# Supplementary material for: Group size influences maternal provisioning and compensatory larval growth in honeybees
Source: iScience. 2023 Nov 23;26(12):108546. doi: 10.1016/j.isci.2023.108546 (PMC10711493; doi:10.1016/j.isci.2023.108546)
Supplement: Table S1. Growth trajectories of small and large egg individuals in original and cross-fostering conditions, related to Figure 1 [file mmc2.xlsx]

## Sheet: Sheet1
	Large colony 1	Large colony 2	Large colony 3	Large colony 4	Large colony 5	Small colony 1	Small colony 2	Small colony 3	Small colony 4	Small colony 5	t	df	Sig. (two-tailed)
Original rearing test 1
L1	0.145	0.109	0.12	0.132	0.135	0.168	0.179	0.181	0.18	0.178	-7.347	8	8e-05
L2	0.638	0.526	0.554	0.575	0.65	0.875	0.998	1.011	0.956	0.938	-10.779	8	5e-06
L3	4.36	3.61	3.825	2.91	4.66	3.95	5.75	5.155	4.775	4.68	-2.33	8	0.048
L4	18.21	17.195	19.76	17.34	23.63	19.57	25.925	24.65	23.505	22.805	-2.537	8	0.035
L5	83.685	80.54	82.06	81.325	90.115	77.265	84.855	86.02	80.16	79.055	0.858	8	0.416
L6	165.725	160.38	163.725	161.62	163.67	160.535	166.765	162.03	160.575	161.43	0.51	8	0.624
Adult	123.215	109.905	121.675	118.53	115.26	112.605	125.405	124.115	116.875	121.45	-0.705	8	0.501
Original rearing test 2
L1	0.142	0.117	0.126	0.127	0.133	0.162	0.187	0.175	0.171	0.162	-6.81	8	0.000136
L2	0.652	0.487	0.467	0.505	0.666	0.937	1.044	1.023	0.982	0.907	-8.488	8	2.8e-05
L3	4.415	3.105	3.475	2.965	4.28	4.35	5.235	5.44	5.045	4.465	-3.43	8	0.009
L4	21.85	17.805	16.17	18.23	19.485	21.755	26.96	25.47	25.19	19.435	-3.023	8	0.016
L5	86.17	78.935	81.37	80.28	84.535	79.6	86.62	83.935	81.325	73.41	0.491	8	0.637
L6	164.725	162.03	163.05	162.7	163.96	161.765	163.56	164.31	160.53	158.14	1.36	8	0.211
Adult	125.195	110.153	117.065	108.46	119.46	113.89	126.57	123.605	120.82	109.305	-0.627	8	0.548
Cross-fostering test 1
L1	0.139	0.119	0.128	0.125	0.134	0.164	0.184	0.179	0.169	0.164	-8.041	8	4.2e-05
L2	0.626	0.502	0.523	0.528	0.642	0.912	0.974	0.966	0.95	0.959	-12.561	8	2e-06
L3	3.865	3.355	3.05	3.105	4.165	4.875	5.575	5.045	4.93	4.855	-6.041	8	0.000309
L4	19.14	17.215	14.955	17.955	18.955	24.96	26.61	25.61	26.055	25.805	-10.153	8	8e-06
L5	84.73	80.35	82.35	78.125	83.37	98.53	108.28	105.625	102.2	103.655	-10.895	8	4e-06
L6	150.005	141.42	144.825	144.42	147.89	171.115	173.68	173.41	171.69	172.47	-17.124	8	0
Adult	102.41	88.425	94.32	95.655	98.225	124.925	131.92	129.145	122.345	125.455	-10.84	8	5e-06
Cross-fostering test 2
L1	0.143	0.112	0.117	0.13	0.136	0.171	0.182	0.18	0.18	0.176	-8.22	8	3.6e-05
L2	0.65	0.584	0.556	0.55	0.635	0.903	1.079	0.996	0.948	0.959	-10.657	8	5e-06
L3	3.9	3.27	3.475	3.315	3.74	4.77	5.365	5.32	5.08	4.935	-9.351	8	1.4e-05
L4	19.195	17.76	18.57	17.34	18.715	24.96	26.61	25.61	26.055	25.805	-17.37	8	0
L5	90.54	82.06	80.115	81.325	84.01	98.53	108.28	105.625	102.2	103.655	-8.128	8	3.9e-05
L6	151.725	141.38	143.62	145.67	146.595	168.155	175.405	172.78	173.105	170.16	-12.206	8	2e-06
Adult	105.27	92.145	93.67	97.14	102.725	123.49	133.425	127.64	129.305	125.235	-9.668	8	1.1e-05
