# Supplementary material for: Group size influences maternal provisioning and compensatory larval growth in honeybees
Source: iScience. 2023 Nov 23;26(12):108546. doi: 10.1016/j.isci.2023.108546 (PMC10711493; doi:10.1016/j.isci.2023.108546)
Supplement: Table S2. Core differential metabolites between small and large eggs, related to Figure 2B [file mmc3.xlsx]

## Sheet: Sheet1
Sample	Q1_S	Q5_S	Q10_S	Q12_S	Q14_S	Q19_S	Q3_L	Q11_L	Q15_L	Q33_L	Q36_L	Q3_S	Q33_S	Q36_S	Q1_L	Q5_L	Q12_L	Q14_L	Q19_L	SJ	LJ	SA	LA
Name	SJ	SJ	SJ	SJ	SJ	SJ	LJ	LJ	LJ	LJ	LJ	SA	SA	SA	LA	LA	LA	LA	LA
Pyruvic acid	1.22046e+10	1.11963e+10	1.30333e+10	1.37989e+10	1.2914e+10	1.22588e+10	3.96064e+09	3.96064e+09	3.32183e+09	3.42611e+09	3.26313e+09	8.60592e+09	8.3591e+09	8.70299e+09	5.08188e+09	4.44222e+09	4.30863e+09	4.23459e+09	4.23288e+09	1.25676e+10	3.58647e+09	8.556e+09	4.46004e+09
L-Glutamic acid	1.75567e+07	1.86049e+07	1.89258e+07	2.08174e+07	1.91074e+07	1.98023e+07	1.35194e+07	1.35194e+07	1.23918e+07	1.04914e+07	1.02977e+07	1.77219e+07	1.64824e+07	1.57151e+07	1.28759e+07	1.0811e+07	1.08357e+07	1.33482e+07	1.37569e+07	1.91357e+07	1.2044e+07	1.66398e+07	1.23255e+07
α-Ketoglutaric acid	1.83678e+09	1.81997e+09	1.75999e+09	1.76689e+09	1.75849e+09	1.77326e+09	1.38512e+09	1.38512e+09	1.30139e+09	1.40664e+09	1.47408e+09	1.6463e+09	1.84398e+09	1.88298e+09	1.18518e+09	1.52806e+09	1.21719e+09	1.34499e+09	1.43461e+09	1.7859e+09	1.39047e+09	1.79109e+09	1.34201e+09
L-Aspartic acid	1.78827e+08	1.77245e+08	1.6357e+08	1.71465e+08	1.80727e+08	1.61295e+08	4.99135e+07	4.99135e+07	4.04275e+07	3.46999e+07	3.82954e+07	1.71964e+08	1.5528e+08	1.57809e+08	6.03504e+07	6.21168e+07	5.20044e+07	5.90808e+07	6.1135e+07	1.72188e+08	4.265e+07	1.61684e+08	5.89375e+07
Fumaric acid	9.50997e+08	9.39513e+08	1.15975e+09	1.11408e+09	1.05558e+09	1.10739e+09	7.00747e+08	7.00747e+08	7.18767e+08	7.15267e+08	8.20067e+08	9.26673e+08	8.26764e+08	9.22733e+08	6.62094e+08	6.84462e+08	6.49291e+08	6.94747e+08	7.30423e+08	1.05455e+09	7.31119e+08	8.92056e+08	6.84203e+08
Asparagine	1.49847e+09	1.62635e+09	1.51345e+09	1.62005e+09	1.53294e+09	1.69231e+09	1.12992e+09	1.12992e+09	1.1838e+09	1.29403e+09	1.38942e+09	1.54954e+09	1.3593e+09	1.59776e+09	1.45245e+09	1.13485e+09	1.06387e+09	1.21949e+09	1.3226e+09	1.58059e+09	1.22542e+09	1.5022e+09	1.23865e+09
Succinic semialdehyde	5.68595e+08	5.11412e+08	5.47135e+08	5.14646e+08	5.1746e+08	5.59571e+08	4.76055e+08	4.76055e+08	3.40897e+08	4.66054e+08	3.78023e+08	5.3538e+08	5.27377e+08	5.15699e+08	4.07317e+08	3.86923e+08	4.07654e+08	4.26326e+08	3.83226e+08	5.3647e+08	4.27417e+08	5.26152e+08	4.02289e+08
γ-Aminobutyric acid	6.49786e+06	6.31532e+06	6.49789e+06	5.88178e+06	5.90206e+06	6.62538e+06	2.21218e+06	2.01218e+06	2.78364e+06	2.50741e+06	2.80026e+06	6.99807e+06	6.49815e+06	7.3038e+06	3.35101e+06	3.07404e+06	4.2753e+06	3.01807e+06	4.52015e+06	6.28671e+06	2.46314e+06	6.93334e+06	3.64771e+06
D-Glucosamine 6-phosphate	9.91668e+07	1.11394e+08	1.11862e+08	1.04088e+08	1.00421e+08	1.00766e+08	6.93705e+07	6.93705e+07	8.15411e+07	6.95901e+07	7.57058e+07	9.82635e+07	1.17974e+08	1.00098e+08	7.657e+07	8.2691e+07	7.28882e+07	8.87224e+07	8.57515e+07	1.04616e+08	7.31156e+07	1.05445e+08	8.13246e+07
Ureidosuccinic acid	2.36715e+08	2.27653e+08	1.96646e+08	2.17171e+08	2.31531e+08	2.22597e+08	6.06906e+07	6.06906e+07	5.77503e+07	4.94238e+07	5.6229e+07	2.17858e+08	1.81855e+08	1.96174e+08	6.51679e+07	5.94782e+07	5.77562e+07	5.96079e+07	6.37132e+07	2.22052e+08	5.69569e+07	1.98629e+08	6.11447e+07
2-Keto-glutaramic acid	4.23043e+07	4.25432e+07	3.90208e+07	3.82977e+07	3.72418e+07	4.06504e+07	2.06405e+07	2.06405e+07	3.12958e+07	2.11486e+07	2.01968e+07	3.76401e+07	3.6625e+07	3.9947e+07	3.00097e+07	3.00856e+07	2.50109e+07	2.59351e+07	3.14596e+07	4.00097e+07	2.27845e+07	3.80707e+07	2.85002e+07
Phosphoric acid	1.13001e+09	1.15862e+09	1.02884e+09	9.08509e+08	1.01594e+09	1.23077e+09	9.53884e+08	9.53884e+08	8.32829e+08	9.07104e+08	8.97016e+08	9.81931e+08	1.10755e+09	1.07668e+09	9.16551e+08	8.72356e+08	9.01708e+08	8.97968e+08	9.07704e+08	1.07878e+09	9.08943e+08	1.05538e+09	8.99257e+08
Glycine	3.99247e+07	4.41209e+07	4.65657e+07	4.56887e+07	4.58604e+07	4.29673e+07	3.02336e+07	3.02336e+07	3.21694e+07	3.34178e+07	3.10419e+07	4.03843e+07	4.10156e+07	3.92189e+07	3.40989e+07	3.69496e+07	3.53081e+07	3.70361e+07	3.47548e+07	4.41879e+07	3.14192e+07	4.02062e+07	3.56295e+07
L-Lysine	1.87075e+10	1.86953e+10	2.1162e+10	1.88463e+10	1.75696e+10	1.89492e+10	1.38032e+10	1.38032e+10	1.48618e+10	1.71267e+10	1.73857e+10	1.80566e+10	1.83492e+10	1.80108e+10	1.59304e+10	1.50805e+10	1.44651e+10	1.37665e+10	1.30351e+10	1.89883e+10	1.53961e+10	1.81389e+10	1.44555e+10
Sulfuric acid	7.11488e+08	6.94313e+08	7.04988e+08	6.7047e+08	7.16717e+08	7.0514e+08	5.28165e+08	5.28165e+08	6.17936e+08	6.14034e+08	6.73309e+08	7.54647e+08	8.12943e+08	7.77886e+08	4.97456e+08	6.61499e+08	6.58104e+08	5.45539e+08	5.81317e+08	7.00519e+08	5.92322e+08	7.81826e+08	5.88783e+08
L-Serine	1.22449e+09	1.33908e+09	1.42043e+09	1.08924e+09	1.02043e+09	1.20202e+09	7.41645e+08	7.41645e+08	7.36488e+08	7.92682e+08	8.19257e+08	1.0034e+09	9.03559e+08	1.05645e+09	7.90062e+08	7.98836e+08	7.47245e+08	7.91992e+08	7.32716e+08	1.21595e+09	7.66344e+08	9.87806e+08	7.7217e+08
Ornithine	2.83614e+08	2.98835e+08	3.01504e+08	2.82067e+08	2.68327e+08	2.93727e+08	2.39217e+08	2.39217e+08	2.11141e+08	2.54362e+08	2.47902e+08	3.21633e+08	3.14197e+08	3.29386e+08	2.53423e+08	2.24296e+08	2.3626e+08	2.52419e+08	2.26937e+08	2.88013e+08	2.38368e+08	3.21739e+08	2.38667e+08
Glycerol 3-phosphate	5.64433e+08	6.03776e+08	6.61307e+08	6.05386e+08	5.9895e+08	5.68911e+08	3.82931e+08	3.82931e+08	3.60659e+08	3.27345e+08	3.6013e+08	5.5727e+08	5.10697e+08	5.42855e+08	4.19909e+08	4.10834e+08	3.38944e+08	3.21601e+08	3.60312e+08	6.0046e+08	3.62799e+08	5.36941e+08	3.7032e+08
Choline	1.96994e+08	2.19949e+08	2.25342e+08	2.01182e+08	1.88615e+08	1.94005e+08	1.66339e+08	1.66339e+08	1.89365e+08	1.83512e+08	1.80285e+08	1.98979e+08	2.15626e+08	2.03649e+08	1.78952e+08	1.63244e+08	1.51416e+08	1.7746e+08	1.91352e+08	2.04348e+08	1.77168e+08	2.06084e+08	1.72485e+08
L-Histidine	9.05671e+09	1.00911e+10	9.21653e+09	9.54047e+09	9.90051e+09	8.91678e+09	8.82745e+09	8.82745e+09	7.60643e+09	9.17025e+09	8.30395e+09	9.72112e+09	9.89273e+09	9.84741e+09	8.22994e+09	7.40429e+09	9.01133e+09	8.97463e+09	8.03964e+09	9.45369e+09	8.54711e+09	9.82042e+09	8.33197e+09
D-(+)-Proline	8.4746e+10	8.59573e+10	9.87848e+10	9.16001e+10	9.00679e+10	8.88067e+10	7.48781e+10	7.48781e+10	6.71675e+10	7.73246e+10	7.50495e+10	8.11187e+10	8.4465e+10	8.57971e+10	6.65259e+10	7.61815e+10	7.35797e+10	6.93234e+10	6.754e+10	8.99938e+10	7.38596e+10	8.37936e+10	7.06301e+10
L-Valine	6.76263e+08	6.98685e+08	6.34511e+08	5.86651e+08	5.51614e+08	6.72096e+08	5.1716e+08	5.1716e+08	5.41329e+08	5.52881e+08	5.86781e+08	6.17264e+08	6.00128e+08	6.38333e+08	5.25771e+08	5.72348e+08	5.47299e+08	6.17026e+08	5.56734e+08	6.36637e+08	5.43062e+08	6.18575e+08	5.63836e+08
D-(+)-Maltose	7.10758e+08	6.92019e+08	7.33471e+08	6.74602e+08	7.32212e+08	7.38256e+08	4.36305e+08	4.36305e+08	3.99307e+08	4.90317e+08	4.17292e+08	6.4775e+08	6.81246e+08	6.56609e+08	3.95418e+08	4.28424e+08	3.20138e+08	3.35564e+08	3.43837e+08	7.13553e+08	4.35905e+08	6.61868e+08	3.64676e+08
Taurine	7.58814e+09	7.08114e+09	6.99765e+09	7.61822e+09	6.50113e+09	7.56359e+09	5.0991e+09	5.0991e+09	4.62397e+09	4.36621e+09	4.94499e+09	6.59397e+09	7.10452e+09	7.53501e+09	5.39911e+09	5.19384e+09	5.29363e+09	5.4348e+09	4.82542e+09	7.22498e+09	4.82667e+09	7.07784e+09	5.22936e+09
Spermidine	2.48158e+08	2.0559e+08	2.86954e+08	2.56324e+08	2.2965e+08	2.2495e+08	1.69683e+08	1.69683e+08	1.45558e+08	1.41413e+08	1.49067e+08	3.27349e+08	2.91751e+08	3.03421e+08	1.90662e+08	2.02748e+08	2.13702e+08	1.84929e+08	1.78147e+08	2.41938e+08	1.55081e+08	3.07507e+08	1.94037e+08
D-(-)-Mannitol	4.36365e+10	5.02675e+10	5.35426e+10	5.04089e+10	4.88228e+10	5.27259e+10	3.51982e+10	3.51982e+10	3.69257e+10	3.77417e+10	3.88204e+10	4.12115e+10	5.03627e+10	4.28598e+10	3.72266e+10	3.94257e+10	4.05265e+10	3.96775e+10	3.81152e+10	4.99007e+10	3.67769e+10	4.48113e+10	3.89943e+10
L-Isoleucine	2.55305e+09	2.63072e+09	2.41478e+09	2.2182e+09	2.06707e+09	2.64428e+09	1.70409e+09	1.80409e+09	1.72779e+09	1.90226e+09	1.9656e+09	2.27263e+09	2.46851e+09	2.17834e+09	2.12455e+09	1.89788e+09	2.05996e+09	1.83163e+09	1.94496e+09	2.42135e+09	1.82077e+09	2.3065e+09	1.9718e+09
β-Alanine	1.97058e+08	1.86029e+08	2.51658e+08	2.08746e+08	1.79241e+08	2.41941e+08	1.60945e+08	1.60945e+08	1.70161e+08	1.82007e+08	1.40576e+08	2.53981e+08	1.93302e+08	2.42017e+08	1.65823e+08	1.50619e+08	1.87472e+08	6.8978e+07	1.4667e+08	2.10779e+08	1.62927e+08	2.29767e+08	1.43912e+08
Uracil	9.3019e+07	9.60907e+07	1.00065e+08	1.13298e+08	1.05578e+08	9.52297e+07	7.64348e+07	7.64348e+07	7.01107e+07	6.08627e+07	6.18696e+07	9.73867e+07	9.71277e+07	9.638e+07	6.46763e+07	6.15646e+07	5.92477e+07	6.11053e+07	5.20883e+07	1.00547e+08	6.91425e+07	9.69648e+07	5.97364e+07
D-Pantothenic acid	5.82778e+07	5.80136e+07	6.09027e+07	6.02406e+07	6.02199e+07	5.93988e+07	3.11566e+07	3.31566e+07	3.03512e+07	2.88139e+07	2.933e+07	5.09285e+07	5.14936e+07	5.43264e+07	2.63465e+07	3.28193e+07	2.9132e+07	3.04966e+07	3.13539e+07	5.95089e+07	3.05616e+07	5.22495e+07	3.00296e+07
Pantothenic acid	4.54898e+09	4.42908e+09	4.08647e+09	4.47715e+09	4.16096e+09	4.39632e+09	3.5591e+09	3.5591e+09	3.58597e+09	2.9922e+09	3.15523e+09	4.32984e+09	4.12745e+09	4.2764e+09	3.13261e+09	3.98146e+09	3.82982e+09	3.54523e+09	4.00182e+09	4.34983e+09	3.37032e+09	4.24456e+09	3.69819e+09
3-Ureidopropionic acid	5.67848e+08	5.01826e+08	5.66634e+08	5.43098e+08	4.44818e+08	5.88004e+08	3.84207e+08	3.84207e+08	4.60327e+08	3.67264e+08	3.36428e+08	6.069e+08	5.55035e+08	5.35208e+08	4.05213e+08	4.0969e+08	5.09157e+08	1.83388e+08	3.90703e+08	5.35371e+08	3.86487e+08	5.65715e+08	3.7963e+08
β-Ala-Lys	6.52881e+07	5.7469e+07	5.94991e+07	5.82725e+07	5.49453e+07	6.11662e+07	4.31838e+07	4.31838e+07	4.90091e+07	4.75301e+07	4.9428e+07	7.54273e+07	6.35719e+07	6.61541e+07	4.90547e+07	4.36454e+07	5.24213e+07	5.06294e+07	5.4716e+07	5.944e+07	4.64669e+07	6.83844e+07	5.00934e+07
S-Adenosylmethionine	3.02134e+08	2.57855e+08	2.73695e+08	2.81711e+08	2.91893e+08	2.70369e+08	1.28057e+08	1.28057e+08	1.51355e+08	1.75585e+08	1.72065e+08	2.45995e+08	2.28684e+08	2.62328e+08	1.60787e+08	2.07752e+08	1.76592e+08	1.72916e+08	1.96678e+08	2.79609e+08	1.51024e+08	2.45669e+08	1.82945e+08
DL-Homoserine	2.58157e+09	3.13244e+09	2.50019e+09	2.46069e+09	2.5263e+09	2.9335e+09	2.13998e+09	2.13998e+09	2.44126e+09	2.50374e+09	2.00658e+09	2.63575e+09	2.74875e+09	2.57967e+09	2.32585e+09	2.23258e+09	2.21822e+09	2.19347e+09	2.13859e+09	2.68912e+09	2.24631e+09	2.65472e+09	2.22174e+09
O-Acetylserine	3.35403e+09	2.88615e+09	3.38017e+09	3.28175e+09	3.24567e+09	3.33434e+09	2.3187e+09	2.3187e+09	2.3197e+09	2.31639e+09	2.54893e+09	2.81366e+09	2.83914e+09	2.97014e+09	1.639e+09	2.07882e+09	2.12932e+09	1.79243e+09	1.70647e+09	3.24702e+09	2.36448e+09	2.87431e+09	1.86921e+09
4-methylthio-2-oxobutanoic acid	1.07154e+09	9.11327e+08	9.94353e+08	9.27326e+08	1.07645e+09	1.05658e+09	8.6047e+08	8.6047e+08	9.55281e+08	9.60194e+08	8.45679e+08	1.06731e+09	9.4127e+08	1.05743e+09	8.26779e+08	7.95154e+08	7.5676e+08	7.98155e+08	7.72912e+08	1.00626e+09	8.96419e+08	1.022e+09	7.89952e+08
Dehydroalanine	7.72235e+07	7.25377e+07	7.79517e+07	7.66564e+07	7.56397e+07	7.95082e+07	6.67296e+07	6.67296e+07	5.89575e+07	6.92904e+07	6.75729e+07	8.65363e+07	8.11901e+07	8.89703e+07	6.91363e+07	6.03865e+07	7.21861e+07	6.5636e+07	6.88349e+07	7.65862e+07	6.5856e+07	8.55656e+07	6.72359e+07
L-Methionine sulfoxide	1.27988e+09	1.14071e+09	1.36439e+09	1.15253e+09	1.3357e+09	1.20614e+09	1.0317e+09	1.0317e+09	9.52678e+08	1.08603e+09	1.14547e+09	1.27915e+09	1.18717e+09	1.1984e+09	9.12299e+08	9.71935e+08	9.33191e+08	1.02775e+09	1.1343e+09	1.24656e+09	1.04952e+09	1.22157e+09	9.95897e+08
N-Formylmethionine	1.38862e+08	1.33106e+08	1.3321e+08	1.42452e+08	1.34407e+08	1.48076e+08	1.04104e+08	1.04104e+08	9.26448e+07	1.1301e+08	1.11062e+08	1.32029e+08	1.46813e+08	1.51352e+08	1.12783e+08	1.04012e+08	1.14822e+08	1.088e+08	1.17932e+08	1.38352e+08	1.04985e+08	1.43398e+08	1.1167e+08
Glyoxylic acid	1.94108e+10	1.85772e+10	2.18875e+10	2.06194e+10	2.01975e+10	1.94728e+10	1.31636e+10	1.31636e+10	1.35314e+10	1.58585e+10	1.42307e+10	1.75308e+10	1.80709e+10	1.91108e+10	1.02696e+10	1.45131e+10	1.20783e+10	7.62431e+09	1.33015e+10	2.00275e+10	1.39895e+10	1.82375e+10	1.15573e+10
N-Acetyl-DL-Glutamic acid	9.16235e+07	9.36276e+07	8.70632e+07	8.59551e+07	8.70785e+07	9.24584e+07	6.55534e+07	5.65534e+07	6.37043e+07	6.28016e+07	5.9932e+07	1.08787e+08	1.10316e+08	1.17402e+08	6.47988e+07	6.28798e+07	6.40585e+07	5.92536e+07	6.20683e+07	8.96344e+07	6.1709e+07	1.12168e+08	6.26118e+07
4-Oxoproline	1.79052e+09	1.85461e+09	1.98889e+09	1.88282e+09	1.79553e+09	1.92927e+09	1.19336e+09	1.19336e+09	1.23544e+09	1.24756e+09	1.15192e+09	1.75669e+09	1.8483e+09	1.63553e+09	1.18455e+09	1.31845e+09	1.43663e+09	1.10942e+09	1.21852e+09	1.87361e+09	1.20433e+09	1.74684e+09	1.25351e+09
Linatine	2.90512e+07	3.44426e+07	2.91657e+07	2.90674e+07	3.07171e+07	3.01609e+07	2.16495e+07	2.36495e+07	2.48523e+07	2.10451e+07	2.31626e+07	2.94221e+07	2.66144e+07	2.86145e+07	2.48662e+07	2.47185e+07	2.69313e+07	2.4282e+07	2.02522e+07	3.04342e+07	2.28718e+07	2.8217e+07	2.421e+07
Orotic acid	1.12693e+08	1.28769e+08	1.38338e+08	1.59453e+08	1.29999e+08	1.07101e+08	9.51171e+07	9.51171e+07	9.37911e+07	8.93999e+07	8.35349e+07	1.24853e+08	1.20183e+08	1.1923e+08	8.42224e+07	8.17286e+07	9.10747e+07	8.58185e+07	7.25606e+07	1.29392e+08	9.1392e+07	1.21422e+08	8.3081e+07
Uridine	7.66135e+07	7.80906e+07	7.52777e+07	7.47618e+07	7.55038e+07	8.00383e+07	4.74815e+07	4.74815e+07	4.64825e+07	5.25769e+07	5.32442e+07	2.28075e+08	8.46263e+07	2.4458e+08	4.834e+07	4.84478e+07	4.71517e+07	5.33739e+07	5.59749e+07	7.67143e+07	4.94533e+07	1.8576e+08	5.06576e+07
DL-Dihydroorotic acid	8.43921e+07	7.90455e+07	7.86633e+07	7.3319e+07	7.82184e+07	7.67909e+07	5.52094e+07	5.52094e+07	5.44261e+07	4.34374e+07	4.97207e+07	7.41282e+07	1.00959e+08	7.55562e+07	5.66335e+07	6.3538e+07	5.5309e+07	5.32163e+07	5.42487e+07	7.84049e+07	5.16006e+07	8.35479e+07	5.65891e+07
Thymidine 5'-monophosphate	1.00132e+08	1.41178e+08	1.2192e+08	1.17957e+08	1.05881e+08	1.17209e+08	8.18336e+07	8.18336e+07	8.40418e+07	7.48795e+07	7.5838e+07	1.1122e+08	1.48435e+08	1.15369e+08	7.80434e+07	8.37595e+07	8.25967e+07	7.90707e+07	7.68032e+07	1.1738e+08	7.96853e+07	1.25008e+08	8.00547e+07
Cytosine	7.617e+07	7.88354e+07	7.62177e+07	7.6307e+07	7.41804e+07	7.70585e+07	5.89434e+07	5.89434e+07	4.72898e+07	5.54141e+07	5.82384e+07	7.1234e+07	6.50357e+07	7.5691e+07	5.72033e+07	6.00225e+07	6.00355e+07	5.4661e+07	5.83016e+07	7.64615e+07	5.57658e+07	7.06536e+07	5.80448e+07
Methylmalonic acid	4.15128e+09	4.75199e+09	5.37622e+09	4.90707e+09	4.7075e+09	5.61256e+09	3.6079e+09	3.6079e+09	3.99777e+09	4.06015e+09	4.11262e+09	4.96378e+09	4.09409e+09	5.01051e+09	3.91365e+09	3.73799e+09	3.40917e+09	3.4819e+09	3.74016e+09	4.91777e+09	3.87727e+09	4.68946e+09	3.65657e+09
DL-3-Aminoisobutyric acid	5.57584e+07	4.85633e+07	5.83485e+07	6.1492e+07	6.27621e+07	6.55778e+07	5.12667e+07	5.12667e+07	4.65667e+07	4.80403e+07	5.01663e+07	6.70878e+07	6.4632e+07	7.0718e+07	5.30456e+07	5.21282e+07	5.30605e+07	5.23354e+07	4.82316e+07	5.87504e+07	4.94613e+07	6.74793e+07	5.17603e+07
Ectoine	4.02033e+07	4.63676e+07	3.96602e+07	4.37842e+07	4.77233e+07	4.53177e+07	2.15618e+07	2.15618e+07	2.21202e+07	2.73579e+07	2.01865e+07	4.73428e+07	3.62528e+07	4.58314e+07	2.18367e+07	1.86801e+07	1.96552e+07	2.48637e+07	2.10479e+07	4.38427e+07	2.25576e+07	4.31424e+07	2.12167e+07
Nicotinamide adenine dinucleotide (NAD+)	1.63759e+08	1.54008e+08	1.6618e+08	1.56294e+08	1.52168e+08	1.66231e+08	1.17386e+08	1.17386e+08	1.14139e+08	9.70867e+07	1.02972e+08	1.39654e+08	1.58052e+08	1.4306e+08	1.24031e+08	1.24583e+08	1.23999e+08	1.17658e+08	1.16149e+08	1.59773e+08	1.09794e+08	1.46922e+08	1.21284e+08
Nicotinamide	1.41178e+08	1.57402e+08	1.48628e+08	1.39538e+08	1.30226e+08	1.4756e+08	8.25587e+07	8.25587e+07	7.88704e+07	7.39532e+07	7.21472e+07	1.56321e+08	1.34799e+08	1.26606e+08	8.74797e+07	7.65885e+07	7.7767e+07	8.2784e+07	8.42734e+07	1.44089e+08	7.80177e+07	1.39242e+08	8.17785e+07
Propionic acid	1.89286e+08	2.2001e+08	2.50889e+08	2.28743e+08	2.15493e+08	2.66734e+08	1.71147e+08	1.71147e+08	1.37929e+08	1.9119e+08	1.91713e+08	2.37299e+08	1.97605e+08	2.4305e+08	1.4817e+08	1.73791e+08	1.53516e+08	1.44198e+08	1.76934e+08	2.28526e+08	1.72625e+08	2.25985e+08	1.59322e+08
1-Methylhistidine	8.08651e+08	6.97405e+08	8.05375e+08	7.6114e+08	7.23344e+08	7.47063e+08	4.81338e+08	4.81338e+08	3.69519e+08	4.7638e+08	5.49881e+08	9.43459e+08	8.40871e+08	8.81847e+08	6.02058e+08	5.89205e+08	5.47018e+08	5.52268e+08	5.15306e+08	7.57163e+08	4.71691e+08	8.88726e+08	5.61171e+08
N-Acetylhistamine	6.3593e+07	6.7428e+07	6.79404e+07	5.94083e+07	6.02841e+07	6.57822e+07	4.1884e+07	4.1884e+07	2.749e+07	3.605e+07	3.69485e+07	6.02164e+07	8.68632e+07	6.25465e+07	3.35766e+07	4.23479e+07	4.47148e+07	4.35703e+07	3.92081e+07	6.40727e+07	3.68513e+07	6.98754e+07	4.06835e+07
Inosine-5'-monophosphate (IMP)	8.24386e+07	1.04493e+08	9.55872e+07	9.74086e+07	9.31103e+07	1.03943e+08	5.82814e+07	5.82814e+07	6.7871e+07	6.97181e+07	6.45723e+07	1.16753e+08	1.06896e+08	1.10577e+08	7.21887e+07	6.53506e+07	6.80501e+07	6.57073e+07	7.0615e+07	9.61634e+07	6.37449e+07	1.11409e+08	6.83823e+07
L-Glutathione oxidized	5.69884e+08	5.62628e+08	6.1954e+08	5.92811e+08	5.90578e+08	5.48747e+08	3.50539e+08	3.50539e+08	4.05728e+08	4.28011e+08	4.59187e+08	5.44073e+08	6.14638e+08	5.71547e+08	4.13909e+08	4.93245e+08	4.01187e+08	4.89439e+08	4.0293e+08	5.80698e+08	3.98801e+08	5.76753e+08	4.40142e+08
L(-)-Pipecolinic acid	1.71631e+10	1.71041e+10	1.82959e+10	1.7269e+10	1.71648e+10	1.74006e+10	1.27745e+10	1.27745e+10	1.37435e+10	1.57586e+10	1.50329e+10	1.6562e+10	1.68429e+10	1.64483e+10	1.47043e+10	1.39506e+10	1.33461e+10	1.27816e+10	1.21201e+10	1.73996e+10	1.40168e+10	1.66177e+10	1.33806e+10
1-Piperideine	7.51005e+08	7.77682e+08	8.32579e+08	7.57319e+08	7.13678e+08	7.50845e+08	5.51138e+08	5.51138e+08	5.67189e+08	6.45346e+08	6.71257e+08	7.09339e+08	7.37351e+08	7.05454e+08	6.2484e+08	5.80024e+08	5.55502e+08	5.39699e+08	5.2825e+08	7.63851e+08	5.97214e+08	7.17382e+08	5.65663e+08
1-oleoyl-2-linoleoyl-sn-glycero-3-phosphocholine	1.90462e+08	2.20463e+08	1.78771e+08	1.86026e+08	1.73064e+08	2.10313e+08	1.69816e+08	1.69816e+08	1.52565e+08	1.54721e+08	1.52414e+08	1.96129e+08	2.14323e+08	2.20538e+08	1.83915e+08	1.41907e+08	1.64311e+08	1.50255e+08	1.42537e+08	1.93183e+08	1.59866e+08	2.1033e+08	1.56585e+08
Mesaconic acid	1.16872e+08	1.20616e+08	1.3011e+08	1.02479e+08	1.30926e+08	1.23041e+08	5.81913e+07	7.81913e+07	7.09887e+07	6.29851e+07	7.1529e+07	1.02679e+08	1.22754e+08	1.02269e+08	7.62229e+07	8.90538e+07	7.49514e+07	8.08045e+07	9.20741e+07	1.20674e+08	6.83771e+07	1.09234e+08	8.26213e+07
Citric acid	2.00551e+09	1.90756e+09	2.25845e+09	1.98749e+09	1.88329e+09	1.88499e+09	1.16447e+09	1.16447e+09	1.35409e+09	1.03406e+09	1.07367e+09	1.88682e+09	2.00686e+09	1.72933e+09	1.61778e+09	1.3629e+09	1.34122e+09	1.48303e+09	1.55478e+09	1.98788e+09	1.15815e+09	1.87434e+09	1.47194e+09
Linamarin	6.79418e+07	6.64756e+07	6.72676e+07	5.91154e+07	6.46692e+07	6.19112e+07	3.29837e+07	3.29837e+07	3.05091e+07	2.96535e+07	3.04783e+07	7.01349e+07	6.43364e+07	6.38721e+07	1.06132e+07	2.79008e+07	2.61822e+07	1.66341e+07	4.03468e+07	6.45635e+07	3.13216e+07	6.61144e+07	2.43354e+07
Isethionic acid	3.6218e+07	4.42825e+07	4.98136e+07	4.38024e+07	4.15467e+07	4.07735e+07	2.36351e+07	2.36351e+07	2.58445e+07	2.29917e+07	2.59107e+07	5.67921e+07	5.54001e+07	5.67264e+07	3.15577e+07	3.03744e+07	2.72161e+07	2.92893e+07	3.16322e+07	4.27395e+07	2.44034e+07	5.63062e+07	3.00139e+07
2-Butynedioic acid	1.14684e+08	1.20502e+08	1.15353e+08	9.75082e+07	9.43933e+07	9.8264e+07	5.15186e+07	5.15186e+07	4.81035e+07	4.19303e+07	5.22757e+07	9.71107e+07	1.05721e+08	1.0278e+08	6.58656e+07	7.80816e+07	6.73548e+07	6.62386e+07	6.46145e+07	1.06784e+08	4.90693e+07	1.0187e+08	6.8431e+07
D-(+)-Glucose	1.80953e+08	1.58786e+08	1.85209e+08	1.63521e+08	1.6422e+08	1.61335e+08	1.10599e+08	1.10599e+08	1.15426e+08	1.37989e+08	1.23467e+08	1.58316e+08	1.52946e+08	1.61379e+08	1.21729e+08	1.1194e+08	1.13132e+08	1.28852e+08	1.02428e+08	1.69004e+08	1.19616e+08	1.57547e+08	1.15616e+08
α-D-Glucose-1,6-bisphosphate	9.63775e+07	1.04218e+08	9.32059e+07	8.4326e+07	9.02082e+07	9.00311e+07	6.57967e+07	6.57967e+07	7.2216e+07	7.14769e+07	7.62942e+07	9.42342e+07	1.03396e+08	9.69737e+07	8.2529e+07	7.82652e+07	7.05822e+07	8.45095e+07	7.68375e+07	9.30612e+07	7.03161e+07	9.82015e+07	7.85447e+07
1,2-dioleoyl-sn-glycero-3-phospho-N,N-dimethylethanolamine	8.83239e+07	9.18464e+07	1.01252e+08	8.62774e+07	7.97903e+07	8.94859e+07	8.31311e+07	8.31311e+07	4.13369e+07	5.1437e+07	5.52489e+07	1.36463e+08	9.32089e+07	1.41676e+08	5.39605e+07	6.94904e+07	5.6705e+07	4.37018e+07	6.80845e+07	8.9496e+07	6.2857e+07	1.23783e+08	5.83884e+07
1-Deoxyprolylfructose	8.83718e+08	7.95243e+08	9.4903e+08	8.36328e+08	7.90373e+08	9.8942e+08	5.83063e+08	5.83063e+08	4.29537e+08	6.02142e+08	6.5835e+08	7.4479e+08	8.40733e+08	7.74336e+08	5.56178e+08	6.63084e+08	6.57206e+08	5.94318e+08	5.47766e+08	8.74019e+08	5.71231e+08	7.86619e+08	6.0371e+08
4-Piperidinecarboxamide	3.64657e+08	3.42729e+08	4.05099e+08	3.65243e+08	3.42225e+08	3.55154e+08	2.63737e+08	2.63737e+08	2.75213e+08	3.0849e+08	2.98996e+08	3.42345e+08	3.4432e+08	3.50538e+08	2.79906e+08	2.71176e+08	2.65547e+08	2.43391e+08	2.42483e+08	3.62518e+08	2.82034e+08	3.45735e+08	2.60501e+08
8-Hydroxyquinoline	1.98857e+08	1.54412e+08	1.75394e+08	1.42585e+08	1.24386e+08	9.4486e+07	7.4453e+07	7.4453e+07	5.85256e+07	5.28941e+07	5.57e+07	1.70113e+08	1.14769e+08	1.72352e+08	4.51978e+07	5.84568e+07	3.32016e+07	6.42874e+07	1.47038e+08	1.48353e+08	6.32051e+07	1.52411e+08	6.96364e+07
N~6~,N~6~-Dimethyllysine	3.85183e+08	3.84702e+08	4.76059e+08	4.40853e+08	4.30855e+08	4.63641e+08	3.09112e+08	3.09112e+08	3.15974e+08	3.45538e+08	3.63404e+08	4.04445e+08	4.26121e+08	4.32746e+08	3.43652e+08	3.5429e+08	3.38608e+08	3.59268e+08	3.54866e+08	4.30215e+08	3.28628e+08	4.21104e+08	3.50137e+08
N-glycoloyl-β-D-glucosamine	4.64685e+07	6.31633e+07	8.52296e+07	7.44662e+07	7.09188e+07	5.57767e+07	2.67523e+07	2.67523e+07	2.65218e+07	4.31593e+07	4.41594e+07	8.38454e+07	7.33493e+07	8.49928e+07	5.89472e+07	3.9199e+07	2.27439e+07	4.91898e+07	4.64019e+07	6.60038e+07	3.3469e+07	8.07292e+07	4.32964e+07
Pro-Pro	1.24234e+09	1.34896e+09	1.39541e+09	1.32934e+09	1.30598e+09	1.40749e+09	8.83785e+08	8.83785e+08	6.6985e+08	9.74088e+08	1.07034e+09	1.27781e+09	1.20224e+09	1.28254e+09	9.51794e+08	1.15475e+09	9.91487e+08	9.72491e+08	9.87236e+08	1.33825e+09	8.9637e+08	1.2542e+09	1.01155e+09
Valylvaline	5.77266e+07	8.44861e+07	1.09408e+08	7.52724e+07	5.63598e+07	1.1624e+08	5.5393e+07	5.5393e+07	3.56108e+07	1.60585e+07	1.68069e+07	6.60385e+07	6.42915e+07	6.70164e+07	2.93202e+07	4.99776e+07	4.85411e+07	3.87826e+07	3.1852e+07	8.32488e+07	3.58524e+07	6.57821e+07	3.96947e+07
ZV4	7.41009e+08	7.68336e+08	8.20982e+08	7.47308e+08	7.04344e+08	7.41043e+08	5.43766e+08	5.43766e+08	5.59246e+08	6.33901e+08	6.61758e+08	7.02247e+08	7.26743e+08	6.96391e+08	6.16292e+08	5.72458e+08	5.47807e+08	5.31524e+08	5.21673e+08	7.53837e+08	5.88488e+08	7.08461e+08	5.57951e+08
Spermine	1.80762e+08	1.64855e+08	1.61944e+08	1.64607e+08	1.66611e+08	1.70188e+08	1.87297e+08	1.87297e+08	1.89517e+08	1.91016e+08	1.89115e+08	1.73347e+08	1.66277e+08	1.64471e+08	1.87353e+08	1.8784e+08	1.84664e+08	1.98066e+08	1.92866e+08	1.68161e+08	1.88849e+08	1.68032e+08	1.90158e+08
D-(-)-Quinic acid	8.29128e+06	1.01201e+07	9.97339e+06	8.87578e+06	1.01405e+07	1.0889e+07	1.60529e+07	1.60529e+07	1.35375e+07	1.20371e+07	1.31261e+07	8.85436e+06	8.52839e+06	7.01169e+06	1.36702e+07	1.38084e+07	1.47613e+07	1.56411e+07	1.64803e+07	9.71501e+06	1.41613e+07	8.13148e+06	1.48723e+07
cis-4-Hydroxy-D-proline	1.84614e+08	1.74814e+08	2.27758e+08	2.13319e+08	2.07345e+08	1.91567e+08	2.41278e+08	2.41278e+08	2.23008e+08	2.52037e+08	2.16956e+08	1.54957e+08	1.35262e+08	1.78732e+08	2.51225e+08	2.69768e+08	2.28296e+08	2.61088e+08	3.06668e+08	1.99903e+08	2.34911e+08	1.56317e+08	2.63409e+08
NATA	2.1608e+07	2.24567e+07	1.87698e+07	1.74203e+07	1.76319e+07	2.09773e+07	2.31138e+07	2.31138e+07	2.82273e+07	3.44403e+07	3.144e+07	1.94847e+07	2.02439e+07	1.76582e+07	2.42857e+07	2.71015e+07	2.6777e+07	2.07898e+07	2.68299e+07	1.98107e+07	2.8067e+07	1.9129e+07	2.51568e+07
Trigonelline	2.13967e+08	2.10198e+08	1.90245e+08	1.86161e+08	1.86843e+08	2.40025e+08	2.60832e+08	2.60832e+08	2.81437e+08	2.39806e+08	2.51442e+08	1.71377e+08	1.81924e+08	1.78325e+08	3.10254e+08	3.18929e+08	3.4802e+08	4.68098e+08	4.36614e+08	2.04573e+08	2.5887e+08	1.77209e+08	3.76383e+08
L-Phenylalanine	2.19083e+07	2.51321e+07	2.87039e+07	2.3378e+07	2.70334e+07	2.8159e+07	4.93517e+07	4.93517e+07	3.63103e+07	3.38916e+07	3.44689e+07	2.24856e+07	2.59012e+07	2.69179e+07	4.78344e+07	4.43266e+07	4.0396e+07	4.48472e+07	4.46713e+07	2.57191e+07	4.06749e+07	2.51016e+07	4.44151e+07
2-Oxobutyric acid	1.88314e+09	1.87663e+09	1.9729e+09	1.77131e+09	1.73841e+09	1.96603e+09	2.13039e+09	2.13039e+09	2.744e+09	2.95346e+09	2.39352e+09	1.8158e+09	1.83242e+09	1.90802e+09	2.42844e+09	2.47556e+09	2.99691e+09	2.6702e+09	2.80724e+09	1.86807e+09	2.47035e+09	1.85208e+09	2.67567e+09
