# Supplementary material for: Group size influences maternal provisioning and compensatory larval growth in honeybees
Source: iScience. 2023 Nov 23;26(12):108546. doi: 10.1016/j.isci.2023.108546 (PMC10711493; doi:10.1016/j.isci.2023.108546)
Supplement: Table S3. KEGG pathway enrichment results of core differential metabolites between small and large eggs, related to Figure 2C [file mmc4.xlsx]

## Sheet: Sheet1
ID Annotation	Annotation	Category	Database	N	n	M	m	p-value	FDR correction	Submitted IDs	Matching IDs
dme00250	Alanine, aspartate and glutamate metabolism	Pathways (Drosophila melanogaster (fruit fly))	KEGG	298	10	5772	24	1.19194e-07	6.67488e-06	C00022|C00025|C00026|C00049|C00122|C00152|C00232|C00334|C00352|C00438	C00022|C00025|C00026|C00049|C00122|C00152|C00232|C00334|C00352|C00438
dme02010	ABC transporters	Pathways (Drosophila melanogaster (fruit fly))	KEGG	298	18	5772	90	5.22578e-07	1.46322e-05	C00009|C00025|C00037|C00047|C00049|C00059|C00065|C00077|C00079|C00114|C00135|C00148|C00183|C00208|C00245|C00315|C00392|C00407	C00009|C00025|C00037|C00047|C00049|C00059|C00065|C00077|C00079|C00114|C00135|C00148|C00183|C00208|C00245|C00315|C00392|C00407
dme00410	beta-Alanine metabolism	Pathways (Drosophila melanogaster (fruit fly))	KEGG	298	10	5772	31	1.94944e-06	3.63895e-05	C00049|C00099|C00106|C00135|C00315|C00334|C00750|C00864|C02642|C05341	C00049|C00099|C00106|C00135|C00315|C00334|C00750|C00864|C02642|C05341
dme00330	Arginine and proline metabolism	Pathways (Drosophila melanogaster (fruit fly))	KEGG	298	14	5772	82	6.41349e-05	0.000897888	C00019|C00022|C00025|C00049|C00077|C00122|C00148|C00315|C00334|C00624|C00750|C01877|C03440|C05939	C00019|C00022|C00025|C00049|C00077|C00122|C00148|C00315|C00334|C00624|C00750|C01877|C03440|C05939
dme00270	Cysteine and methionine metabolism	Pathways (Drosophila melanogaster (fruit fly))	KEGG	298	11	5772	56	0.000106803	0.00119619	C00019|C00022|C00049|C00059|C00065|C00109|C00263|C00979|C01180|C02218|C03145	C00019|C00022|C00049|C00059|C00065|C00109|C00263|C00979|C01180|C02218|C03145
dme00770	Pantothenate and CoA biosynthesis	Pathways (Drosophila melanogaster (fruit fly))	KEGG	298	7	5772	27	0.00033068	0.00308635	C00022|C00049|C00099|C00106|C00183|C00864|C02642	C00022|C00049|C00099|C00106|C00183|C00864|C02642
dme00260	Glycine, serine and threonine metabolism	Pathways (Drosophila melanogaster (fruit fly))	KEGG	298	9	5772	49	0.000762272	0.00580935	C00022|C00037|C00049|C00065|C00109|C00114|C00263|C01026|C06231	C00022|C00037|C00049|C00065|C00109|C00114|C00263|C01026|C06231
dme00650	Butanoate metabolism	Pathways (Drosophila melanogaster (fruit fly))	KEGG	298	8	5772	40	0.000829908	0.00580935	C00022|C00025|C00026|C00122|C00232|C00334|C01089|C06144	C00022|C00025|C00026|C00122|C00232|C00334|C01089|C06144
dme00970	Aminoacyl-tRNA biosynthesis	Pathways (Drosophila melanogaster (fruit fly))	KEGG	298	11	5772	75	0.0014632	0.00910434	C00025|C00037|C00047|C00049|C00065|C00079|C00135|C00148|C00152|C00183|C00407	C00025|C00037|C00047|C00049|C00065|C00079|C00135|C00148|C00152|C00183|C00407
dme00240	Pyrimidine metabolism	Pathways (Drosophila melanogaster (fruit fly))	KEGG	298	8	5772	59	0.0102317	0.0572977	C00099|C00106|C00295|C00337|C00364|C00438|C02170|C02642	C00099|C00106|C00295|C00337|C00364|C00438|C02170|C02642
dme00480	Glutathione metabolism	Pathways (Drosophila melanogaster (fruit fly))	KEGG	298	6	5772	38	0.0122861	0.0573353	C00025|C00037|C00077|C00315|C00750|C01879	C00025|C00037|C00077|C00315|C00750|C01879
dme00920	Sulfur metabolism	Pathways (Drosophila melanogaster (fruit fly))	KEGG	298	4	5772	18	0.0119862	0.0573353	C00059|C00065|C00263|C00979	C00059|C00065|C00263|C00979
dme00020	Citrate cycle (TCA cycle)	Pathways (Drosophila melanogaster (fruit fly))	KEGG	298	4	5772	20	0.0174996	0.075383	C00022|C00026|C00122|C00158	C00022|C00026|C00122|C00158
dme00340	Histidine metabolism	Pathways (Drosophila melanogaster (fruit fly))	KEGG	298	6	5772	44	0.0242881	0.0971522	C00025|C00026|C00049|C00135|C00785|C01152	C00025|C00026|C00049|C00135|C00785|C01152
dme00640	Propanoate metabolism	Pathways (Drosophila melanogaster (fruit fly))	KEGG	298	5	5772	36	0.035934	0.134153	C00099|C00109|C00163|C00183|C02170	C00099|C00109|C00163|C00183|C02170
dme00910	Nitrogen metabolism	Pathways (Drosophila melanogaster (fruit fly))	KEGG	298	4	5772	26	0.0424179	0.148463	C00025|C00037|C00049|C00152	C00025|C00037|C00049|C00152
dme00290	Valine, leucine and isoleucine biosynthesis	Pathways (Drosophila melanogaster (fruit fly))	KEGG	298	4	5772	28	0.0536391	0.176693	C00022|C00109|C00183|C00407	C00022|C00109|C00183|C00407
dme00460	Cyanoamino acid metabolism	Pathways (Drosophila melanogaster (fruit fly))	KEGG	298	5	5772	41	0.0580942	0.180738	C00037|C00049|C00065|C00152|C01594	C00037|C00049|C00065|C00152|C01594
dme00760	Nicotinate and nicotinamide metabolism	Pathways (Drosophila melanogaster (fruit fly))	KEGG	298	5	5772	44	0.0744329	0.219381	C00022|C00049|C00122|C00163|C01004	C00022|C00049|C00122|C00163|C01004
dme00430	Taurine and hypotaurine metabolism	Pathways (Drosophila melanogaster (fruit fly))	KEGG	298	3	5772	20	0.0810818	0.227029	C00022|C00245|C05123	C00022|C00245|C05123
dme00471	D-Glutamine and D-glutamate metabolism	Pathways (Drosophila melanogaster (fruit fly))	KEGG	298	2	5772	12	0.124694	0.332516	C00025|C00026	C00025|C00026
dme00190	Oxidative phosphorylation	Pathways (Drosophila melanogaster (fruit fly))	KEGG	298	2	5772	16	0.198694	0.505767	C00009|C00122	C00009|C00122
dme00310	Lysine degradation	Pathways (Drosophila melanogaster (fruit fly))	KEGG	298	4	5772	47	0.222995	0.530547	C00037|C00047|C00408|C06181	C00037|C00047|C00408|C06181
dme00750	Vitamin B6 metabolism	Pathways (Drosophila melanogaster (fruit fly))	KEGG	298	3	5772	32	0.227377	0.530547	C00022|C00026|C00232	C00022|C00026|C00232
dme00072	Synthesis and degradation of ketone bodies	Pathways (Drosophila melanogaster (fruit fly))	KEGG	298	1	5772	6	0.27254	0.610489	C01089	C01089
dme04150	mTOR signaling pathway	Pathways (Drosophila melanogaster (fruit fly))	KEGG	298	1	5772	7	0.310136	0.667986	C00020	C00020
dme00280	Valine, leucine and isoleucine degradation	Pathways (Drosophila melanogaster (fruit fly))	KEGG	298	3	5772	41	0.355745	0.737841	C00183|C00407|C02170	C00183|C00407|C02170
dme00630	Glyoxylate and dicarboxylate metabolism	Pathways (Drosophila melanogaster (fruit fly))	KEGG	298	3	5772	44	0.398546	0.768503	C00022|C00026|C00158	C00022|C00026|C00158
dme00730	Thiamine metabolism	Pathways (Drosophila melanogaster (fruit fly))	KEGG	298	2	5772	26	0.391496	0.768503	C00022|C00037	C00022|C00037
dme00472	D-Arginine and D-ornithine metabolism	Pathways (Drosophila melanogaster (fruit fly))	KEGG	298	1	5772	10	0.411698	0.768503	C00077	C00077
dme00360	Phenylalanine metabolism	Pathways (Drosophila melanogaster (fruit fly))	KEGG	298	3	5772	46	0.426658	0.770738	C00022|C00079|C00122	C00022|C00079|C00122
dme00780	Biotin metabolism	Pathways (Drosophila melanogaster (fruit fly))	KEGG	298	1	5772	11	0.442124	0.773717	C00047	C00047
dme00010	Glycolysis / Gluconeogenesis	Pathways (Drosophila melanogaster (fruit fly))	KEGG	298	2	5772	31	0.480856	0.792856	C00022|C00267	C00022|C00267
dme00500	Starch and sucrose metabolism	Pathways (Drosophila melanogaster (fruit fly))	KEGG	298	3	5772	50	0.481377	0.792856	C00208|C00267|C01231	C00208|C00267|C01231
dme00620	Pyruvate metabolism	Pathways (Drosophila melanogaster (fruit fly))	KEGG	298	2	5772	32	0.497754	0.796407	C00022|C03248	C00022|C03248
dme00680	Methane metabolism	Pathways (Drosophila melanogaster (fruit fly))	KEGG	298	2	5772	34	0.53048	0.82519	C00037|C00065	C00037|C00065
dme00051	Fructose and mannose metabolism	Pathways (Drosophila melanogaster (fruit fly))	KEGG	298	2	5772	48	0.717571	0.947994	C00267|C00392	C00267|C00392
dme00053	Ascorbate and aldarate metabolism	Pathways (Drosophila melanogaster (fruit fly))	KEGG	298	2	5772	47	0.706601	0.947994	C00022|C00026	C00022|C00026
dme00230	Purine metabolism	Pathways (Drosophila melanogaster (fruit fly))	KEGG	298	4	5772	92	0.707403	0.947994	C00020|C00037|C00059|C00559	C00020|C00037|C00059|C00559
dme00350	Tyrosine metabolism	Pathways (Drosophila melanogaster (fruit fly))	KEGG	298	3	5772	76	0.760155	0.947994	C00022|C00122|C00232	C00022|C00122|C00232
dme04080	Neuroactive ligand-receptor interaction	Pathways (Drosophila melanogaster (fruit fly))	KEGG	298	6	5772	128	0.655116	0.947994	C00025|C00037|C00049|C00099|C00245|C00334	C00025|C00037|C00049|C00099|C00245|C00334
dme00600	Sphingolipid metabolism	Pathways (Drosophila melanogaster (fruit fly))	KEGG	298	1	5772	25	0.73501	0.947994	C00065	C00065
dme00591	Linoleic acid metabolism	Pathways (Drosophila melanogaster (fruit fly))	KEGG	298	1	5772	26	0.748751	0.947994	C00157	C00157
dme00564	Glycerophospholipid metabolism	Pathways (Drosophila melanogaster (fruit fly))	KEGG	298	2	5772	46	0.69528	0.947994	C00114|C00157	C00114|C00157
dme00400	Phenylalanine, tyrosine and tryptophan biosynthesis	Pathways (Drosophila melanogaster (fruit fly))	KEGG	298	1	5772	27	0.761781	0.947994	C00079	C00079
dme00450	Selenoamino acid metabolism	Pathways (Drosophila melanogaster (fruit fly))	KEGG	298	1	5772	30	0.796967	0.9648	C00979	C00979
dme00900	Terpenoid backbone biosynthesis	Pathways (Drosophila melanogaster (fruit fly))	KEGG	298	1	5772	33	0.826971	0.9648	C00022	C00022
dme00030	Pentose phosphate pathway	Pathways (Drosophila melanogaster (fruit fly))	KEGG	298	1	5772	32	0.817496	0.9648	C00022	C00022
dme00592	alpha-Linolenic acid metabolism	Pathways (Drosophila melanogaster (fruit fly))	KEGG	298	1	5772	40	0.880895	0.993538	C00157	C00157
dme00052	Galactose metabolism	Pathways (Drosophila melanogaster (fruit fly))	KEGG	298	1	5772	41	0.887087	0.993538	C00267	C00267
dme00590	Arachidonic acid metabolism	Pathways (Drosophila melanogaster (fruit fly))	KEGG	298	1	5772	75	0.981722	0.999999	C00157	C00157
dme00860	Porphyrin and chlorophyll metabolism	Pathways (Drosophila melanogaster (fruit fly))	KEGG	298	2	5772	126	0.990652	0.999999	C00025|C00037	C00025|C00037
dme00040	Pentose and glucuronate interconversions	Pathways (Drosophila melanogaster (fruit fly))	KEGG	298	1	5772	53	0.940546	0.999999	C00022	C00022
dme01100	Metabolic pathways	Pathways (Drosophila melanogaster (fruit fly))	KEGG	298	53	5772	1455	0.999321	0.999999	C00009|C00019|C00020|C00022|C00025|C00026|C00037|C00047|C00049|C00059|C00065|C00077|C00079|C00099|C00106|C00109|C00114|C00122|C00135|C00148|C00152|C00157|C00158|C00163|C00183|C00208|C00232|C00245|C00263|C00267|C00295|C00315|C00334|C00337|C00352|C00364|C00407|C00408|C00438|C00559|C00624|C00750|C00785|C00864|C00979|C01026|C01089|C01180|C01732|C02642|C05123|C06181|C06231	C00009|C00019|C00020|C00022|C00025|C00026|C00037|C00047|C00049|C00059|C00065|C00077|C00079|C00099|C00106|C00109|C00114|C00122|C00135|C00148|C00152|C00157|C00158|C00163|C00183|C00208|C00232|C00245|C00263|C00267|C00295|C00315|C00334|C00337|C00352|C00364|C00407|C00408|C00438|C00559|C00624|C00750|C00785|C00864|C00979|C01026|C01089|C01180|C01732|C02642|C05123|C06181|C06231
dme01110	Biosynthesis of secondary metabolites	Pathways (Drosophila melanogaster (fruit fly))	KEGG	298	25	5772	1023	0.999999	0.999999	C00019|C00020|C00022|C00025|C00026|C00037|C00047|C00049|C00065|C00077|C00079|C00109|C00122|C00135|C00148|C00152|C00158|C00183|C00263|C00267|C00407|C00408|C00624|C01180|C06181	C00019|C00020|C00022|C00025|C00026|C00037|C00047|C00049|C00065|C00077|C00079|C00109|C00122|C00135|C00148|C00152|C00158|C00183|C00263|C00267|C00407|C00408|C00624|C01180|C06181
dme00520	Amino sugar and nucleotide sugar metabolism	Pathways (Drosophila melanogaster (fruit fly))	KEGG	298	2	5772	87	0.944287	0.999999	C00267|C00352	C00267|C00352
