# Supplementary material for: Group size influences maternal provisioning and compensatory larval growth in honeybees
Source: iScience. 2023 Nov 23;26(12):108546. doi: 10.1016/j.isci.2023.108546 (PMC10711493; doi:10.1016/j.isci.2023.108546)
Supplement: Table S4. Differentially expressed proteins between eggs collected form SJ (small colonies in July) and LJ (large colonies in July), related to Figure 3A [file mmc5.xlsx]

## Sheet: Sheet1
Accession	Description	Significance	Avg. Mass	Coverage (%)	#Peptides	#Unique	PTM	Q1_S Intensity	Q5_S Intensity	Q10_S Intensity	Q12_S Intensity	Q14_S Intensity	Q19_S Intensity	Q3_L Intensity	Q33_L Intensity	Q36_L Intensity	Q11_L Intensity	Q15_L Intensity	SJ Intensity	LJ Intensity	Group Profile (Ratio)
NP_001129659.1	heat shock factor binding protein 1-like [Apis mellifera]	65.55	9421	19	1	1		37700000	42500000	38800000	35500000	37300000	41400000	2740000	2380000	2660000	3250000	3210000	3.88667e+07	2848000	13.647
XP_016773517.2	protein seele partial [Apis mellifera]	35.83	21365	11	1	1	Carbamidomethylation	96900000	95300000	98000000	96200000	95500000	94100000	5690000	5970000	6290000	8340000	11100000	96000000	7478000	12.8377
XP_026295771.1	protein PFF0380w isoform X1 [Apis mellifera]	23.16	91198	2	1	1		52400000	54400000	55400000	60000000	62600000	59600000	4910000	4130000	4260000	4380000	4750000	57400000	4486000	12.7954
XP_623093.2	UV excision repair protein RAD23 homolog B isoform X2 [Apis mellifera]	50.06	39623	28	6	6		250000000	313000000	278000000	284000000	282000000	292000000	26300000	22600000	29000000	23600000	27200000	2.83167e+08	25740000	11.001
XP_026296819.1	J domain-containing protein isoform X1 [Apis mellifera]	29.34	19957	28	5	5	Carbamidomethylation	144000000	158000000	134000000	159000000	144000000	163000000	18100000	13400000	13300000	12900000	11300000	1.50333e+08	13800000	10.8937
XP_393065.4	protein maelstrom [Apis mellifera]	41.32	54897	16	6	6	Carbamidomethylation	815000000	839000000	834000000	859000000	935000000	880000000	93600000	71100000	74100000	96800000	80900000	8.60333e+08	83300000	10.3281
XP_623182.1	selenocysteine Se-methyltransferase [Apis mellifera]	41.97	35519	6	1	1		30200000	32870000	30400000	34800000	35300000	35100000	2150000	3550000	3110000	3340000	4280000	3.31117e+07	3286000	10.0766
XP_026300671.1	protein CutA homolog isoform X1 [Apis mellifera]	58.39	16452	10	1	1		53900000	53900000	53400000	55000000	53400000	51600000	4000000	6360000	6140000	6130000	4200000	5.35333e+07	5366000	9.97639
XP_395357.3	nucleolysin TIAR [Apis mellifera]	74.87	43346	9	2	2	Carbamidomethylation	91200000	92800000	93000000	91500000	97400000	96300000	6910000	9960000	10400000	10800000	10900000	93700000	9794000	9.56708
XP_006566795.1	glutaredoxin-related protein 5 mitochondrial [Apis mellifera]	50.93	14978	10	1	1		98900000	93600000	95700000	94800000	95500000	94500000	13100000	11400000	10800000	9540000	8830000	95500000	10734000	8.89696
NP_001172074.1	actin related protein 1 [Apis mellifera]	54.1	41806	63	18	2	Carbamidomethylation; Oxidation (M)	240000000	255000000	302000000	274000000	221000000	297000000	21600000	29300000	31200000	38100000	42800000	2.64833e+08	32600000	8.12372
XP_392468.3	charged multivesicular body protein 5 [Apis mellifera]	49.61	24608	12	2	2	Carbamidomethylation	154000000	153000000	148000000	156000000	151000000	154000000	26500000	15600000	14000000	21800000	20200000	1.52667e+08	19620000	7.78118
XP_395405.1	prefoldin subunit 5 [Apis mellifera]	62.58	17756	21	2	2		73700000	72800000	71800000	74900000	71400000	75600000	8150000	11200000	11100000	11800000	7690000	7.33667e+07	9988000	7.34548
XP_392065.2	upstream activation factor subunit spp27 [Apis mellifera]	67.94	29223	17	5	5	Carbamidomethylation	173000000	181000000	171000000	175000000	178000000	196000000	28200000	25100000	24500000	26900000	25900000	179000000	26120000	6.85299
XP_001122227.1	protein D2 [Apis mellifera]	72.39	23077	17	2	2		73000000	71200000	79100000	78200000	75800000	70400000	17700000	9720000	10100000	11300000	10600000	7.46167e+07	11884000	6.27875
XP_006561337.1	tubulin-specific chaperone A isoform X2 [Apis mellifera]	50.79	13954	26	3	3		353000000	403000000	401000000	383000000	357000000	479000000	61000000	58500000	78400000	61500000	57500000	396000000	63380000	6.24803
XP_624561.1	cob(I)yrinic acid a c-diamide adenosyltransferase mitochondrial [Apis mellifera]	67.98	25536	6	1	1		37000000	34800000	33800000	34500000	36400000	36200000	7450000	5580000	5290000	4920000	5830000	35450000	5814000	6.09735
XP_623908.1	elongin-B [Apis mellifera]	36.6	13089	21	1	1	Carbamidomethylation	69700000	72100000	75000000	70900000	75600000	71000000	6400000	14500000	12200000	15900000	12200000	7.23833e+07	12240000	5.91367
XP_006569732.1	RNA-binding protein 4.1 isoform X6 [Apis mellifera]	52.19	39072	22	5	1	Carbamidomethylation	28400000	25100000	28800000	26600000	25800000	27300000	40500	5160000	4250000	5880000	7730000	27000000	4612100	5.85417
XP_006566515.1	serine-arginine protein 55 isoform X22 [Apis mellifera]	30.19	39085	6	2	2		229000000	219000000	219000000	206000000	226000000	224000000	50800000	35600000	39000000	34300000	29300000	220500000	37800000	5.83333
XP_006569762.1	eukaryotic translation initiation factor 4E-binding protein 1 [Apis mellifera]	47.41	12666	10	1	1		36800000	40500000	38300000	39650000	36100000	40800000	8760000	48400	8710000	8380000	8030000	3.86917e+07	6785680	5.70196
XP_006561085.2	LOW QUALITY PROTEIN: probable tRNA (guanine(26)-N(2))-dimethyltransferase [Apis mellifera]	56.92	94505	7	5	4	Carbamidomethylation	235000000	220000000	240000000	237000000	246000000	221000000	40400000	42300000	40800000	44300000	41900000	2.33167e+08	41940000	5.55953
XP_006561629.1	eukaryotic translation initiation factor eIF1 [Apis mellifera]	72.89	12388	46	6	6	Carbamidomethylation	321000000	284000000	298000000	380000000	319000000	312000000	57000000	60100000	53000000	58900000	63700000	319000000	58540000	5.44927
XP_001119899.1	histone H2A [Apis mellifera]	73.48	13349	26	2	1		242000000	259000000	247000000	232000000	223000000	209000000	30600000	49300000	44100000	45500000	50600000	2.35333e+08	44020000	5.34605
XP_624132.1	MICOS complex subunit MIC25 isoform X1 [Apis mellifera]	62.66	21642	29	3	2	Carbamidomethylation	91000000	90000000	100000000	92100000	94600000	114000000	20800000	21900000	20400000	14200000	17100000	96950000	18880000	5.13506
XP_006561137.1	NSFL1 cofactor p47 isoform X1 [Apis mellifera]	74.04	43056	24	5	5		229000000	244000000	239000000	228000000	252000000	249000000	57900000	44400000	43000000	44500000	48300000	2.40167e+08	47620000	5.0434
XP_006564597.1	putative acyl-CoA-binding protein [Apis mellifera]	54.19	10025	47	3	3		226000000	227000000	242000000	263000000	247000000	199000000	37400000	48800000	51300000	50700000	45500000	234000000	46740000	5.00642
XP_392679.5	dihydrolipoyllysine-residue succinyltransferase component of 2-oxoglutarate dehydrogenase complex mitochondrial isoform X1 [Apis mellifera]	33.28	55454	7	2	2	Carbamidomethylation	43200000	45900000	43800000	45300000	43800000	39700000	7340000	8580000	8570000	9010000	10300000	4.36167e+07	8760000	4.97907
XP_393050.2	importin subunit alpha-7 [Apis mellifera]	44.94	58714	3	1	1		20900000	21900000	22600000	23500000	21000000	21200000	3510000	5080000	5330000	5010000	4370000	21850000	4660000	4.68884
XP_016766172.1	uncharacterized protein LOC100578571 [Apis mellifera]	59.48	50990	37	14	14	Carbamidomethylation	4890000000	5670000000	5130000000	5780000000	5190000000	5860000000	1270000000	1110000000	1100000000	1250000000	1050000000	5420000000	1156000000	4.68858
XP_001122341.1	uncharacterized protein LOC726616 [Apis mellifera]	31.72	34983	16	3	3		70400000	65800000	70600000	58800000	54700000	63300000	14100000	15500000	12000000	13600000	13140000	6.39333e+07	13668000	4.67759
XP_026301285.1	PCNA-associated factor isoform X2 [Apis mellifera]	89.33	9695	41	2	2	Carbamidomethylation	66600000	68600000	71200000	73500000	63400000	69000000	13400000	9870000	16600000	18600000	15300000	6.87167e+07	14754000	4.65749
XP_003250093.1	uncharacterized protein LOC100577698 [Apis mellifera]	69.56	46968	17	6	6		15800000000	18600000000	15000000000	16500000000	15100000000	17100000000	2950000000	3920000000	3360000000	3950000000	3550000000	16350000000	3546000000	4.61083
XP_624806.3	peroxiredoxin-5 mitochondrial [Apis mellifera]	58.1	20170	19	2	2	Carbamidomethylation	108000000	96700000	103000000	113000000	111000000	90300000	22300000	21400000	22800000	23200000	25800000	1.03667e+08	23100000	4.48773
XP_393161.3	lysozyme [Apis mellifera]	50.04	17112	16	1	1		52800000	49900000	52000000	49400000	49200000	37500000	11200000	11000000	10500000	9720000	12100000	4.84667e+07	10904000	4.44485
XP_624109.1	ubiquitin-like protein 4A [Apis mellifera]	54.96	16818	61	7	7	Carbamidomethylation	255000000	302000000	318000000	308000000	306000000	321000000	74100000	64900000	63300000	64200000	76300000	3.01667e+08	68560000	4.40004
XP_016767678.1	mitochondrial intermembrane space import and assembly protein 40-B [Apis mellifera]	56.39	17210	13	2	2		43600000	40000000	41000000	40600000	44600000	47000000	17100000	10400000	1410000	10300000	9710000	42800000	9784000	4.37449
XP_026300889.1	protein canopy homolog 3 [Apis mellifera]	70.55	26579	24	3	3	Carbamidomethylation	225000000	212000000	240000000	237000000	236000000	207000000	47400000	54000000	53900000	58200000	48300000	2.26167e+08	52360000	4.31946
XP_006559219.1	plasminogen activator inhibitor 1 RNA-binding protein isoform X2 [Apis mellifera]	86.18	46924	18	5	5		363000000	341000000	340000000	389000000	357000000	377000000	100000000	76000000	81200000	86100000	86000000	3.61167e+08	85860000	4.20646
XP_006566165.1	UPF0587 protein C1orf123 homolog [Apis mellifera]	52.06	18369	26	3	3		180900000	172000000	165900000	181600000	171000000	182200000	49200000	38800000	37400000	43400000	41300000	175600000	42020000	4.17896
XP_026301574.1	protein FAM192A [Apis mellifera]	68.26	30528	15	3	3		85100000	88600000	87000000	90500000	90200000	100000000	23600000	22200000	20500000	21100000	20800000	9.02333e+07	21640000	4.16975
XP_016767143.1	dynein light chain roadblock-type 2 [Apis mellifera]	55.73	10802	12	1	1		47400000	46600000	46900000	44400000	45500000	40300000	7910000	11500000	11300000	12100000	11500000	4.51833e+07	10862000	4.15976
XP_026300736.1	RNA-binding protein lark isoform X1 [Apis mellifera]	56.85	38182	23	7	7	Carbamidomethylation	448000000	455000000	472000000	480000000	454000000	407000000	140000000	105000000	106000000	103000000	96500000	4.52667e+08	110100000	4.11141
XP_624763.2	anamorsin homolog [Apis mellifera]	44.62	30974	9	2	2		155200000	162200000	160800000	159100000	154900000	161800000	44200000	38300000	40500000	38500000	32500000	159000000	38800000	4.09794
XP_395310.3	COP9 signalosome complex subunit 7b isoform X3 [Apis mellifera]	75.74	31584	28	6	6	Carbamidomethylation	363000000	350000000	344000000	358000000	361000000	347000000	88600000	91700000	84400000	85400000	83800000	3.53833e+08	86780000	4.07736
XP_006562888.1	striatin-3 isoform X4 [Apis mellifera]	46.33	80246	7	3	3		95700000	87200000	88300000	94900000	95000000	93600000	23200000	23300000	21600000	21100000	24600000	92450000	22760000	4.06195
NP_001171498.1	superoxide dismutase 1 [Apis mellifera]	60.64	15634	80	10	10	Carbamidomethylation	6380000000	6040000000	6320000000	6390000000	6670000000	7190000000	1880000000	1620000000	1590000000	1370000000	1540000000	6.49833e+09	1600000000	4.06146
XP_003249300.1	14 kDa phosphohistidine phosphatase [Apis mellifera]	61.3	17213	32	3	3		435000000	352000000	408000000	408000000	362000000	384000000	98700000	108000000	88800000	99900000	88100000	391500000	96700000	4.0486
XP_392405.3	alpha-crystallin B chain isoform X1 [Apis mellifera]	47.2	25565	31	6	5		527000000	490000000	522000000	490000000	588000000	601000000	147000000	129000000	119000000	133000000	137000000	5.36333e+08	133000000	4.03258
XP_624147.2	cytochrome b-c1 complex subunit 7 [Apis mellifera]	53.16	13508	24	1	1		44500000	37100000	43500000	37800000	48200000	45600000	9190000	10700000	10600000	11800000	11100000	4.27833e+07	10678000	4.00668
XP_006567256.1	cytochrome c oxidase subunit NDUFA4 [Apis mellifera]	63.39	9755	18	1	1		149000000	147000000	137000000	162000000	146000000	160000000	38600000	35400000	39000000	38400000	36500000	1.50167e+08	37580000	3.99592
XP_026297929.1	insulin-like growth factor I isoform X2 [Apis mellifera]	36.32	32626	4	1	1	Carbamidomethylation	43200000	47000000	45700000	46900000	47500000	71100000	9770000	14300000	13200000	13500000	14600000	5.02333e+07	13074000	3.84223
XP_625060.1	ATP synthase subunit delta mitochondrial [Apis mellifera]	59.92	17618	57	5	5		345000000	316000000	350000000	374000000	368000000	307000000	71400000	104000000	76900000	103000000	94800000	3.43333e+08	90020000	3.81397
XP_026296664.1	protein artichoke [Apis mellifera]	82.92	126663	5	5	5	Carbamidomethylation	48900000	45800000	47900000	46000000	48900000	46600000	12600000	12100000	12500000	13100000	12000000	47350000	12460000	3.80016
NP_001172073.1	60S acidic ribosomal protein P1 [Apis mellifera]	55.55	11623	68	6	6	Carbamidomethylation	2880000000	2890000000	2490000000	3020000000	2780000000	3100000000	799000000	740000000	712000000	772000000	764000000	2860000000	757400000	3.77608
XP_006560961.1	40S ribosomal protein S21 [Apis mellifera]	66.42	9210	45	3	3	Carbamidomethylation	220000000	212000000	201000000	228000000	192000000	231000000	65400000	54100000	52000000	57100000	55200000	214000000	56760000	3.77026
NP_001035313.1	odorant binding protein 14 precursor [Apis mellifera]	63.67	15201	53	5	5	Carbamidomethylation	703000000	590000000	583000000	640000000	720000000	660000000	223000000	157000000	161000000	165000000	158000000	6.49333e+08	172800000	3.75772
XP_006563164.1	pterin-4-alpha-carbinolamine dehydratase [Apis mellifera]	45.55	16882	44	5	5		325000000	353000000	343000000	369000000	320000000	436000000	94200000	103000000	95200000	94700000	92500000	3.57667e+08	95920000	3.7288
XP_016770794.1	E3 ubiquitin-protein ligase CHIP isoform X1 [Apis mellifera]	76.47	37106	11	3	3		58700000	58200000	57300000	57400000	61000000	60600000	17200000	15600000	15500000	14800000	16000000	5.88667e+07	15820000	3.72103
XP_016766769.1	protein alan shepard isoform X2 [Apis mellifera]	80.13	58223	11	3	3		89500000	89100000	90200000	91200000	86400000	85800000	23600000	25900000	22900000	25900000	22200000	88700000	24100000	3.6805
XP_026302121.1	uncharacterized protein LOC408583 isoform X3 [Apis mellifera]	62.76	43811	8	2	1		46500000	42100000	42400000	49700000	54800000	42600000	16600000	14500000	14200000	8550000	9900000	46350000	12750000	3.63529
XP_026297113.1	alpha-endosulfine [Apis mellifera]	50.41	12044	52	3	3		311000000	259000000	308000000	336000000	277000000	365000000	107000000	84200000	87400000	84100000	74400000	3.09333e+08	87420000	3.53847
XP_026298373.1	polyadenylate-binding protein-interacting protein 1 isoform X1 [Apis mellifera]	81.06	57781	6	2	2		66900000	65700000	66900000	66200000	76900000	68200000	19600000	22100000	20600000	19100000	15600000	6.84667e+07	19400000	3.52921
XP_026300651.1	deoxyuridine 5'-triphosphate nucleotidohydrolase isoform X3 [Apis mellifera]	46.59	15753	54	6	3		528000000	516000000	520000000	602000000	643000000	469000000	158000000	154000000	168000000	143000000	154000000	5.46333e+08	155400000	3.51566
XP_006568270.2	nuclear pore complex protein Nup50 isoform X2 [Apis mellifera]	54.28	58023	6	2	2		55500000	60400000	57300000	59900000	54100000	58400000	17500000	15400000	16900000	17700000	14500000	57600000	16400000	3.5122
XP_624305.2	SH3 domain-binding glutamic acid-rich protein homolog isoform X1 [Apis mellifera]	60.78	21889	9	2	2		87600000	93800000	91100000	83900000	82300000	107000000	31600000	25500000	26500000	26800000	21000000	90950000	26280000	3.46081
XP_394112.2	fumarylacetoacetate hydrolase domain-containing protein 2A isoform X2 [Apis mellifera]	64.51	36722	31	8	8	Carbamidomethylation	482000000	489000000	495000000	496000000	486000000	437000000	150000000	144000000	131000000	140000000	131000000	4.80833e+08	139200000	3.45426
XP_003250943.1	uncharacterized protein LOC100578107 [Apis mellifera]	78.89	48496	15	5	5		504000000	518000000	513000000	556000000	545200000	508000000	181000000	145000000	146000000	145000000	144000000	5.24033e+08	152200000	3.44306
XP_393417.3	39S ribosomal protein L12 mitochondrial [Apis mellifera]	55.97	20203	16	2	2	Carbamidomethylation	59400000	60200000	65900000	57800000	61400000	74600000	19700000	20000000	17700000	15400000	19100000	6.32167e+07	18380000	3.43943
XP_006564331.1	S-adenosylmethionine synthase isoform X1 [Apis mellifera]	65.45	44487	7	2	2		67400000	68600000	65500000	77000000	72500000	83300000	27400000	20200000	19500000	18300000	20700000	7.23833e+07	21220000	3.41109
XP_393603.1	thioredoxin mitochondrial [Apis mellifera]	46.86	15195	20	2	2	Carbamidomethylation	113000000	137000000	97500000	123000000	120000000	107000000	33800000	37000000	32700000	34200000	33000000	116250000	34140000	3.4051
XP_003250941.2	probable serine/threonine-protein kinase samkC [Apis mellifera]	74.91	38124	50	9	9	Carbamidomethylation; Oxidation (M)	57700000000	63000000000	59700000000	64100000000	61600000000	62000000000	21100000000	17000000000	18300000000	17800000000	16100000000	61350000000	18060000000	3.39701
XP_026299176.1	probable hydroxyacid-oxoacid transhydrogenase mitochondrial [Apis mellifera]	44.51	51448	44	10	8	Carbamidomethylation	361000000	358000000	360000000	331000000	340000000	347000000	95100000	121000000	99000000	104000000	95600000	349500000	102940000	3.39518
XP_006563422.1	chymotrypsin inhibitor [Apis mellifera]	57.85	8130	14	1	1	Carbamidomethylation	161000000	190000000	204000000	210000000	176000000	212000000	69500000	61100000	55700000	53100000	46400000	1.92167e+08	57160000	3.36191
XP_006559914.2	zinc finger CCCH domain-containing protein 11A [Apis mellifera]	83.75	65162	8	3	3	Carbamidomethylation	35700000	34200000	36000000	35900000	37400000	34500000	12900000	9310000	10400000	9390000	11400000	3.56167e+07	10680000	3.33489
XP_016772103.2	uncharacterized protein LOC409090 [Apis mellifera]	76.17	45756	8	3	3		1040000000	1070000000	1030000000	1120000000	1120000000	1050000000	402000000	337000000	322000000	296000000	252000000	1.07167e+09	321800000	3.33023
NP_001165874.1	cytochrome c oxidase subunit VIb polypeptide 1 [Apis mellifera]	54.34	10892	55	4	4	Carbamidomethylation	155000000	147000000	160000000	187000000	169000000	180000000	52500000	49800000	45900000	49400000	53400000	1.66333e+08	50200000	3.31341
XP_393141.2	failed axon connections isoform X1 [Apis mellifera]	72.15	44666	10	3	3	Carbamidomethylation	47100000	44900000	39700000	49000000	43400000	42100000	10500000	13300000	14300000	15400000	13800000	4.43667e+07	13460000	3.29619
XP_006565801.1	ATP synthase subunit d mitochondrial [Apis mellifera]	69.88	20336	42	7	7		392000000	390000000	344000000	384000000	396000000	345000000	150000000	102000000	109000000	112000000	98300000	3.75167e+08	114260000	3.28345
XP_016772675.1	12 kDa FK506-binding protein [Apis mellifera]	91.68	11764	79	7	7	Carbamidomethylation	1280000000	1340000000	1340000000	1430000000	1350000000	1450000000	463000000	403000000	435000000	421000000	358000000	1365000000	416000000	3.28125
XP_026299710.1	uncharacterized protein LOC113219119 [Apis mellifera]	49.64	9048	10	1	1		6570000	6600000	7470000	6100000	7720000	8940000	3030000	2120000	1900000	2060000	1920000	7.23333e+06	2206000	3.27894
XP_006559497.1	small nuclear ribonucleoprotein Sm D3 [Apis mellifera]	44.96	15416	30	3	3	Carbamidomethylation	95500000	92400000	96600000	95800000	97700000	92200000	33700000	26900000	30100000	28400000	26000000	9.50333e+07	29020000	3.27475
XP_397589.3	eukaryotic translation initiation factor 3 subunit J [Apis mellifera]	43.58	27392	12	3	3		139000000	125000000	149000000	105000000	131000000	156000000	44900000	42200000	40000000	40800000	37000000	1.34167e+08	40980000	3.27395
XP_001119962.3	titin [Apis mellifera]	64.95	221554	11	14	14	Carbamidomethylation	535000000	500000000	513000000	519000000	502000000	516000000	182000000	134000000	178000000	142000000	157000000	5.14167e+08	158600000	3.24191
XP_006568820.1	Na(+)/H(+) exchange regulatory cofactor NHE-RF1 [Apis mellifera]	49.55	28555	33	6	6		262000000	326000000	287000000	314000000	296000000	327000000	112000000	95800000	94700000	76600000	89400000	302000000	93700000	3.22305
XP_625023.1	mesencephalic astrocyte-derived neurotrophic factor homolog [Apis mellifera]	55.68	20068	21	3	3	Carbamidomethylation	169000000	166000000	195000000	187000000	184000000	219000000	69900000	54700000	57200000	55400000	52900000	1.86667e+08	58020000	3.21728
XP_006557554.1	40S ribosomal protein S12 [Apis mellifera]	71.91	15274	38	5	5	Carbamidomethylation	1210000000	1120000000	1020000000	1230000000	1120000000	1210000000	490000000	363000000	324000000	324000000	327000000	1.15167e+09	365600000	3.15007
XP_001120846.1	uncharacterized protein LOC726486 [Apis mellifera]	60.98	17109	8	1	1		13000000	12800000	12300000	12400000	13900000	9980000	2730000	4550000	4410000	4230000	3760000	1.23967e+07	3936000	3.14956
NP_001107670.1	apolipophorin-III-like protein precursor [Apis mellifera]	61.8	21348	45	5	5		191000000	182000000	205000000	184000000	185000000	210000000	66200000	59500000	57700000	58000000	67200000	1.92833e+08	61720000	3.12432
XP_623227.1	small ubiquitin-related modifier 3 [Apis mellifera]	69.15	10456	23	2	2		149000000	170000000	161000000	165000000	163000000	190000000	72500000	53000000	45600000	42700000	53300000	1.66333e+08	53420000	3.11369
XP_006559389.1	inosine triphosphate pyrophosphatase [Apis mellifera]	52.56	21431	22	4	4		79900000	87800000	87800000	81600000	80600000	84100000	28200000	27600000	26100000	26400000	26200000	8.36333e+07	26900000	3.10905
XP_026298264.1	superoxide dismutase [Cu-Zn] chloroplastic-like [Apis mellifera]	57.28	18920	27	3	3		151000000	145000000	128000000	155000000	148000000	171000000	46500000	49100000	47500000	48300000	49600000	1.49667e+08	48200000	3.10512
XP_395324.2	charged multivesicular body protein 4b [Apis mellifera]	28.09	24902	24	4	4	Oxidation (M)	119000000	120000000	119100000	122000000	127000000	112000000	42800000	36200000	39000000	37000000	38100000	119850000	38620000	3.10331
XP_006557606.1	endophilin-B1 isoform X2 [Apis mellifera]	39.25	37205	9	1	1		9880000	10300000	8310000	11600000	9980000	6360000	1770000	3320000	3150000	3220000	3730000	9405000	3038000	3.09579
XP_026297646.1	hydroxyacylglutathione hydrolase mitochondrial isoform X2 [Apis mellifera]	52.4	60950	16	5	5	Carbamidomethylation	158000000	165000000	158000000	194000000	179000000	173000000	59300000	52300000	51400000	59000000	54700000	1.71167e+08	55340000	3.093
XP_026298167.1	LDLR chaperone boca [Apis mellifera]	50.08	24192	26	4	4		349000000	323000000	340000000	315000000	285000000	289000000	121000000	89900000	96000000	100000000	107000000	3.16833e+08	102780000	3.08264
XP_392921.1	probable nuclear transport factor 2 isoform X2 [Apis mellifera]	48.8	14748	31	2	1	Carbamidomethylation	84600000	89300000	88700000	86200000	86800000	81200000	12100000	34300000	30300000	35500000	27900000	8.61333e+07	28020000	3.07399
XP_006563266.1	icarapin-like isoform X1 [Apis mellifera]	57.73	24490	21	6	6		338000000	377000000	353000000	376000000	414000000	402000000	121000000	127000000	119000000	128000000	121000000	3.76667e+08	123200000	3.05736
XP_026296372.1	eukaryotic translation initiation factor 5A [Apis mellifera]	49.71	17592	42	7	7	Carbamidomethylation	1540000000	1760000000	2170000000	1780000000	1860000000	1730000000	689000000	555000000	585000000	472000000	656000000	1.80667e+09	591400000	3.0549
XP_006568873.1	endoplasmic reticulum resident protein 29 [Apis mellifera]	54.25	27543	53	13	13	Carbamidomethylation	744000000	804000000	766000000	799000000	770000000	864000000	283000000	260000000	251000000	258000000	250000000	7.91167e+08	260400000	3.03827
XP_016768230.1	putative protein FAM10A4 [Apis mellifera]	60.49	42478	19	6	6	Carbamidomethylation	173000000	161000000	142000000	147000000	158000000	160000000	60400000	44000000	51700000	53500000	48500000	1.56833e+08	51620000	3.03823
XP_006557872.1	myosin-2 essential light chain isoform X4 [Apis mellifera]	61.03	16123	57	5	5		370000000	427000000	445000000	447000000	426000000	439000000	143000000	149000000	149000000	143000000	121000000	4.25667e+08	141000000	3.01891
XP_003251624.1	histone H4 [Apis mellifera]	86.48	11381	44	6	6		724000000	680000000	650000000	675000000	710000000	742000000	291000000	231000000	233000000	216000000	188000000	6.96833e+08	231800000	3.00618
XP_016770987.1	uncharacterized protein LOC100577202 [Apis mellifera]	53.05	36366	15	3	3		123000000	119000000	106100000	107500000	112000000	118100000	40900000	36300000	35600000	39600000	37700000	1.14283e+08	38020000	3.00587
XP_396855.2	myotubularin-related protein 14 [Apis mellifera]	54.06	72677	25	12	12	Carbamidomethylation	579000000	513000000	548000000	539000000	581000000	562000000	183000000	194000000	183000000	191000000	174000000	5.53667e+08	185000000	2.99279
XP_395776.1	ran-specific GTPase-activating protein isoform X1 [Apis mellifera]	77.68	29036	24	6	6	Carbamidomethylation	243000000	253000000	225000000	256000000	245000000	266000000	95600000	64600000	85800000	94900000	73900000	248000000	82960000	2.98939
XP_393411.1	ubiquitin-conjugating enzyme E2 variant 2 [Apis mellifera]	53.39	16360	18	2	2	Carbamidomethylation	112000000	146000000	148000000	144000000	123000000	156000000	58900000	49300000	21200000	49600000	52400000	1.38167e+08	46280000	2.98545
XP_016773511.1	rho GTPase-activating protein gacU [Apis mellifera]	55.72	107095	32	28	28	Carbamidomethylation; Oxidation (M)	16100000000	17000000000	18000000000	18000000000	16800000000	19500000000	6580000000	5640000000	5830000000	5720000000	5710000000	1.75667e+10	5896000000	2.97942
XP_001120364.1	60S acidic ribosomal protein P2 [Apis mellifera]	72.49	12000	65	6	6		940000000	1030000000	1010000000	957000000	937000000	1030000000	357000000	341000000	331000000	340000000	307000000	984000000	335200000	2.93556
XP_006564273.1	ras-related protein Rab-1A [Apis mellifera]	60.22	23108	35	5	3	Carbamidomethylation	125500000	123500000	123400000	121600000	117500000	119000000	31300000	44600000	42800000	47100000	42400000	121750000	41640000	2.92387
XP_623751.2	calcineurin subunit B type 2 [Apis mellifera]	49.44	19356	34	3	3		43500000	42400000	50700000	45500000	41500000	41400000	15100000	14800000	15200000	15400000	15100000	4.41667e+07	15120000	2.92108
XP_624102.1	electron transfer flavoprotein subunit alpha mitochondrial [Apis mellifera]	59.89	35379	32	7	7		268000000	293000000	294000000	254000000	264000000	296000000	96400000	97600000	92400000	96400000	93500000	2.78167e+08	95260000	2.92008
XP_006561235.1	probable prefoldin subunit 2 [Apis mellifera]	48.34	17642	36	5	4		76000000	81400000	80200000	84900000	82700000	77600000	37600000	27100000	29200000	27500000	16600000	8.04667e+07	27600000	2.91546
XP_026299648.1	glycine cleavage system H protein mitochondrial [Apis mellifera]	52.97	19114	20	3	3	Carbamidomethylation	178000000	198000000	176000000	209000000	170000000	225000000	79800000	62300000	58100000	67400000	63700000	1.92667e+08	66260000	2.90774
XP_001121733.1	U6 snRNA-associated Sm-like protein LSm6 [Apis mellifera]	34.6	9009	23	1	1		46200000	46600000	44000000	38900000	38100000	41400000	9060000	17800000	15900000	15900000	14700000	4.25333e+07	14672000	2.89895
XP_016767520.1	viral IAP-associated factor homolog [Apis mellifera]	79.36	27376	16	3	3	Carbamidomethylation	32600000	33800000	36900000	35600000	33000000	37100000	8880000	13300000	12600000	12800000	12800000	3.48333e+07	12076000	2.88451
XP_026296828.1	enolase-phosphatase E1 [Apis mellifera]	81.45	82403	40	20	20	Carbamidomethylation	1160000000	1100000000	1140000000	1230000000	1120000000	1210000000	463000000	391000000	389000000	383000000	390000000	1160000000	403200000	2.87698
XP_016773276.1	hrp65 protein isoform X2 [Apis mellifera]	44.49	63925	8	4	4		129000000	136000000	138000000	141000000	121000000	163000000	50500000	46600000	48300000	48700000	46100000	138000000	48040000	2.87261
XP_016766950.1	acyl carrier protein mitochondrial isoform X3 [Apis mellifera]	62.52	21634	18	4	4		466000000	436000000	477000000	483000000	521000000	405000000	191000000	165000000	169000000	157000000	139000000	4.64667e+08	164200000	2.82988
XP_006560480.1	heterogeneous nuclear ribonucleoprotein 27C isoform X3 [Apis mellifera]	42.24	47215	28	7	7	Carbamidomethylation	786000000	742000000	784000000	777000000	767000000	663000000	219000000	389000000	267000000	191000000	265000000	7.53167e+08	266200000	2.82933
XP_623194.2	protein D2 isoform X2 [Apis mellifera]	66.28	23645	55	9	9	Carbamidomethylation	1150000000	1170000000	1140000000	1200000000	1240000000	1300000000	425000000	447000000	393000000	435000000	431000000	1200000000	426200000	2.81558
XP_001122230.1	mitochondrial import inner membrane translocase subunit Tim8 [Apis mellifera]	49.02	9818	26	2	2	Carbamidomethylation	105000000	105000000	77900000	103000000	89100000	89600000	37600000	32900000	36000000	34700000	28800000	9.49333e+07	34000000	2.79216
XP_392611.4	caprin homolog [Apis mellifera]	53.11	74788	8	5	5		327000000	331000000	310000000	346000000	327000000	341000000	155000000	113000000	114000000	118000000	92900000	3.30333e+08	118580000	2.78574
XP_001120801.1	cytochrome b5 [Apis mellifera]	55.31	14496	8	1	1		40800000	46400000	45800000	51500000	42000000	55400000	22800000	15300000	15200000	17800000	14200000	4.69833e+07	17060000	2.75401
XP_392799.3	apolipoprotein D [Apis mellifera]	37.34	30335	15	3	3		54100000	56100000	57400000	55900000	57500000	53300000	14500000	22400000	20800000	23800000	19700000	5.57167e+07	20240000	2.7528
XP_623981.1	programmed cell death protein 5 [Apis mellifera]	38.42	14546	31	3	3	Carbamidomethylation	319000000	264000000	225000000	228000000	316000000	237000000	110000000	99500000	88200000	91400000	92600000	2.64833e+08	96340000	2.74894
XP_006563570.1	prefoldin subunit 6 isoform X2 [Apis mellifera]	58.16	15179	33	4	4		163000000	160000000	158000000	133000000	152000000	134000000	63800000	52100000	54200000	53000000	50700000	150000000	54760000	2.73923
XP_623500.2	coiled-coil domain-containing protein 43 [Apis mellifera]	62.68	23798	50	10	10	Oxidation (M)	9630000000	8890000000	8080000000	8510000000	9560000000	9360000000	3930000000	3210000000	3250000000	3220000000	2880000000	9005000000	3298000000	2.73044
NP_001164444.1	peroxiredoxin-like protein [Apis mellifera]	68.56	25134	45	7	7	Carbamidomethylation	303000000	354000000	315000000	347000000	298000000	329000000	124000000	115000000	109000000	122000000	125000000	3.24333e+08	119000000	2.72549
NP_001229360.1	quinone oxidoreductase-like protein 2-like [Apis mellifera]	63.9	45237	9	3	3		45800000	46400000	38200000	47600000	46800000	39600000	18400000	15200000	14900000	16200000	16600000	4.40667e+07	16260000	2.71013
XP_001121882.2	ATP synthase-coupling factor 6 mitochondrial [Apis mellifera]	37.59	10958	26	2	2		186000000	216000000	156000000	223000000	209000000	258000000	85400000	76700000	79900000	73000000	68900000	208000000	76780000	2.70904
XP_393875.1	chromobox protein homolog 1 [Apis mellifera]	77.15	21108	43	6	6	Carbamidomethylation	372000000	337000000	351000000	341000000	376000000	393000000	159000000	135000000	134000000	127000000	115000000	3.61667e+08	134000000	2.699
XP_624357.1	calumenin [Apis mellifera]	46.19	37772	49	14	14		631000000	644000000	665000000	696000000	648000000	689000000	254000000	252000000	245000000	249000000	236000000	6.62167e+08	247200000	2.67867
XP_624715.1	UBX domain-containing protein 1 [Apis mellifera]	84.73	36409	29	7	7		302000000	257000000	268000000	298000000	284000000	271000000	105000000	108000000	105000000	112000000	93400000	280000000	104680000	2.67482
XP_016769951.1	tumor protein D53 homolog isoform X1 [Apis mellifera]	69.67	41620	21	9	9	Oxidation (M)	462000000	441000000	439000000	455000000	457000000	496000000	193000000	163000000	165000000	178000000	158000000	4.58333e+08	171400000	2.67406
XP_006566533.1	RNA-binding protein cabeza isoform X3 [Apis mellifera]	84.31	37107	7	2	2	Carbamidomethylation	37000000	38000000	39400000	40100000	42700000	38700000	16300000	14600000	13400000	14700000	16300000	3.93167e+07	15060000	2.61067
XP_026300391.1	protein CDV3 homolog [Apis mellifera]	27.51	26838	14	2	2		142000000	138000000	137000000	138000000	132000000	130000000	38900000	67300000	30600000	70900000	53600000	1.36167e+08	52260000	2.60556
XP_026296194.1	eukaryotic translation initiation factor 4B [Apis mellifera]	55.33	57387	6	2	2		133000000	127600000	129000000	135000000	130900000	132000000	63000000	52700000	48200000	47100000	42800000	131250000	50760000	2.5857
XP_006566359.1	transcription elongation factor S-II isoform X1 [Apis mellifera]	72.59	35119	18	5	5		75900000	83300000	83400000	95000000	79500000	86100000	38900000	31600000	30800000	31700000	30000000	8.38667e+07	32600000	2.5726
XP_001120363.1	ubiquitin-fold modifier 1 isoform X2 [Apis mellifera]	61.16	9448	17	1	1		30400000	27100000	31000000	27300000	29500000	24000000	7240000	12200000	12300000	11800000	11600000	2.82167e+07	11028000	2.55864
XP_006558165.1	protein SET isoform X2 [Apis mellifera]	70.31	35644	31	7	7		247000000	232000000	244000000	243000000	267000000	245000000	113000000	93600000	93600000	93600000	88500000	2.46333e+08	96460000	2.55374
XP_026297174.1	FH1/FH2 domain-containing protein 3 isoform X1 [Apis mellifera]	40.81	141057	1	1	1	Oxidation (M)	79300000	80700000	71100000	93200000	79400000	56700000	37000000	27800000	31200000	28300000	26300000	7.67333e+07	30120000	2.54759
XP_391855.2	nuclear migration protein nudC [Apis mellifera]	58.46	38098	28	9	9		742000000	738000000	705000000	752000000	781000000	782000000	358000000	281000000	291000000	283000000	262000000	750000000	295000000	2.54237
XP_001120011.1	eukaryotic translation initiation factor 1A X-chromosomal [Apis mellifera]	71.01	16938	29	4	4		155000000	168000000	176000000	179000000	170000000	160000000	77900000	66600000	68700000	70400000	49900000	168000000	66700000	2.51874
XP_026297173.1	FK506-binding protein 2 isoform X2 [Apis mellifera]	48.27	25558	44	9	3	Carbamidomethylation	218000000	194000000	243000000	191000000	216000000	266000000	105000000	84700000	83600000	83900000	83300000	2.21333e+08	88100000	2.5123
XP_026294697.1	uncharacterized protein LOC100578507 isoform X1 [Apis mellifera]	57.18	23136	22	3	3	Carbamidomethylation	43200000	49100000	48600000	47200000	43700000	43500000	12100000	19300000	18700000	19200000	22200000	4.58833e+07	18300000	2.50729
XP_006558237.1	renin receptor isoform X2 [Apis mellifera]	44.31	36807	14	2	2		47000000	45800000	46400000	44600000	43500000	43100000	12800000	19900000	19300000	22900000	15000000	4.50667e+07	17980000	2.50649
XP_006569061.1	cofilin/actin-depolymerizing factor homolog [Apis mellifera]	31.52	16832	65	12	12	Carbamidomethylation	3270000000	3310000000	3450000000	3440000000	3070000000	2620000000	1240000000	1290000000	1200000000	1350000000	1300000000	3.19333e+09	1276000000	2.50261
XP_624877.1	ubiquitin domain-containing protein UBFD1 [Apis mellifera]	67.24	32688	27	4	4		76800000	80300000	74600000	76400000	80100000	73000000	26000000	30600000	29600000	34300000	33300000	7.68667e+07	30760000	2.49892
XP_003249472.1	prolyl 3-hydroxylase OGFOD1 [Apis mellifera]	69.78	70344	29	13	13	Carbamidomethylation	449000000	533000000	512000000	490000000	512000000	538000000	218000000	197000000	205000000	209000000	183000000	5.05667e+08	202400000	2.49835
NP_001170961.1	cytochrome c [Apis mellifera]	58.13	11910	28	3	3		108000000	112000000	98100000	96400000	115000000	115000000	58600000	42700000	35900000	41200000	36600000	1.07417e+08	43000000	2.49806
XP_026300411.1	enolase [Apis mellifera]	89.41	47186	55	18	18	Carbamidomethylation	4400000000	4590000000	4430000000	4390000000	4550000000	4720000000	1820000000	1890000000	1760000000	1910000000	1680000000	4.51333e+09	1812000000	2.4908
XP_003251332.1	methionine-R-sulfoxide reductase B1 isoform X1 [Apis mellifera]	60.13	22310	25	6	6	Carbamidomethylation	429000000	443000000	404000000	469000000	415000000	451000000	192000000	167000000	169000000	184000000	165000000	4.35167e+08	175400000	2.481
XP_006566477.1	SUMO-conjugating enzyme UBC9-B [Apis mellifera]	46.15	18203	48	5	5	Carbamidomethylation	304000000	305000000	277000000	296000000	240000000	277000000	126000000	115000000	127000000	116000000	88300000	2.83167e+08	114460000	2.47394
XP_392722.1	26S proteasome regulatory subunit 6A-B [Apis mellifera]	59.55	47628	41	13	12		381000000	377000000	373000000	360000000	377000000	370000000	157000000	152000000	153000000	160000000	139000000	373000000	152200000	2.45072
XP_003250702.1	glutaredoxin-C4 isoform X2 [Apis mellifera]	38.24	10942	53	4	4	Carbamidomethylation	141000000	156000000	154000000	146000000	155000000	150000000	79400000	66300000	52900000	51500000	57500000	1.50333e+08	61520000	2.44365
XP_006562623.1	RNA-binding protein squid isoform X2 [Apis mellifera]	56.72	37065	18	6	6	Carbamidomethylation	1050000000	918000000	856000000	855000000	900000000	950000000	353000000	390000000	383000000	391000000	380000000	921500000	379400000	2.42884
XP_003249882.1	leukocyte elastase inhibitor [Apis mellifera]	76.36	73193	45	22	22		1760000000	1850000000	1830000000	1970000000	1830000000	1960000000	826000000	758000000	742000000	761000000	768000000	1.86667e+09	771000000	2.4211
XP_006571155.1	nascent polypeptide-associated complex subunit alpha isoform X2 [Apis mellifera]	71.35	22684	26	6	6		622000000	693000000	638000000	666000000	643000000	729000000	318000000	272000000	264000000	277000000	249000000	6.65167e+08	276000000	2.41002
XP_001121022.1	copper transport protein ATOX1 [Apis mellifera]	64.89	8022	44	2	2		76400000	64200000	75400000	69000000	74800000	80200000	26000000	32500000	31500000	33800000	29300000	7.33333e+07	30620000	2.39495
XP_393789.2	electron transfer flavoprotein subunit beta [Apis mellifera]	52.1	27581	32	6	6	Carbamidomethylation	185000000	196000000	194000000	209000000	205000000	234000000	92500000	82100000	82200000	78400000	91500000	2.03833e+08	85340000	2.38849
NP_001153520.1	heat shock protein cognate 5 [Apis mellifera]	45.2	75404	35	24	22	Carbamidomethylation	2960000000	3230000000	2840000000	2970000000	2880000000	3070000000	1310000000	1280000000	1240000000	1310000000	1130000000	2.99167e+09	1254000000	2.3857
XP_391963.3	suppressor protein SRP40 [Apis mellifera]	57.73	50378	6	2	2		38000000	38600000	41300000	35000000	41300000	46700000	21400000	15700000	16300000	17000000	15400000	40150000	17160000	2.33974
XP_392826.1	small ubiquitin-related modifier [Apis mellifera]	51.14	11199	18	2	2		539000000	502000000	400000000	519000000	519000000	430000000	260000000	200000000	194000000	200000000	189000000	4.84833e+08	208600000	2.32422
NP_001090623.1	triosephosphate isomerase [Apis mellifera]	92.16	26899	53	13	13	Carbamidomethylation	967000000	984000000	975000000	1030000000	988000000	957000000	408000000	445000000	427000000	441000000	403000000	983500000	424800000	2.31521
XP_394859.1	ester hydrolase C11orf54 homolog [Apis mellifera]	23.7	35462	6	1	1		19500000	19100000	18600000	18890000	18200000	18800000	10300000	7670000	7250000	8020000	7600000	1.88483e+07	8168000	2.30758
XP_006561099.1	grpE protein homolog mitochondrial [Apis mellifera]	50.97	27069	21	4	4		228000000	240000000	215000000	225000000	184000000	223000000	111000000	91400000	93200000	95800000	86700000	2.19167e+08	95620000	2.29206
XP_006565471.2	large proline-rich protein BAG6 isoform X6 [Apis mellifera]	92.22	130481	20	13	13		290000000	288000000	287000000	301000000	324000000	329000000	120000000	130000000	144000000	139000000	131000000	3.03167e+08	132800000	2.28288
XP_026295090.1	uncharacterized protein LOC724555 [Apis mellifera]	72.34	22382	58	11	11	Carbamidomethylation	2400000000	2520000000	2460000000	2530000000	2510000000	2800000000	1300000000	1060000000	1110000000	1090000000	1000000000	2.53667e+09	1112000000	2.28118
XP_006559569.1	calreticulin [Apis mellifera]	65.17	47174	53	20	20	Carbamidomethylation	1900000000	1940000000	2000000000	2000000000	1920000000	2050000000	913000000	956000000	834000000	853000000	774000000	1.96833e+09	866000000	2.2729
XP_006563123.1	protein dj-1beta [Apis mellifera]	48.53	24237	48	9	9	Carbamidomethylation	345000000	373000000	333000000	405000000	364000000	421000000	161000000	166000000	150000000	174000000	173000000	373500000	164800000	2.26638
XP_392758.2	S-phase kinase-associated protein 1 [Apis mellifera]	52.7	18509	27	6	6	Carbamidomethylation	129000000	125000000	130000000	134000000	134000000	150000000	81100000	56300000	58700000	54500000	48800000	1.33667e+08	59880000	2.23224
XP_006561490.3	protein unc-13 homolog 4B isoform X2 [Apis mellifera]	67.43	149815	5	6	6	Carbamidomethylation	32400000	29500000	31900000	34100000	30700000	37500000	12400000	14700000	16000000	16600000	13700000	3.26833e+07	14680000	2.22639
XP_395530.1	probable U2 small nuclear ribonucleoprotein A' [Apis mellifera]	40.91	28438	21	3	3	Carbamidomethylation	40800000	46300000	45800000	47800000	40800000	51500000	26400000	12600000	17500000	25900000	19900000	45500000	20460000	2.22385
XP_392857.2	lysosomal aspartic protease [Apis mellifera]	50.23	42222	43	10	10	Carbamidomethylation	243000000	227000000	247000000	246000000	245000000	259000000	93200000	111000000	116000000	125000000	111000000	244500000	111240000	2.19795
XP_006558545.1	histidine triad nucleotide-binding protein 1 [Apis mellifera]	70.44	17628	51	4	4	Carbamidomethylation	341000000	342000000	355000000	325000000	387000000	314000000	158000000	170000000	166000000	151000000	141000000	344000000	157200000	2.1883
XP_003251167.1	60S ribosomal protein L31 [Apis mellifera]	77.62	14231	29	4	4		115000000	121000000	124000000	141000000	137000000	130000000	48200000	60400000	63900000	66200000	58400000	128000000	59420000	2.15416
XP_625143.2	eukaryotic translation initiation factor 2A [Apis mellifera]	46.91	65292	8	3	3		61200000	73200000	70200000	76200000	66000000	86100000	38500000	39000000	37500000	31200000	22200000	72150000	33680000	2.14222
XP_392518.1	proteasome subunit alpha type-3 [Apis mellifera]	43.16	27956	12	2	2		57300000	66900000	65100000	63500000	62200000	60100000	34200000	27700000	28500000	29000000	26700000	6.25167e+07	29220000	2.13952
XP_623438.1	dihydrolipoyl dehydrogenase mitochondrial [Apis mellifera]	78.09	54525	27	9	8	Carbamidomethylation	162000000	169000000	141000000	152000000	140000000	163000000	71500000	79600000	67300000	72300000	70400000	154500000	72220000	2.1393
XP_003250263.2	uncharacterized protein LOC100576529 [Apis mellifera]	47.11	147433	5	5	5	Carbamidomethylation	114000000	127000000	121000000	134000000	109000000	139000000	51000000	58900000	59200000	61300000	60900000	124000000	58260000	2.12839
NP_001229442.1	pyruvate dehydrogenase E1 component subunit beta mitochondrial [Apis mellifera]	77.19	38449	42	10	10	Carbamidomethylation	397000000	401000000	424000000	395000000	441000000	452000000	181000000	197000000	194000000	205000000	213000000	4.18333e+08	198000000	2.11279
XP_624074.1	coiled-coil domain-containing protein 6 [Apis mellifera]	38.8	48516	20	5	5	Carbamidomethylation	79400000	74900000	83300000	72100000	74300000	88800000	41900000	37500000	36100000	37400000	37200000	78800000	38020000	2.07259
XP_026299440.1	dihydrolipoyllysine-residue acetyltransferase component of pyruvate dehydrogenase complex mitochondrial [Apis mellifera]	67.75	54385	24	8	8		134000000	133000000	135000000	124000000	121000000	126000000	63700000	63600000	60700000	64300000	59900000	1.28833e+08	62440000	2.06331
XP_006562207.1	F-actin-capping protein subunit alpha [Apis mellifera]	72.63	32859	32	6	6		153000000	161000000	174000000	164000000	170000000	165000000	74100000	83000000	78700000	84500000	78600000	164500000	79780000	2.06192
XP_392901.2	ubiquitin-conjugating enzyme E2 N [Apis mellifera]	57.59	17226	32	4	4		67900000	63900000	54000000	58400000	72700000	67900000	19900000	34600000	41100000	37000000	23500000	6.41333e+07	31220000	2.05424
XP_006567433.1	kinesin light chain isoform X4 [Apis mellifera]	68.04	63516	9	3	3		41200000	44300000	45800000	45500000	42800000	46900000	20700000	18600000	21600000	25200000	22400000	4.44167e+07	21700000	2.04685
XP_006567267.1	stress-induced-phosphoprotein 1 [Apis mellifera]	71.8	61498	46	23	23	Carbamidomethylation	2070000000	2220000000	2070000000	2320000000	2140000000	2300000000	1190000000	1060000000	1090000000	1050000000	1040000000	2.18667e+09	1086000000	2.01351
XP_016770592.1	nuclear pore complex protein Nup98-Nup96 isoform X2 [Apis mellifera]	57.96	198923	7	7	7	Carbamidomethylation	157000000	168000000	140000000	166000000	141000000	136000000	75400000	77900000	75400000	75200000	74500000	1.51333e+08	75680000	1.99965
NP_001153524.1	heat shock protein cognate 3 precursor [Apis mellifera]	21.46	72866	47	26	23	Carbamidomethylation; Oxidation (M)	4380000000	4320000000	4150000000	4520000000	4620000000	4620000000	2460000000	2150000000	2160000000	2290000000	2110000000	4435000000	2234000000	1.98523
XP_006563871.1	TAR DNA-binding protein 43 isoform X4 [Apis mellifera]	28.24	48120	10	4	4	Carbamidomethylation	39900000	40500000	38500000	38600000	40400000	46100000	25800000	24000000	18200000	16400000	18100000	4.06667e+07	20500000	1.98374
NP_001035353.1	cystathionine-beta-synthase [Apis mellifera]	52.81	56221	23	7	7	Carbamidomethylation	65800000	62500000	68900000	64800000	64600000	63500000	27600000	33400000	44400000	34500000	24400000	6.50167e+07	32860000	1.9786
XP_624282.1	prefoldin subunit 3 [Apis mellifera]	67.54	22157	22	5	5		40800000	37100000	45000000	41600000	39900000	43500000	20000000	21400000	20400000	22200000	20800000	4.13167e+07	20960000	1.97122
XP_001119883.1	28 kDa heat- and acid-stable phosphoprotein [Apis mellifera]	46.8	22413	15	2	2		62000000	62300000	65700000	75600000	71600000	81400000	40200000	36700000	37500000	34300000	30100000	6.97667e+07	35760000	1.95097
XP_006567441.1	calcineurin B homologous protein 1 [Apis mellifera]	30.74	21747	23	3	3		32100000	33200000	32200000	32100000	33000000	30300000	12400000	19100000	17500000	17800000	15700000	32150000	16500000	1.94848
NP_001091636.1	profilin [Apis mellifera]	58.95	13803	73	6	6	Carbamidomethylation	2110000000	2080000000	1990000000	2000000000	2180000000	2140000000	1190000000	1050000000	1040000000	1070000000	998000000	2.08333e+09	1069600000	1.94777
XP_006568317.1	heterogeneous nuclear ribonucleoprotein H [Apis mellifera]	32.31	44380	10	3	3		77700000	71400000	71200000	77900000	69200000	73900000	37200000	38000000	35600000	40400000	37700000	73550000	37780000	1.9468
XP_396161.2	calcyclin-binding protein [Apis mellifera]	59.1	25922	57	12	12	Carbamidomethylation	1370000000	1420000000	1480000000	1520000000	1450000000	1680000000	805000000	772000000	794000000	794000000	660000000	1.48667e+09	765000000	1.94336
XP_623539.1	signal transducing adapter molecule 1 [Apis mellifera]	34.77	59780	12	5	5		37200000	36500000	39900000	37400000	36200000	38600000	21800000	20800000	17500000	20300000	18400000	3.76333e+07	19760000	1.90452
XP_006561890.2	heterogeneous nuclear ribonucleoprotein K isoform X2 [Apis mellifera]	72.39	48656	25	6	6	Carbamidomethylation	168000000	164000000	173000000	186000000	151000000	181000000	102000000	84700000	84900000	90400000	87900000	170500000	89980000	1.89487
XP_006568815.1	UBX domain-containing protein 7 [Apis mellifera]	73.63	49657	12	4	4		200000000	211000000	201000000	206000000	212000000	223000000	124000000	118000000	108000000	103000000	101000000	2.08833e+08	110800000	1.88478
XP_395981.2	protein disulfide-isomerase A6 homolog [Apis mellifera]	42.2	47196	33	9	9		535000000	511000000	539000000	524000000	525000000	563000000	280000000	294000000	259000000	290000000	291000000	5.32833e+08	282800000	1.88413
XP_393112.2	26S proteasome non-ATPase regulatory subunit 4 [Apis mellifera]	53.36	43977	9	2	2		72300000	83100000	77700000	63900000	72100000	80200000	32700000	41400000	39600000	42700000	42700000	7.48833e+07	39820000	1.88055
XP_392658.2	sorting nexin-12 [Apis mellifera]	30.91	19008	49	7	7		150000000	165000000	163000000	165000000	152000000	165000000	88900000	87600000	85700000	94300000	69700000	160000000	85240000	1.87705
XP_006566426.1	stress response protein NST1 isoform X1 [Apis mellifera]	71.81	39745	30	11	11	Carbamidomethylation	3280000000	3320000000	3160000000	3350000000	3470000000	3680000000	2090000000	1750000000	1730000000	1830000000	1720000000	3.37667e+09	1824000000	1.85124
XP_006571751.1	zinc finger CCCH domain-containing protein 15 homolog [Apis mellifera]	59.95	45614	8	3	3	Carbamidomethylation	21600000	24500000	23700000	24600000	21700000	20900000	13100000	12000000	11700000	11600000	13500000	2.28333e+07	12380000	1.84437
XP_006559771.1	actin-related protein 2/3 complex subunit 5 [Apis mellifera]	54.13	17340	52	4	4		121000000	125000000	129000000	128000000	139000000	147000000	59700000	76800000	71700000	73000000	76400000	131500000	71520000	1.83865
XP_006557408.2	succinate--CoA ligase [ADP/GDP-forming] subunit alpha mitochondrial isoform X2 [Apis mellifera]	54.65	35334	15	4	4	Carbamidomethylation	224000000	246000000	259000000	250000000	244000000	273000000	142000000	130000000	132000000	134000000	141000000	2.49333e+08	135800000	1.83603
XP_624161.1	methionine aminopeptidase 2 [Apis mellifera]	75.14	52564	7	3	3	Carbamidomethylation	47500000	50300000	45500000	45900000	45700000	49600000	29000000	25300000	25400000	26000000	23800000	4.74167e+07	25900000	1.83076
XP_001120471.1	3-hydroxyacyl-CoA dehydrogenase type-2 [Apis mellifera]	56.96	27099	80	11	11		675000000	673000000	705000000	720000000	654000000	745000000	371000000	399000000	380000000	390000000	361000000	6.95333e+08	380200000	1.82886
XP_396744.4	proteasomal ubiquitin receptor ADRM1 isoform X1 [Apis mellifera]	30.48	43203	12	4	4		131200000	127800000	126600000	125900000	103000000	128700000	65200000	64900000	69100000	73400000	66500000	1.23867e+08	67820000	1.8264
XP_393381.2	peptidyl-prolyl cis-trans isomerase [Apis mellifera]	34.14	22809	43	6	6	Carbamidomethylation	2880000000	3300000000	3000000000	3150000000	3190000000	3100000000	2100000000	1660000000	1630000000	1660000000	1590000000	3.10333e+09	1728000000	1.79591
XP_016769865.1	double-stranded RNA-binding protein Staufen homolog 2 isoform X2 [Apis mellifera]	34.15	86877	13	6	6		85100000	87400000	86850000	93300000	94300000	86500000	53400000	49100000	48100000	49300000	47800000	8.89083e+07	49540000	1.79468
NP_001229443.1	hsp90 co-chaperone Cdc37 [Apis mellifera]	62.95	43339	22	7	7	Carbamidomethylation	391000000	390000000	404000000	411000000	401000000	391000000	234000000	230000000	234000000	228000000	203000000	398000000	225800000	1.76262
XP_006564241.1	protein SEC13 homolog [Apis mellifera]	51.23	34306	22	5	5	Carbamidomethylation	78700000	92500000	88500000	98700000	86900000	96400000	55400000	47300000	49200000	52000000	52500000	9.02833e+07	51280000	1.7606
XP_016768992.1	ran-binding protein 3 isoform X3 [Apis mellifera]	35.61	43367	23	5	5	Carbamidomethylation	55900000	63900000	54200000	64200000	56700000	59700000	41200000	35400000	35200000	34400000	21700000	59100000	33580000	1.75998
XP_392812.2	60S ribosomal protein L23 [Apis mellifera]	80.56	14807	47	6	6	Carbamidomethylation	297000000	316000000	313000000	328000000	293000000	321000000	177000000	182000000	175000000	183000000	172000000	3.11333e+08	177800000	1.75103
XP_003249382.1	inorganic pyrophosphatase [Apis mellifera]	51.23	37661	38	10	10	Carbamidomethylation	202000000	259000000	230000000	246000000	202000000	207000000	151000000	123000000	115000000	126000000	129000000	2.24333e+08	128800000	1.74172
NP_001035347.1	cytochrome P450 314A1 [Apis mellifera]	59.34	58794	32	14	14	Carbamidomethylation	338000000	317000000	317000000	344000000	327000000	367000000	191000000	181000000	239000000	177000000	176000000	335000000	192800000	1.73755
XP_006562974.2	protein HGV2 [Apis mellifera]	47.49	50677	19	7	6	Carbamidomethylation	236000000	243000000	225000000	262000000	249000000	259000000	156000000	151000000	145000000	143000000	124000000	2.45667e+08	143800000	1.70839
XP_003250481.1	prefoldin subunit 1 [Apis mellifera]	43.52	14899	6	1	1		40900000	39300000	41500000	36400000	44000000	49600000	28000000	23100000	25700000	23600000	22400000	41950000	24560000	1.70806
XP_006571925.2	protein PRRC2C isoform X3 [Apis mellifera]	59.93	295370	4	8	8		69400000	66900000	67100000	65700000	60600000	60800000	34900000	37600000	43300000	37100000	37800000	6.50833e+07	38140000	1.70643
XP_006565544.2	aminopeptidase N [Apis mellifera]	62.63	107434	14	10	9	Carbamidomethylation	116000000	114000000	115000000	126000000	118000000	119000000	76100000	67500000	66200000	73400000	62700000	118000000	69180000	1.7057
XP_016766165.1	uncharacterized protein LOC113218520 [Apis mellifera]	63.49	45563	29	16	16		1450000000	1550000000	1500000000	1640000000	1490000000	1380000000	879000000	931000000	904000000	941000000	845000000	1.50167e+09	900000000	1.66852
XP_391905.2	proteasome subunit beta type-7 [Apis mellifera]	35.8	30306	29	6	6	Carbamidomethylation	236000000	280000000	306000000	344000000	306000000	369000000	204000000	172000000	169000000	210000000	167000000	3.06833e+08	184400000	1.66396
XP_003250264.2	uncharacterized protein LOC100576569 [Apis mellifera]	70.95	217468	7	12	12		450000000	474000000	483000000	450000000	450000000	463000000	319000000	275000000	284000000	272000000	244000000	4.61667e+08	278800000	1.65591
XP_006560252.1	probable aconitate hydratase mitochondrial isoform X2 [Apis mellifera]	76.36	85514	33	16	16	Carbamidomethylation	449000000	453000000	490000000	500000000	472000000	484000000	308000000	272000000	290000000	290000000	274000000	4.74667e+08	286800000	1.65504
XP_395299.2	translationally-controlled tumor protein homolog [Apis mellifera]	35.21	19843	68	12	12		726000000	770000000	736000000	866000000	750000000	789000000	515000000	498000000	427000000	463000000	435000000	7.72833e+08	467600000	1.65277
XP_623942.2	BAG family molecular chaperone regulator 2 [Apis mellifera]	52.11	21197	46	8	8		380000000	368000000	338000000	370000000	383000000	322000000	222000000	238000000	218000000	213000000	204000000	3.60167e+08	219000000	1.6446
XP_006560618.1	40S ribosomal protein S28 [Apis mellifera]	81.31	7386	54	4	4	Carbamidomethylation	301000000	284000000	269000000	278000000	298000000	288000000	191000000	170000000	177000000	176000000	160000000	2.86333e+08	174800000	1.63806
XP_393234.2	probable methylmalonate-semialdehyde dehydrogenase [acylating] mitochondrial isoform X1 [Apis mellifera]	65.35	56042	13	4	4	Carbamidomethylation	34600000	36000000	28100000	30800000	31800000	39800000	23800000	19200000	20600000	19700000	19100000	3.35167e+07	20480000	1.63656
XP_392478.2	malate dehydrogenase mitochondrial [Apis mellifera]	52.04	35802	73	22	22	Carbamidomethylation	2750000000	2950000000	3210000000	3090000000	2870000000	3140000000	1650000000	1900000000	1830000000	1960000000	1850000000	3.00167e+09	1838000000	1.63312
XP_624173.1	6-phosphogluconolactonase [Apis mellifera]	32.33	26264	50	9	9	Carbamidomethylation	392000000	378000000	435000000	369000000	431000000	375000000	282000000	243000000	235000000	243000000	216000000	3.96667e+08	243800000	1.62702
XP_006564183.2	probable isocitrate dehydrogenase [NAD] subunit alpha mitochondrial [Apis mellifera]	60.63	39135	36	11	11	Carbamidomethylation	313000000	307000000	310000000	335000000	316000000	301000000	191000000	194000000	196000000	193000000	196000000	3.13667e+08	194000000	1.61684
XP_006567437.1	eukaryotic translation initiation factor 5 [Apis mellifera]	53.08	50939	31	14	14	Carbamidomethylation	928000000	1000000000	963000000	897000000	940000000	960000000	579000000	571000000	601000000	630000000	566000000	948000000	589400000	1.60842
XP_395319.2	peroxiredoxin-6 [Apis mellifera]	48.12	24923	26	5	5		153000000	144000000	138000000	163000000	144000000	172000000	115000000	94900000	91000000	92700000	81000000	1.52333e+08	94920000	1.60486
XP_026297333.1	myelin expression factor 2 isoform X2 [Apis mellifera]	51.34	61999	3	2	2		97000000	95100000	95500000	90000000	95600000	92600000	53700000	55700000	58200000	63100000	63900000	94300000	58920000	1.60048
XP_006567964.2	uncharacterized protein C14orf119 [Apis mellifera]	36.74	13712	50	4	4	Carbamidomethylation	152000000	156000000	172000000	166000000	165000000	156000000	117000000	92300000	98600000	100000000	95900000	1.61167e+08	100760000	1.59951
XP_026297061.1	nucleosome assembly protein 1-like 1 isoform X2 [Apis mellifera]	32.96	43165	29	8	8	Carbamidomethylation	267000000	268000000	260000000	242000000	306000000	305000000	173000000	173000000	174000000	178000000	170000000	2.74667e+08	173600000	1.58218
XP_394993.2	proteasome subunit beta type-4 [Apis mellifera]	61.17	30057	24	5	5	Carbamidomethylation	136000000	143000000	132000000	137000000	139000000	141000000	89400000	83900000	94300000	85200000	84400000	138000000	87440000	1.57823
XP_006569793.2	annexin B9 isoform X2 [Apis mellifera]	27.64	35892	61	18	1	Carbamidomethylation	143000000	162000000	100000000	143000000	144000000	117000000	101000000	75300000	75700000	86800000	90200000	1.34833e+08	85800000	1.57148
NP_001171495.1	thioredoxin peroxidase 3 isoform 1 [Apis mellifera]	42.06	27168	36	7	7	Carbamidomethylation	347000000	358000000	413000000	338000000	334000000	371000000	244000000	231000000	226000000	238000000	227000000	3.60167e+08	233200000	1.54445
XP_026295545.1	vacuolar protein sorting-associated protein VTA1 homolog [Apis mellifera]	42.37	32520	43	9	9	Carbamidomethylation	334000000	330000000	375000000	364000000	330000000	350000000	211000000	241000000	219000000	244000000	219000000	3.47167e+08	226800000	1.53072
XP_026299779.1	ribulose-phosphate 3-epimerase [Apis mellifera]	28.14	24629	8	1	1		11100000	10300000	13300000	10000000	12000000	8540000	8080000	6800000	6000000	6610000	8100000	1.08733e+07	7118000	1.52758
XP_016768886.2	xanthine dehydrogenase [Apis mellifera]	58.1	142368	4	4	4	Carbamidomethylation	74100000	76500000	74900000	74800000	80000000	83600000	59100000	49200000	49100000	50200000	45600000	7.73167e+07	50640000	1.52679
XP_006571960.1	60S ribosomal protein L10 [Apis mellifera]	59.6	25055	30	6	6	Carbamidomethylation	289000000	254000000	256000000	291000000	286000000	279000000	208000000	182000000	180000000	179000000	158000000	2.75833e+08	181400000	1.52058
XP_395047.5	phosphoglycerate kinase [Apis mellifera]	32.46	44992	54	19	19	Carbamidomethylation	2090000000	2240000000	2050000000	2280000000	2140000000	2240000000	1740000000	1400000000	1440000000	1380000000	1250000000	2.17333e+09	1442000000	1.50717
XP_026299206.1	pseudouridine-metabolizing bifunctional protein C1861.05 [Apis mellifera]	43.27	75836	2	1	1		2900000	3160000	2950000	2730000	2840000	3010000	1870000	1830000	2060000	2260000	1730000	2.93167e+06	1950000	1.50342
XP_393232.4	nuclear pore glycoprotein p62 isoform X2 [Apis mellifera]	58.68	47088	14	5	5	Carbamidomethylation	111000000	125000000	131000000	119000000	113000000	134000000	91900000	84200000	74700000	80900000	77700000	1.22167e+08	81880000	1.49202
XP_392381.3	putative cysteine proteinase CG12163 isoform X2 [Apis mellifera]	62.31	100380	7	5	5	Carbamidomethylation	26500000	22800000	25700000	24300000	26800000	28600000	16000000	17600000	19700000	18200000	15900000	2.57833e+07	17480000	1.47502
XP_006569316.1	26S proteasome non-ATPase regulatory subunit 14 [Apis mellifera]	62.51	34616	19	4	4		52400000	56300000	57600000	57600000	60700000	52200000	37900000	40200000	37300000	37000000	38300000	5.61333e+07	38140000	1.47177
XP_016767900.1	proteasome subunit alpha type-5 [Apis mellifera]	36.64	26718	57	11	11	Carbamidomethylation	919000000	966000000	858000000	1000000000	918000000	953000000	747000000	625000000	602000000	648000000	557000000	9.35667e+08	635800000	1.47164
XP_001122985.1	proliferating cell nuclear antigen [Apis mellifera]	47.32	29129	46	8	8	Carbamidomethylation	393000000	373000000	388000000	419000000	393000000	433000000	312000000	255000000	249000000	266000000	281000000	3.99833e+08	272600000	1.46674
XP_392651.2	ras-related protein Rab-2 [Apis mellifera]	57.62	23686	31	5	5		62100000	70600000	58900000	54800000	53500000	61600000	40800000	37500000	40100000	44500000	42700000	60250000	41120000	1.46522
XP_016767976.1	glutamine synthetase isoform X1 [Apis mellifera]	62.17	45361	24	5	5	Carbamidomethylation	130000000	119000000	97200000	135000000	134000000	103000000	87300000	84700000	74800000	84100000	78800000	119700000	81940000	1.46082
XP_394925.4	probable ATP-dependent RNA helicase DDX43 [Apis mellifera]	57.4	72018	16	8	8		85300000	84000000	76300000	81500000	77800000	83800000	54900000	58400000	53500000	53500000	59700000	81450000	56000000	1.45446
XP_006559390.1	protein l(2)37Cc [Apis mellifera]	31	30011	72	15	15		2460000000	2740000000	2690000000	2780000000	2930000000	2650000000	1690000000	1990000000	1970000000	2020000000	1700000000	2.70833e+09	1874000000	1.44522
XP_006562820.1	serine/threonine-protein phosphatase 2A 65 kDa regulatory subunit A alpha isoform isoform X1 [Apis mellifera]	70.3	65702	27	10	10	Carbamidomethylation	220000000	224000000	225000000	219000000	229000000	213000000	128000000	159000000	166000000	168000000	156000000	2.21667e+08	155400000	1.42643
XP_026298733.1	uncharacterized protein LOC409465 [Apis mellifera]	62.95	93464	16	9	9		327000000	323000000	304000000	337000000	339000000	322000000	253000000	230000000	222000000	227000000	209000000	3.25333e+08	228200000	1.42565
NP_001264229.1	2-hydroxyacyl-CoA lyase 1-like [Apis mellifera]	24.02	62739	21	6	6	Carbamidomethylation	49200000	50100000	52500000	50800000	54000000	55900000	31800000	38300000	38000000	38800000	36800000	5.20833e+07	36740000	1.41762
XP_003249289.2	peroxiredoxin 1 [Apis mellifera]	73.31	21801	87	17	16	Carbamidomethylation; Oxidation (M)	20500000000	21300000000	21100000000	22500000000	21500000000	25400000000	16600000000	15600000000	14900000000	15300000000	15500000000	22050000000	15580000000	1.41528
XP_006569897.2	dnaJ homolog shv [Apis mellifera]	34.9	41283	10	2	2		52900000	54000000	45700000	52900000	52300000	62000000	34300000	34500000	39000000	38900000	43300000	53300000	38000000	1.40263
XP_394854.2	60S ribosomal protein L30 [Apis mellifera]	61.43	12545	52	5	5	Carbamidomethylation	311000000	289000000	290000000	315000000	288000000	315000000	236000000	208000000	206000000	221000000	209000000	3.01333e+08	216000000	1.39506
XP_393051.1	ruvB-like 1 [Apis mellifera]	57.21	50079	26	10	10		387000000	393000000	398000000	412000000	404000000	431000000	270000000	291000000	300000000	316000000	275000000	4.04167e+08	290400000	1.39176
XP_006557802.1	cathepsin L1 [Apis mellifera]	39.29	38774	27	6	6	Carbamidomethylation	189000000	171000000	171000000	158000000	181000000	189000000	151000000	123000000	118000000	120000000	125000000	176500000	127400000	1.3854
XP_026295577.1	thioredoxin-related transmembrane protein 1 [Apis mellifera]	59.5	33399	30	7	7		97400000	104000000	97300000	94200000	98300000	115000000	97700000	58000000	53500000	62000000	99400000	1.01033e+08	74120000	1.3631
XP_623084.1	aldehyde dehydrogenase mitochondrial [Apis mellifera]	48.91	55686	48	14	14	Carbamidomethylation	411000000	432000000	410000000	403000000	423000000	397000000	276000000	313000000	308000000	331000000	286000000	4.12667e+08	302800000	1.36284
XP_006558595.1	endoplasmic reticulum resident protein 44 isoform X2 [Apis mellifera]	35.02	47538	22	6	6		162000000	168000000	143000000	169000000	165000000	145000000	122000000	123000000	122000000	120000000	105000000	1.58667e+08	118400000	1.34009
XP_006566888.1	Golgi integral membrane protein 4 isoform X4 [Apis mellifera]	36.92	49104	8	2	2		8780000	7350000	8220000	8960000	8140000	8230000	5930000	5440000	6240000	6740000	6730000	8280000	6216000	1.33205
XP_026298740.1	mucin-3A [Apis mellifera]	30.12	197858	4	7	7	Carbamidomethylation	341000000	315000000	316000000	350000000	335000000	323000000	230000000	245000000	249000000	266000000	264000000	330000000	250800000	1.31579
XP_026297163.1	glucose 1 6-bisphosphate synthase isoform X1 [Apis mellifera]	33.61	69567	22	9	9	Carbamidomethylation	117000000	115000000	108000000	129000000	111000000	106000000	91600000	102000000	92400000	88200000	81300000	1.14333e+08	91100000	1.25503
NP_001265259.1	Rab escort protein [Apis mellifera]	58.44	67180	27	12	12	Carbamidomethylation	150000000	148000000	146000000	165000000	155000000	168000000	137000000	134000000	111000000	120000000	120000000	1.55333e+08	124400000	1.24866
XP_006562529.1	ubiquilin-1 [Apis mellifera]	75.26	58484	5	3	3		55900000	49300000	60000000	60300000	52200000	47100000	51300000	46200000	42400000	44300000	42100000	5.41333e+07	45260000	1.19605
XP_016767800.1	V-type proton ATPase subunit C isoform X2 [Apis mellifera]	31.25	44708	14	4	4		23100000	22200000	24600000	23700000	22600000	23900000	18400000	20500000	19100000	20100000	19800000	23350000	19580000	1.19254
XP_393315.2	T-complex protein 1 subunit epsilon [Apis mellifera]	66.75	59415	46	21	21	Carbamidomethylation	1680000000	1570000000	1550000000	1770000000	1400000000	1580000000	1460000000	1410000000	1380000000	1330000000	1310000000	1.59167e+09	1378000000	1.15506
XP_006563851.2	cytosolic 10-formyltetrahydrofolate dehydrogenase isoform X2 [Apis mellifera]	38.78	99987	6	4	4		15500000	14900000	15700000	16100000	12700000	15100000	16900000	17400000	16400000	17500000	17000000	15000000	17040000	0.880282
XP_006562468.1	serine hydroxymethyltransferase cytosolic isoform X1 [Apis mellifera]	32.06	61232	33	13	13	Carbamidomethylation	215000000	208000000	204000000	202000000	187000000	220000000	238000000	230000000	241000000	234000000	230000000	206000000	234600000	0.87809
XP_395766.4	succinate-semialdehyde dehydrogenase mitochondrial [Apis mellifera]	33.68	55679	23	12	12		72400000	75300000	75800000	74000000	76100000	79600000	90600000	84700000	86800000	87500000	82900000	7.55333e+07	86500000	0.873218
XP_006566117.2	isovaleryl-CoA dehydrogenase mitochondrial [Apis mellifera]	33.25	47281	36	11	10	Carbamidomethylation	125000000	101000000	121000000	111000000	114000000	108000000	134000000	135000000	139000000	140000000	131000000	1.13333e+08	135800000	0.834561
XP_006562949.1	protein Smaug homolog 1 [Apis mellifera]	34.84	69268	10	4	4		39700000	44600000	48500000	47800000	46100000	51300000	60300000	56200000	58600000	61300000	54000000	4.63333e+07	58080000	0.79775
XP_623407.3	protein-glutamate O-methyltransferase isoform X1 [Apis mellifera]	31.51	54042	12	5	5	Carbamidomethylation	28900000	29600000	29400000	27500000	23700000	30900000	38400000	35400000	33700000	36900000	34900000	2.83333e+07	35860000	0.79011
XP_006564656.1	eukaryotic translation initiation factor 3 subunit C [Apis mellifera]	36.34	104390	8	6	6	Carbamidomethylation	35900000	34600000	44100000	37000000	33000000	37200000	53700000	47800000	46700000	52600000	44300000	3.69667e+07	49020000	0.754114
XP_006570980.1	probable phosphatase phospho2 [Apis mellifera]	32.31	28165	18	3	3	Carbamidomethylation	16200000	19700000	21700000	15400000	20400000	19100000	27900000	25700000	25400000	24800000	23100000	18750000	25380000	0.738771
NP_001229451.1	dolichyl-diphosphooligosaccharide--protein glycosyltransferase subunit 1 [Apis mellifera]	45.33	70472	41	18	18		669000000	727000000	702000000	656000000	580000000	664000000	967000000	899000000	887000000	836000000	968000000	6.66333e+08	911400000	0.73111
XP_026296675.1	EH domain-containing protein 3 [Apis mellifera]	42.59	106288	5	4	4		31800000	28900000	25300000	30000000	31000000	27900000	46700000	41600000	45300000	39100000	45300000	29150000	43600000	0.668578
XP_392439.4	ubiquitin carboxyl-terminal hydrolase 47 isoform X2 [Apis mellifera]	34.08	147500	18	17	17	Carbamidomethylation	149000000	148000000	162000000	156000000	145000000	160000000	198400000	255000000	235000000	269000000	259000000	1.53333e+08	243280000	0.630275
XP_006557761.1	ATPase family AAA domain-containing protein 3A homolog [Apis mellifera]	21.12	68855	20	9	9	Carbamidomethylation	55200000	58400000	61900000	60400000	55300000	54500000	106400000	86400000	76000000	90800000	97600000	5.76167e+07	91440000	0.630104
XP_006572172.1	probable 26S proteasome non-ATPase regulatory subunit 3 [Apis mellifera]	47.32	56940	26	12	12	Carbamidomethylation	144000000	153000000	158000000	157000000	160000000	176000000	264000000	265000000	257000000	267000000	232000000	158000000	257000000	0.614786
XP_006572124.1	vesicle-fusing ATPase 1 [Apis mellifera]	38.78	82610	22	9	8	Carbamidomethylation	30100000	32200000	31600000	29300000	36600000	35700000	46300000	57600000	59500000	50600000	60900000	3.25833e+07	54980000	0.59264
XP_393469.2	DNA replication licensing factor Mcm7 [Apis mellifera]	39.97	82832	12	7	7		42900000	41100000	47000000	53700000	50200000	50300000	92100000	82800000	68800000	76700000	83900000	4.75333e+07	80860000	0.587847
XP_394555.2	zinc finger protein-like 1 [Apis mellifera]	25.72	36281	12	3	3	Carbamidomethylation	18300000	19000000	19800000	17400000	20000000	22500000	28720000	32300000	35300000	38700000	37400000	19500000	34484000	0.56548
XP_006565856.1	facilitated trehalose transporter Tret1 [Apis mellifera]	41.75	60787	8	3	3		20700000	20500000	20700000	16800000	20600000	21800000	30800000	35900000	37600000	38600000	38200000	2.01833e+07	36220000	0.557243
XP_006570292.1	proteasome subunit alpha type-7-1 [Apis mellifera]	20.9	28120	53	11	11	Carbamidomethylation	376000000	386000000	410000000	393000000	411000000	401000000	605600000	754000000	724000000	798000000	749000000	3.96167e+08	726120000	0.545594
XP_006563657.1	60S ribosomal protein L26 [Apis mellifera]	35.81	17361	25	4	4		61300000	62100000	56900000	77700000	69200000	69600000	128000000	111000000	119000000	116000000	137000000	6.61333e+07	122200000	0.541189
XP_001122740.5	cleft lip and palate transmembrane protein 1 homolog [Apis mellifera]	42.57	77557	3	2	2		9670000	8900000	8100000	8070000	9780000	8610000	14800000	16700000	16900000	15900000	17800000	8855000	16420000	0.539281
XP_026297628.1	eukaryotic translation initiation factor 4E transporter isoform X1 [Apis mellifera]	33.3	137681	19	17	17	Carbamidomethylation	303000000	290000000	314000000	325000000	293000000	317000000	650000000	570000000	554000000	564000000	537000000	307000000	575000000	0.533913
XP_625104.2	40S ribosomal protein S18 [Apis mellifera]	21.62	21124	21	4	4		115000000	120000000	121000000	122000000	118000000	167000000	232800000	241000000	233000000	246000000	274000000	1.27167e+08	245360000	0.518286
XP_395732.3	serine/threonine-protein kinase Aurora-2 [Apis mellifera]	22.88	44908	11	4	4		22400000	23800000	16200000	24000000	24300000	26800000	41200000	43300000	46100000	44800000	46200000	2.29167e+07	44320000	0.517073
XP_026300743.1	meiosis regulator and mRNA stability factor 1 [Apis mellifera]	37.15	185141	11	11	11	Carbamidomethylation	72000000	78000000	63200000	67200000	73050000	78800000	135200000	123000000	147000000	161000000	133000000	7.20417e+07	139840000	0.515172
XP_006558672.1	60S ribosomal protein L6 [Apis mellifera]	21.4	31848	36	9	9	Carbamidomethylation	554000000	544000000	563000000	575000000	558000000	599000000	1072000000	1080000000	1180000000	1090000000	1090000000	565500000	1102400000	0.512972
XP_391917.2	adenosylhomocysteinase [Apis mellifera]	27.47	47977	24	7	7		316000000	320000000	331000000	305000000	351000000	321000000	574400000	593000000	595000000	669000000	729000000	324000000	632080000	0.512593
XP_623366.2	heat shock protein 75 kDa mitochondrial [Apis mellifera]	33	79559	35	19	18	Carbamidomethylation	288000000	338000000	333000000	329000000	329000000	351000000	634400000	619000000	670000000	633000000	656000000	328000000	642480000	0.510522
XP_026295413.1	mitochondrial-processing peptidase subunit alpha [Apis mellifera]	62.56	61568	25	10	10	Carbamidomethylation	133000000	140000000	122000000	132000000	154000000	155000000	235200000	279000000	282000000	274000000	295000000	1.39333e+08	273040000	0.510304
XP_026299970.1	importin subunit alpha [Apis mellifera]	31.48	56951	49	18	18	Carbamidomethylation	659000000	633000000	659000000	618000000	623000000	678000000	1168000000	1290000000	1380000000	1300000000	1300000000	645000000	1287600000	0.500932
XP_026297654.1	peroxidase isoform X2 [Apis mellifera]	26.5	89024	34	17	17	Carbamidomethylation	412000000	411000000	380000000	430000000	417000000	396000000	715200000	864000000	819000000	895000000	883000000	4.07667e+08	835240000	0.488083
XP_391960.2	26S proteasome non-ATPase regulatory subunit 7 [Apis mellifera]	21.65	36454	40	8	8	Carbamidomethylation	164000000	162000000	139000000	166000000	162000000	124000000	276800000	324000000	353000000	303000000	324000000	1.52833e+08	316160000	0.483405
XP_001122467.1	cytochrome b-c1 complex subunit 8 [Apis mellifera]	30.27	9313	10	1	1		15400000	17700000	13600000	18900000	15700000	16300000	37680000	29900000	40700000	28000000	32800000	1.62667e+07	33816000	0.481035
XP_016771089.2	LOW QUALITY PROTEIN: glycogen debranching enzyme [Apis mellifera]	27.27	237133	20	27	27	Carbamidomethylation	296000000	300000000	313000000	313000000	298000000	321000000	612000000	652000000	668000000	679000000	643000000	3.06833e+08	650800000	0.471471
XP_006557289.1	atlastin [Apis mellifera]	23.89	72308	18	9	9		75100000	74700000	68500000	84800000	72700000	71800000	149600000	181000000	166000000	152000000	144000000	74600000	158520000	0.470603
XP_026299226.1	2-oxoglutarate dehydrogenase mitochondrial isoform X5 [Apis mellifera]	55.78	115584	5	3	3		22900000	34600000	29600000	29800000	23700000	29500000	69700000	58000000	64500000	57300000	61300000	28350000	62160000	0.456081
XP_001121836.2	facilitated trehalose transporter Tret1 [Apis mellifera]	30.85	58769	8	6	6		143000000	165000000	146000000	164000000	147000000	171000000	376000000	327000000	352000000	328000000	353000000	156000000	347200000	0.449309
XP_001120419.1	40S ribosomal protein S6 [Apis mellifera]	23.32	28896	29	7	7	Carbamidomethylation	250000000	229000000	235000000	252000000	278000000	306000000	569600000	540000000	574000000	590000000	627000000	2.58333e+08	580120000	0.44531
XP_393671.2	60S ribosomal protein L8 [Apis mellifera]	25.08	28113	28	7	7	Carbamidomethylation	247000000	260000000	273000000	267000000	254000000	272000000	644000000	625000000	653000000	544000000	547000000	2.62167e+08	602600000	0.435059
XP_016771101.1	60S ribosomal protein L24 isoform X2 [Apis mellifera]	26.64	13098	37	4	4	Carbamidomethylation	172000000	192000000	176000000	208000000	170000000	192000000	435200000	428000000	456000000	451000000	358000000	185000000	425640000	0.43464
NP_001104234.1	hexamerin 70a precursor [Apis mellifera]	33.3	81460	13	8	8		62100000	64800000	64800000	65600000	65200000	69200000	140000000	158000000	152000000	164000000	148000000	6.52833e+07	152400000	0.428368
XP_623303.1	40S ribosomal protein S10 [Apis mellifera]	33.14	17875	43	6	6	Carbamidomethylation	123000000	123000000	115000000	128000000	127000000	124000000	255200000	306000000	269000000	298000000	323000000	1.23333e+08	290240000	0.424936
XP_016771925.1	E3 ubiquitin-protein ligase TRIM71 isoform X2 [Apis mellifera]	39.37	78686	27	13	13	Carbamidomethylation	333000000	307000000	321000000	321000000	342000000	356000000	766400000	761000000	793000000	753000000	824000000	330000000	779480000	0.423359
XP_393322.1	60S ribosomal protein L18a [Apis mellifera]	30.89	21022	38	10	10	Carbamidomethylation	197000000	253000000	241000000	258000000	227000000	275000000	617600000	556000000	564000000	556000000	582000000	2.41833e+08	575120000	0.420492
XP_006560170.1	cytochrome c1 heme protein mitochondrial isoform X2 [Apis mellifera]	41.97	34817	19	4	4		47800000	47300000	38100000	40600000	49600000	52300000	116000000	112000000	111000000	110000000	117000000	45950000	113200000	0.405919
XP_623506.1	60S ribosomal protein L9 [Apis mellifera]	34.47	21521	44	7	7	Carbamidomethylation	281000000	257000000	248000000	272000000	300000000	277000000	645600000	677000000	673000000	678000000	715000000	272500000	677720000	0.402083
XP_026301918.1	putative ATP-dependent RNA helicase me31b [Apis mellifera]	89.86	50632	76	32	32	Carbamidomethylation; Oxidation (M)	3070000000	3170000000	3260000000	3180000000	3120000000	3640000000	7776000000	7900000000	8030000000	8410000000	8630000000	3240000000	8149200000	0.397585
XP_006559599.1	D-3-phosphoglycerate dehydrogenase [Apis mellifera]	31.09	55929	50	15	15	Carbamidomethylation	348000000	339000000	354000000	364000000	353000000	368000000	872000000	829000000	940000000	917000000	918000000	3.54333e+08	895200000	0.395815
XP_016773437.1	60S ribosomal protein L14 isoform X2 [Apis mellifera]	28.17	17506	40	8	8		382000000	353000000	332000000	367000000	388000000	408000000	912000000	962000000	914000000	991000000	946000000	3.71667e+08	945000000	0.393298
XP_026298457.1	histone-lysine N-methyltransferase NSD2 isoform X2 [Apis mellifera]	25.4	140805	1	1	1		649000	801000	899000	898000	876000	1320000	2320000	2150000	2290000	2760000	2580000	907167	2420000	0.374862
XP_006567242.1	probable phospholipid-transporting ATPase IIA [Apis mellifera]	26.85	127140	1	1	1		2400000	2350000	2580000	3020000	2620000	2260000	6528000	7370000	7290000	7130000	6980000	2.53833e+06	7059600	0.359558
XP_624943.3	40S ribosomal protein S7 [Apis mellifera]	54.76	24577	30	5	5	Carbamidomethylation	109000000	120000000	105000000	124000000	103000000	108000000	284800000	322000000	322000000	314000000	320000000	111500000	312560000	0.356732
XP_392843.1	40S ribosomal protein S2 [Apis mellifera]	43.29	30332	45	16	16	Carbamidomethylation	513000000	446000000	434000000	452000000	438000000	470000000	1336000000	1190000000	1440000000	1330000000	1220000000	4.58833e+08	1303200000	0.352082
XP_624513.2	alpha-aminoadipic semialdehyde synthase mitochondrial [Apis mellifera]	31.33	102200	1	1	1		12800000	10600000	12200000	13300000	14600000	10700000	31840000	32600000	33300000	34900000	44400000	1.23667e+07	35408000	0.349262
XP_394564.1	tubulin--tyrosine ligase-like protein 12 [Apis mellifera]	36.02	72666	8	5	5	Carbamidomethylation	37800000	38500000	38200000	34800000	36800000	40700000	105600000	108000000	110000000	110000000	111000000	37800000	108920000	0.347044
XP_001122174.1	40S ribosomal protein S16 [Apis mellifera]	33.63	16878	45	7	7		248000000	234000000	235000000	249000000	230000000	289000000	729600000	735000000	695000000	703000000	707000000	247500000	713920000	0.346677
XP_003249456.1	cyclin-dependent kinase 1 [Apis mellifera]	20.06	34486	21	4	4		24500000	26300000	27700000	31000000	24700000	21700000	67760000	85500000	77700000	74600000	70900000	2.59833e+07	75292000	0.345101
XP_394769.2	V-type proton ATPase subunit D 1 [Apis mellifera]	31.18	27466	14	3	3		18900000	17600000	16900000	18300000	17400000	18900000	46080000	55700000	56300000	57900000	53600000	18000000	53916000	0.333853
XP_026297808.1	uncharacterized protein LOC411996 [Apis mellifera]	23.15	185252	1	1	1		24700000	21400000	26300000	24200000	24700000	30400000	77520000	75500000	73200000	78000000	75700000	2.52833e+07	75984000	0.332745
XP_016773031.1	60S ribosomal protein L28 [Apis mellifera]	23.81	15757	14	1	1		80700000	91800000	83000000	98700000	92200000	89000000	241600000	262000000	269000000	270000000	316000000	8.92333e+07	271720000	0.328402
XP_395924.2	bifunctional purine biosynthesis protein PURH [Apis mellifera]	22.32	65727	35	14	14	Carbamidomethylation	592000000	698000000	666000000	558000000	609000000	755000000	1800000000	1960000000	2090000000	2030000000	2460000000	6.46333e+08	2068000000	0.31254
XP_006572525.1	40S ribosomal protein S19 [Apis mellifera]	32.64	17342	28	7	7		117000000	122000000	105000000	123000000	107000000	112000000	360000000	389000000	399000000	379000000	341000000	1.14333e+08	373600000	0.306031
XP_026297267.1	CD109 antigen isoform X1 [Apis mellifera]	28.65	167097	1	1	1		485000000	419000000	489000000	460000000	439000000	423000000	1376000000	1700000000	1510000000	1460000000	1550000000	452500000	1519200000	0.297854
XP_623050.1	40S ribosomal protein S4 [Apis mellifera]	24.1	29428	36	10	10		386000000	335000000	348000000	368000000	392000000	396000000	1304000000	1210000000	1350000000	1210000000	1160000000	3.70833e+08	1246800000	0.297428
XP_026298285.1	apolipophorins [Apis mellifera]	38.42	376811	7	17	17	Carbamidomethylation	90500000	92300000	107000000	96000000	96500000	123000000	282400000	366000000	388000000	366000000	354000000	1.00883e+08	351280000	0.287188
XP_624358.1	alpha-1 3/1 6-mannosyltransferase ALG2 [Apis mellifera]	29.15	46654	3	1	1	Oxidation (M)	6530000	5650000	5200000	5660000	7490000	6770000	22960000	24800000	25800000	24500000	19200000	6.21667e+06	23452000	0.26508
XP_006559119.1	eukaryotic translation initiation factor 3 subunit M [Apis mellifera]	69.56	44477	11	4	4	Carbamidomethylation	34300000	33000000	36100000	37500000	38200000	41200000	147000000	137000000	136000000	148000000	145000000	3.67167e+07	142600000	0.25748
XP_016768047.2	DNA polymerase delta catalytic subunit isoform X3 [Apis mellifera]	37.95	119748	1	1	1		1720000	1960000	2080000	1830000	1780000	1650000	6464000	6730000	7410000	7800000	7900000	1.83667e+06	7260800	0.252957
XP_016771850.1	40S ribosomal protein S9 [Apis mellifera]	22.59	22520	31	8	8		149000000	151000000	149000000	161000000	133000000	159000000	656000000	630000000	665000000	625000000	583000000	1.50333e+08	631800000	0.237944
XP_624256.1	40S ribosomal protein S13 [Apis mellifera]	26.72	17210	21	4	4		140000000	133000000	113000000	135000000	111000000	120000000	550400000	556000000	596000000	557000000	418000000	1.25333e+08	535480000	0.234058
NP_001129207.1	lambda crystallin-like protein [Apis mellifera]	39.2	35861	10	3	3	Carbamidomethylation	11900000	13300000	12800000	13100000	12800000	13100000	50080000	48600000	58400000	66100000	57300000	1.28333e+07	56096000	0.228774
XP_393330.3	regulator of nonsense transcripts 1 [Apis mellifera]	45.48	125516	1	1	1		1380000	870000	1540000	1790000	1490000	1220000	8400000	10300000	7630000	7920000	8460000	1.38167e+06	8542000	0.16175
XP_006567755.2	uncharacterized protein LOC552106 [Apis mellifera]	30.78	14758	8	1	1		11800000	13300000	9760000	14000000	13100000	12600000	186400000	189000000	193000000	191000000	158000000	1.24267e+07	183480000	0.0677276
