# Supplementary material for: Group size influences maternal provisioning and compensatory larval growth in honeybees
Source: iScience. 2023 Nov 23;26(12):108546. doi: 10.1016/j.isci.2023.108546 (PMC10711493; doi:10.1016/j.isci.2023.108546)
Supplement: Table S5. Differentially expressed proteins between eggs collected form SJ (small colonies in July) and LA (large colonies in August), related to Figure 3A [file mmc6.xlsx]

## Sheet: Sheet1
Accession	Description	Significance	Avg. Mass	Coverage (%)	#Peptides	#Unique	PTM	Q1_S Intensity	Q5_S Intensity	Q10_S Intensity	Q12_S Intensity	Q14_S Intensity	Q19_S Intensity	Q1_L Intensity	Q5_L Intensity	Q12_L Intensity	Q14_L Intensity	Q19_L Intensity	SJ Intensity	LA Intensity	Group Profile (Ratio)
XP_623093.2	UV excision repair protein RAD23 homolog B isoform X2 [Apis mellifera]	62.37	39623	31	6	1	Carbamidomethylation	250000000	313000000	278000000	284000000	282000000	292000000	26000000	26300000	26240000	28700000	29700000	2.83167e+08	27388000	10.3391
XP_006566059.1	nucleolar and coiled-body phosphoprotein 1 isoform X3 [Apis mellifera]	53.71	77573	9	5	5		482000000	460000000	433000000	425000000	443000000	510000000	109000000	85400000	83500000	84900000	76000000	4.58833e+08	87760000	5.22827
XP_016767119.1	microtubule-associated protein Jupiter isoform X3 [Apis mellifera]	75.23	21878	31	3	3		248000000	210000000	224000000	242000000	231000000	255000000	55200000	44100000	36000000	45900000	51500000	235000000	46540000	5.04942
XP_026295771.1	protein PFF0380w isoform X1 [Apis mellifera]	26	91198	2	1	1		52400000	54400000	55400000	60000000	62600000	59600000	13200000	11200000	12640000	11400000	10500000	57400000	11788000	4.86936
XP_006564597.1	putative acyl-CoA-binding protein [Apis mellifera]	48.41	10025	28	2	2		226000000	227000000	242000000	263000000	247000000	199000000	44400000	76600000	39440000	71200000	42200000	234000000	54768000	4.27257
XP_395405.1	prefoldin subunit 5 [Apis mellifera]	53.42	17756	21	2	2		73700000	72800000	71800000	74900000	71400000	75600000	17600000	21400000	13200000	20700000	19200000	7.33667e+07	18420000	3.98299
XP_006567256.1	cytochrome c oxidase subunit NDUFA4 [Apis mellifera]	38.73	9755	18	1	1		149000000	147000000	137000000	162000000	146000000	160000000	35900000	39800000	50640000	27900000	39600000	1.50167e+08	38768000	3.87347
XP_006566795.1	glutaredoxin-related protein 5 mitochondrial [Apis mellifera]	51.13	14978	10	1	1		98900000	93600000	95700000	94800000	95500000	94500000	36500000	16400000	23360000	15900000	36700000	95500000	25772000	3.70557
XP_026302121.1	uncharacterized protein LOC408583 isoform X3 [Apis mellifera]	39.83	43811	9	2	1		46500000	42100000	42400000	49700000	54800000	42600000	4980000	21000000	7056000	21300000	9100000	46350000	12687200	3.65329
XP_006563422.1	chymotrypsin inhibitor [Apis mellifera]	54.14	8130	14	1	1	Carbamidomethylation	161000000	190000000	204000000	210000000	176000000	212000000	54000000	57900000	57200000	55400000	60200000	1.92167e+08	56940000	3.3749
XP_006561337.1	tubulin-specific chaperone A isoform X2 [Apis mellifera]	49.53	13954	26	3	3		353000000	403000000	401000000	383000000	357000000	479000000	124000000	118000000	105600000	128000000	133000000	396000000	121720000	3.25337
XP_624132.1	MICOS complex subunit MIC25 isoform X1 [Apis mellifera]	61.38	21642	40	4	2	Carbamidomethylation	91000000	90000000	100000000	92100000	94600000	114000000	28300000	33900000	28160000	25200000	35200000	96950000	30152000	3.21538
XP_016768230.1	putative protein FAM10A4 [Apis mellifera]	61.01	42478	28	9	9	Carbamidomethylation	3590000000	3760000000	3120000000	2690000000	2830000000	2680000000	134000000	1610000000	1680000000	1440000000	92700000	3.11167e+09	991340000	3.13885
XP_392368.1	cytochrome c oxidase subunit 5A mitochondrial [Apis mellifera]	56.27	17620	24	4	4	Carbamidomethylation	224000000	223000000	263000000	250000000	248000000	257000000	97500000	77400000	75800000	73800000	69300000	2.44167e+08	78760000	3.10014
XP_395776.1	ran-specific GTPase-activating protein isoform X1 [Apis mellifera]	74.04	29036	19	5	5	Carbamidomethylation	243000000	253000000	225000000	256000000	245000000	266000000	115000000	66400000	94400000	81900000	71900000	248000000	85920000	2.88641
XP_026295575.1	restin homolog isoform X2 [Apis mellifera]	68.87	191998	4	3	3		109000000	106000000	119000000	116000000	111000000	98900000	34100000	40500000	36200000	39400000	40400000	1.09983e+08	38120000	2.88519
XP_623751.2	calcineurin subunit B type 2 [Apis mellifera]	40.2	19356	17	1	1		43500000	42400000	50700000	45500000	41500000	41400000	26300000	17900000	14800000	13500000	5370000	4.41667e+07	15574000	2.83592
XP_026298264.1	superoxide dismutase [Cu-Zn] chloroplastic-like [Apis mellifera]	49.01	18920	18	2	2		151000000	145000000	128000000	155000000	148000000	171000000	49300000	66300000	44640000	47200000	59100000	1.49667e+08	53308000	2.80758
NP_001035313.1	odorant binding protein 14 precursor [Apis mellifera]	51.43	15201	53	5	5	Carbamidomethylation	703000000	590000000	583000000	640000000	720000000	660000000	219000000	257000000	244800000	230000000	242000000	6.49333e+08	238560000	2.72189
XP_026301285.1	PCNA-associated factor isoform X2 [Apis mellifera]	89.7	9695	41	2	2	Carbamidomethylation	66600000	68600000	71200000	73500000	63400000	69000000	24200000	24500000	18160000	25100000	36500000	6.87167e+07	25692000	2.67463
XP_003250941.2	probable serine/threonine-protein kinase samkC [Apis mellifera]	102.34	38124	61	11	11	Carbamidomethylation; Oxidation (M)	57700000000	63000000000	59700000000	64100000000	61600000000	62000000000	22100000000	24100000000	22960000000	22400000000	24300000000	61350000000	23172000000	2.64759
XP_006568820.1	Na(+)/H(+) exchange regulatory cofactor NHE-RF1 [Apis mellifera]	55.23	28555	30	5	5		262000000	326000000	287000000	314000000	296000000	327000000	113000000	96600000	118400000	103000000	153000000	302000000	116800000	2.58562
XP_006563164.1	pterin-4-alpha-carbinolamine dehydratase [Apis mellifera]	44.88	16882	44	5	5		325000000	353000000	343000000	369000000	320000000	436000000	126000000	140000000	127200000	157000000	147000000	3.57667e+08	139440000	2.56502
NP_001171498.1	superoxide dismutase 1 [Apis mellifera]	92.61	15634	80	10	10	Carbamidomethylation	6380000000	6040000000	6320000000	6390000000	6670000000	7190000000	2600000000	2720000000	2560000000	2580000000	2690000000	6.49833e+09	2630000000	2.47085
XP_026297929.1	insulin-like growth factor I isoform X2 [Apis mellifera]	35.16	32626	4	1	1	Carbamidomethylation	43200000	47000000	45700000	46900000	47500000	71100000	19300000	19800000	20720000	21500000	21200000	5.02333e+07	20504000	2.44993
XP_026299710.1	uncharacterized protein LOC113219119 [Apis mellifera]	52.27	9048	10	1	1		6570000	6600000	7470000	6100000	7720000	8940000	2360000	2850000	3808000	2760000	3100000	7.23333e+06	2975600	2.43088
XP_393161.3	lysozyme [Apis mellifera]	52.42	17112	16	1	1		52800000	49900000	52000000	49400000	49200000	37500000	21900000	20800000	14320000	24300000	18400000	4.84667e+07	19944000	2.43014
XP_003250093.1	uncharacterized protein LOC100577698 [Apis mellifera]	79.77	46968	29	8	8		15800000000	18600000000	15000000000	16500000000	15100000000	17100000000	7070000000	5620000000	4816000000	7740000000	8480000000	16350000000	6745200000	2.42395
XP_623182.1	selenocysteine Se-methyltransferase [Apis mellifera]	20.9	35519	4	1	1		30200000	32870000	30400000	34800000	35300000	35100000	10900000	15100000	11840000	13200000	18400000	3.31117e+07	13888000	2.38419
XP_393417.3	39S ribosomal protein L12 mitochondrial [Apis mellifera]	59.74	20203	16	2	2	Carbamidomethylation	59400000	60200000	65900000	57800000	61400000	74600000	20200000	20700000	32800000	31300000	28600000	6.32167e+07	26720000	2.36589
XP_016773511.1	rho GTPase-activating protein gacU [Apis mellifera]	45.04	107095	30	22	22	Carbamidomethylation; Oxidation (M)	16100000000	17000000000	18000000000	18000000000	16800000000	19500000000	7500000000	7720000000	7016000000	7290000000	7920000000	1.75667e+10	7489200000	2.3456
XP_016767143.1	dynein light chain roadblock-type 2 [Apis mellifera]	67.9	10802	34	2	2		47400000	46600000	46900000	44400000	45500000	40300000	22500000	23100000	12560000	19900000	18300000	4.51833e+07	19272000	2.34451
XP_393603.1	thioredoxin mitochondrial [Apis mellifera]	49.5	15195	20	2	2	Carbamidomethylation	113000000	137000000	97500000	123000000	120000000	107000000	45400000	50300000	45760000	50200000	57700000	116250000	49872000	2.33097
XP_026300889.1	protein canopy homolog 3 [Apis mellifera]	70.81	26579	24	4	4	Carbamidomethylation	225000000	212000000	240000000	237000000	236000000	207000000	108000000	97900000	72400000	94600000	115000000	2.26167e+08	97580000	2.31776
XP_006560961.1	40S ribosomal protein S21 [Apis mellifera]	61.28	9210	45	3	3	Carbamidomethylation	220000000	212000000	201000000	228000000	192000000	231000000	83300000	91000000	110400000	87200000	94800000	214000000	93340000	2.29269
XP_006569732.1	RNA-binding protein 4.1 isoform X6 [Apis mellifera]	64.13	39072	26	6	1	Carbamidomethylation	28400000	25100000	28800000	26600000	25800000	27300000	14400000	10200000	7224000	12500000	16200000	27000000	12104800	2.23052
XP_006557872.1	myosin-2 essential light chain isoform X4 [Apis mellifera]	64.24	16123	57	5	5		370000000	427000000	445000000	447000000	426000000	439000000	197000000	191000000	189600000	200000000	192000000	4.25667e+08	193920000	2.19506
XP_026300671.1	protein CutA homolog isoform X1 [Apis mellifera]	57.68	16452	37	3	3	Carbamidomethylation	53900000	53900000	53400000	55000000	53400000	51600000	23900000	26500000	19680000	30300000	21700000	5.35333e+07	24416000	2.19255
XP_016766172.1	uncharacterized protein LOC100578571 [Apis mellifera]	60.28	50990	37	15	15	Carbamidomethylation	4890000000	5670000000	5130000000	5780000000	5190000000	5860000000	2330000000	2500000000	2368000000	2490000000	2710000000	5420000000	2479600000	2.18584
NP_001172073.1	60S acidic ribosomal protein P1 [Apis mellifera]	58.57	11623	68	5	5	Carbamidomethylation	2880000000	2890000000	2490000000	3020000000	2780000000	3100000000	1260000000	1270000000	1208000000	1380000000	1450000000	2860000000	1313600000	2.17722
XP_016772103.2	uncharacterized protein LOC409090 [Apis mellifera]	86.34	45756	8	3	3		1040000000	1070000000	1030000000	1120000000	1120000000	1050000000	465000000	527000000	512800000	480000000	510000000	1.07167e+09	498960000	2.1478
XP_006561629.1	eukaryotic translation initiation factor eIF1 [Apis mellifera]	81.52	12388	59	5	5	Carbamidomethylation	321000000	284000000	298000000	380000000	319000000	312000000	121000000	157000000	152000000	152000000	162000000	319000000	148800000	2.14382
XP_026300651.1	deoxyuridine 5'-triphosphate nucleotidohydrolase isoform X3 [Apis mellifera]	60.54	15753	54	6	3		528000000	516000000	520000000	602000000	643000000	469000000	218000000	240000000	224800000	249000000	355000000	5.46333e+08	257360000	2.12284
XP_026299648.1	glycine cleavage system H protein mitochondrial [Apis mellifera]	54.03	19114	20	3	3	Carbamidomethylation	178000000	198000000	176000000	209000000	170000000	225000000	86500000	93100000	94400000	95900000	86000000	1.92667e+08	91180000	2.11304
XP_625060.1	ATP synthase subunit delta mitochondrial [Apis mellifera]	66.39	17618	57	5	5		345000000	316000000	350000000	374000000	368000000	307000000	169000000	164000000	138400000	167000000	178000000	3.43333e+08	163280000	2.10273
XP_026297113.1	alpha-endosulfine [Apis mellifera]	49.38	12044	52	4	4		311000000	259000000	308000000	336000000	277000000	365000000	160000000	150000000	146400000	143000000	146000000	3.09333e+08	149080000	2.07495
XP_392679.5	dihydrolipoyllysine-residue succinyltransferase component of 2-oxoglutarate dehydrogenase complex mitochondrial isoform X1 [Apis mellifera]	55.06	55454	8	3	3	Carbamidomethylation	43200000	45900000	43800000	45300000	43800000	39700000	21300000	19500000	18000000	22900000	23600000	4.36167e+07	21060000	2.07107
XP_026300391.1	protein CDV3 homolog [Apis mellifera]	90.37	26838	5	1	1		142000000	138000000	137000000	138000000	132000000	130000000	63600000	64100000	64640000	76100000	60800000	1.36167e+08	65848000	2.06789
XP_397201.2	complement component 1 Q subcomponent-binding protein mitochondrial [Apis mellifera]	51.31	29907	53	12	12	Carbamidomethylation	3220000000	3360000000	3460000000	3160000000	3480000000	3370000000	1730000000	1600000000	1580000000	1570000000	1600000000	3.34167e+09	1616000000	2.06786
XP_001122341.1	uncharacterized protein LOC726616 [Apis mellifera]	54.89	34983	8	2	2		70400000	65800000	70600000	58800000	54700000	63300000	37900000	35000000	28800000	22000000	32100000	6.39333e+07	31160000	2.05178
XP_392295.3	uncharacterized protein LOC408761 [Apis mellifera]	59.66	127234	6	5	5	Carbamidomethylation	64900000	42700000	36300000	69300000	36700000	58300000	27500000	25900000	20300000	23600000	29000000	5.13667e+07	25260000	2.03352
XP_395324.2	charged multivesicular body protein 4b [Apis mellifera]	20.91	24902	24	4	4	Oxidation (M)	119000000	120000000	119100000	122000000	127000000	112000000	52000000	62500000	62400000	53900000	65400000	119850000	59240000	2.02313
XP_006559914.2	zinc finger CCCH domain-containing protein 11A [Apis mellifera]	104.27	65162	8	3	3	Carbamidomethylation	35700000	34200000	36000000	35900000	37400000	34500000	16500000	18300000	14560000	18900000	19900000	3.56167e+07	17632000	2.02
XP_006557554.1	40S ribosomal protein S12 [Apis mellifera]	73.62	15274	71	7	7	Carbamidomethylation; Oxidation (M)	1210000000	1120000000	1020000000	1230000000	1120000000	1210000000	566000000	639000000	592000000	536000000	543000000	1.15167e+09	575200000	2.0022
XP_001120846.1	uncharacterized protein LOC726486 [Apis mellifera]	47.8	17109	8	1	1		13000000	12800000	12300000	12400000	13900000	9980000	6220000	6950000	5064000	6580000	6270000	1.23967e+07	6216800	1.99406
XP_394859.1	ester hydrolase C11orf54 homolog [Apis mellifera]	32.64	35462	6	1	1		19500000	19100000	18600000	18890000	18200000	18800000	10300000	9230000	9128000	9390000	9630000	1.88483e+07	9535600	1.97663
XP_392468.3	charged multivesicular body protein 5 [Apis mellifera]	88.59	24608	33	5	5	Carbamidomethylation	154000000	153000000	148000000	156000000	151000000	154000000	82900000	81700000	65840000	80900000	75400000	1.52667e+08	77348000	1.97376
XP_624806.3	peroxiredoxin-5 mitochondrial [Apis mellifera]	66.52	20170	19	3	3	Carbamidomethylation	108000000	96700000	103000000	113000000	111000000	90300000	62500000	57200000	33680000	56200000	53300000	1.03667e+08	52576000	1.97175
XP_392405.3	alpha-crystallin B chain isoform X1 [Apis mellifera]	44.42	25565	31	5	4		527000000	490000000	522000000	490000000	588000000	601000000	371000000	197000000	270400000	257000000	276000000	5.36333e+08	274280000	1.95542
XP_026298373.1	polyadenylate-binding protein-interacting protein 1 isoform X1 [Apis mellifera]	68.07	57781	6	2	2		66900000	65700000	66900000	66200000	76900000	68200000	39200000	41300000	20880000	42000000	32000000	6.84667e+07	35076000	1.95195
XP_026298167.1	LDLR chaperone boca [Apis mellifera]	48.13	24192	26	4	4		349000000	323000000	340000000	315000000	285000000	289000000	154000000	159000000	156800000	165000000	177000000	3.16833e+08	162360000	1.95142
XP_003249300.1	14 kDa phosphohistidine phosphatase [Apis mellifera]	72.15	17213	40	4	4		435000000	352000000	408000000	408000000	362000000	384000000	218000000	214000000	172000000	212000000	198000000	391500000	202800000	1.93047
XP_003250263.2	uncharacterized protein LOC100576529 [Apis mellifera]	43.82	147433	5	5	5	Carbamidomethylation	114000000	127000000	121000000	134000000	109000000	139000000	64800000	64200000	67360000	63100000	62000000	124000000	64292000	1.9287
NP_001164444.1	peroxiredoxin-like protein [Apis mellifera]	68.11	25134	45	7	7	Carbamidomethylation	303000000	354000000	315000000	347000000	298000000	329000000	189000000	149000000	155200000	179000000	172000000	3.24333e+08	168840000	1.92095
XP_016772675.1	12 kDa FK506-binding protein [Apis mellifera]	87.73	11764	79	7	7	Carbamidomethylation	1280000000	1340000000	1340000000	1430000000	1350000000	1450000000	698000000	756000000	697600000	697000000	705000000	1365000000	710720000	1.92059
XP_396161.2	calcyclin-binding protein [Apis mellifera]	55.72	25922	66	13	13	Carbamidomethylation	1970000000	2040000000	2140000000	2200000000	2110000000	2450000000	1370000000	1080000000	1080000000	1090000000	1010000000	2.15167e+09	1126000000	1.91089
XP_016770987.1	uncharacterized protein LOC100577202 [Apis mellifera]	55.08	36366	11	2	2		123000000	119000000	106100000	107500000	112000000	118100000	64300000	59500000	43200000	68500000	63800000	1.14283e+08	59860000	1.90918
XP_026296372.1	eukaryotic translation initiation factor 5A [Apis mellifera]	51.49	17592	58	10	10	Carbamidomethylation	1540000000	1760000000	2170000000	1780000000	1860000000	1730000000	906000000	904000000	992000000	943000000	1000000000	1.80667e+09	949000000	1.90376
XP_016767678.1	mitochondrial intermembrane space import and assembly protein 40-B [Apis mellifera]	64.71	17210	22	2	2	Carbamidomethylation	43600000	40000000	41000000	40600000	44600000	47000000	18400000	24500000	16960000	27300000	25500000	42800000	22532000	1.89952
XP_623981.1	programmed cell death protein 5 [Apis mellifera]	37.27	14546	31	3	3	Carbamidomethylation	319000000	264000000	225000000	228000000	316000000	237000000	138000000	148000000	120000000	139000000	153000000	2.64833e+08	139600000	1.89709
XP_006561137.1	NSFL1 cofactor p47 isoform X1 [Apis mellifera]	63.13	43056	24	5	5		229000000	244000000	239000000	228000000	252000000	249000000	109000000	130000000	126400000	104000000	167000000	2.40167e+08	127280000	1.88692
NP_001129659.1	heat shock factor binding protein 1-like [Apis mellifera]	67.38	9421	32	2	2		37700000	42500000	38800000	35500000	37300000	41400000	20700000	17000000	21520000	18500000	27100000	3.88667e+07	20964000	1.85397
XP_623500.2	coiled-coil domain-containing protein 43 [Apis mellifera]	58.13	23798	50	10	10	Oxidation (M)	9630000000	8890000000	8080000000	8510000000	9560000000	9360000000	4710000000	5010000000	4800000000	4820000000	4990000000	9005000000	4866000000	1.8506
XP_006563871.1	TAR DNA-binding protein 43 isoform X4 [Apis mellifera]	55.45	48120	10	4	4	Carbamidomethylation	39900000	40500000	38500000	38600000	40400000	46100000	19800000	22800000	21600000	22100000	24200000	4.06667e+07	22100000	1.84012
XP_006559219.1	plasminogen activator inhibitor 1 RNA-binding protein isoform X2 [Apis mellifera]	80.99	46924	18	5	5		363000000	341000000	340000000	389000000	357000000	377000000	192000000	193000000	196800000	187000000	222000000	3.61167e+08	198160000	1.8226
XP_623725.1	voltage-dependent anion-selective channel [Apis mellifera]	51.42	30482	67	14	14	Carbamidomethylation	4770000000	4450000000	4330000000	4330000000	4600000000	4140000000	2780000000	2360000000	2210000000	2350000000	2480000000	4.43667e+09	2436000000	1.82129
XP_393411.1	ubiquitin-conjugating enzyme E2 variant 2 [Apis mellifera]	47.1	16360	18	2	2	Carbamidomethylation	112000000	146000000	148000000	144000000	123000000	156000000	77000000	77600000	71200000	84600000	70000000	1.38167e+08	76080000	1.81607
XP_016770794.1	E3 ubiquitin-protein ligase CHIP isoform X1 [Apis mellifera]	57.6	37106	18	4	4		58700000	58200000	57300000	57400000	61000000	60600000	26500000	28000000	32400000	35500000	40500000	5.88667e+07	32580000	1.80683
XP_006563570.1	prefoldin subunit 6 isoform X2 [Apis mellifera]	66.59	15179	33	4	4		163000000	160000000	158000000	133000000	152000000	134000000	78600000	89500000	80800000	83100000	85300000	150000000	83460000	1.79727
NP_001165874.1	cytochrome c oxidase subunit VIb polypeptide 1 [Apis mellifera]	51.38	10892	72	6	6	Carbamidomethylation	155000000	147000000	160000000	187000000	169000000	180000000	80800000	101000000	93600000	94900000	94700000	1.66333e+08	93000000	1.78853
XP_001121882.2	ATP synthase-coupling factor 6 mitochondrial [Apis mellifera]	46.14	10958	13	2	2		186000000	216000000	156000000	223000000	209000000	258000000	109000000	139000000	105600000	110000000	120000000	208000000	116720000	1.78204
XP_392104.4	retinal dehydrogenase 1 [Apis mellifera]	57.84	53173	30	8	8	Carbamidomethylation	204000000	182000000	196000000	201000000	182000000	184000000	109000000	101000000	110000000	113000000	107000000	191500000	108000000	1.77315
XP_006565473.1	protein groucho isoform X2 [Apis mellifera]	57.61	83632	6	3	3	Carbamidomethylation	53800000	50000000	47800000	57700000	52500000	53300000	31700000	31900000	28600000	31900000	24300000	5.25167e+07	29680000	1.76943
XP_026301574.1	protein FAM192A [Apis mellifera]	74.57	30528	15	3	3		85100000	88600000	87000000	90500000	90200000	100000000	51700000	51000000	47680000	54700000	49900000	9.02333e+07	50996000	1.76942
XP_016768886.2	xanthine dehydrogenase [Apis mellifera]	64.14	142368	4	5	5		110000000	113000000	112000000	109000000	121000000	125000000	69500000	67300000	65000000	65200000	58300000	115000000	65060000	1.7676
XP_006559389.1	inosine triphosphate pyrophosphatase [Apis mellifera]	58.96	21431	17	3	3		79900000	87800000	87800000	81600000	80600000	84100000	33800000	46900000	55280000	49700000	51600000	8.36333e+07	47456000	1.76233
XP_003249879.2	uncharacterized protein LOC100577150 [Apis mellifera]	56.06	71915	9	4	4	Carbamidomethylation	94600000	98100000	91400000	89600000	83000000	85900000	54700000	57500000	47700000	43300000	54200000	9.04333e+07	51480000	1.75667
XP_016766950.1	acyl carrier protein mitochondrial isoform X3 [Apis mellifera]	61.19	21634	18	4	4		466000000	436000000	477000000	483000000	521000000	405000000	274000000	286000000	264000000	258000000	243000000	4.64667e+08	265000000	1.75346
XP_624282.1	prefoldin subunit 3 [Apis mellifera]	67.54	22157	22	5	5		162000000	153000000	171000000	152000000	155000000	169000000	99300000	87900000	90200000	94800000	86000000	1.60333e+08	91640000	1.7496
XP_006566515.1	serine-arginine protein 55 isoform X22 [Apis mellifera]	55.8	39085	17	6	6		229000000	219000000	219000000	206000000	226000000	224000000	132000000	146000000	118400000	112000000	122000000	220500000	126080000	1.74889
XP_001121022.1	copper transport protein ATOX1 [Apis mellifera]	54.6	8022	44	3	3		76400000	64200000	75400000	69000000	74800000	80200000	44400000	41500000	34720000	43100000	46900000	7.33333e+07	42124000	1.74089
XP_392611.4	caprin homolog [Apis mellifera]	65.99	74788	8	5	5		327000000	331000000	310000000	346000000	327000000	341000000	158000000	208000000	190400000	200000000	194000000	3.30333e+08	190080000	1.73786
XP_394112.2	fumarylacetoacetate hydrolase domain-containing protein 2A isoform X2 [Apis mellifera]	49.54	36722	37	9	9		482000000	489000000	495000000	496000000	486000000	437000000	270000000	277000000	286400000	283000000	269000000	4.80833e+08	277080000	1.73536
XP_001122227.1	protein D2 [Apis mellifera]	77.33	23077	24	3	3		73000000	71200000	79100000	78200000	75800000	70400000	53000000	47800000	26320000	46200000	42100000	7.46167e+07	43084000	1.73189
NP_001172074.1	actin related protein 1 [Apis mellifera]	45.73	41806	62	18	3	Carbamidomethylation; Oxidation (M)	240000000	255000000	302000000	274000000	221000000	297000000	154000000	157000000	116800000	164000000	173000000	2.64833e+08	152960000	1.73139
XP_395310.3	COP9 signalosome complex subunit 7b isoform X3 [Apis mellifera]	45.29	31584	38	8	8	Carbamidomethylation	363000000	350000000	344000000	358000000	361000000	347000000	213000000	220000000	186400000	217000000	188000000	3.53833e+08	204880000	1.72703
XP_623227.1	small ubiquitin-related modifier 3 [Apis mellifera]	65.61	10456	23	2	2		149000000	170000000	161000000	165000000	163000000	190000000	103000000	106000000	96800000	80000000	98900000	1.66333e+08	96940000	1.71584
XP_026297173.1	FK506-binding protein 2 isoform X2 [Apis mellifera]	45.3	25558	55	10	2	Carbamidomethylation	218000000	194000000	243000000	191000000	216000000	266000000	120000000	115000000	152800000	112000000	149000000	2.21333e+08	129760000	1.70571
XP_393050.2	importin subunit alpha-7 [Apis mellifera]	46.69	58714	8	3	3		20900000	21900000	22600000	23500000	21000000	21200000	12800000	13300000	12480000	13800000	11800000	21850000	12836000	1.70224
XP_006566165.1	UPF0587 protein C1orf123 homolog [Apis mellifera]	41.56	18369	53	6	6	Carbamidomethylation	180900000	172000000	165900000	181600000	171000000	182200000	103000000	94400000	110400000	110000000	100000000	175600000	103560000	1.69564
XP_624715.1	UBX domain-containing protein 1 [Apis mellifera]	68.5	36409	29	7	7		302000000	257000000	268000000	298000000	284000000	271000000	156000000	174000000	166400000	166000000	167000000	280000000	165880000	1.68797
XP_623539.1	signal transducing adapter molecule 1 [Apis mellifera]	40.25	59780	11	4	4		37200000	36500000	39900000	37400000	36200000	38600000	20700000	19400000	22640000	20700000	28600000	3.76333e+07	22408000	1.67946
XP_624357.1	calumenin [Apis mellifera]	41.86	37772	50	14	14		631000000	644000000	665000000	696000000	648000000	689000000	392000000	429000000	334400000	417000000	401000000	6.62167e+08	394680000	1.67773
XP_001120364.1	60S acidic ribosomal protein P2 [Apis mellifera]	66.61	12000	64	5	5		940000000	1030000000	1010000000	957000000	937000000	1030000000	586000000	605000000	525600000	595000000	621000000	984000000	586520000	1.67769
XP_016769951.1	tumor protein D53 homolog isoform X1 [Apis mellifera]	54.5	41620	19	6	6	Oxidation (M)	462000000	441000000	439000000	455000000	457000000	496000000	233000000	320000000	252800000	259000000	302000000	4.58333e+08	273360000	1.67667
XP_006568873.1	endoplasmic reticulum resident protein 29 [Apis mellifera]	76.74	27543	53	16	16	Carbamidomethylation	744000000	804000000	766000000	799000000	770000000	864000000	490000000	484000000	430400000	498000000	479000000	7.91167e+08	476280000	1.66114
NP_001035353.1	cystathionine-beta-synthase [Apis mellifera]	30.13	56221	13	3	3		65800000	62500000	68900000	64800000	64600000	63500000	47400000	38700000	29680000	38700000	41900000	6.50167e+07	39276000	1.65538
XP_026299779.1	ribulose-phosphate 3-epimerase [Apis mellifera]	42.31	24629	8	1	1		11100000	10300000	13300000	10000000	12000000	8540000	6180000	7290000	4024000	7310000	8180000	1.08733e+07	6596800	1.64827
XP_001122230.1	mitochondrial import inner membrane translocase subunit Tim8 [Apis mellifera]	48.54	9818	26	2	2	Carbamidomethylation	105000000	105000000	77900000	103000000	89100000	89600000	54000000	56900000	51680000	63500000	63700000	9.49333e+07	57956000	1.63802
NP_001107670.1	apolipophorin-III-like protein precursor [Apis mellifera]	58.95	21348	45	5	5		191000000	182000000	205000000	184000000	185000000	210000000	114000000	119000000	90400000	132000000	135000000	1.92833e+08	118080000	1.63307
XP_016766769.1	protein alan shepard isoform X2 [Apis mellifera]	81.38	58223	11	3	3		89500000	89100000	90200000	91200000	86400000	85800000	54200000	63800000	50000000	44100000	60000000	88700000	54420000	1.62992
XP_026296194.1	eukaryotic translation initiation factor 4B [Apis mellifera]	45.3	57387	6	2	2		133000000	127600000	129000000	135000000	130900000	132000000	75400000	78800000	89600000	79900000	79100000	131250000	80560000	1.62922
XP_003251332.1	methionine-R-sulfoxide reductase B1 isoform X1 [Apis mellifera]	53.57	22310	35	7	7	Carbamidomethylation	429000000	443000000	404000000	469000000	415000000	451000000	255000000	256000000	318400000	199000000	318000000	4.35167e+08	269280000	1.61604
XP_016768161.1	uncharacterized protein DDB_G0283697 isoform X5 [Apis mellifera]	53.15	139050	7	5	5		107000000	107000000	98200000	103000000	95200000	114000000	72700000	62100000	58700000	58600000	70000000	1.04067e+08	64420000	1.61544
XP_006561235.1	probable prefoldin subunit 2 [Apis mellifera]	73.22	17642	30	5	4		76000000	81400000	80200000	84900000	82700000	77600000	41800000	57500000	37920000	53200000	60200000	8.04667e+07	50124000	1.60535
XP_006569762.1	eukaryotic translation initiation factor 4E-binding protein 1 [Apis mellifera]	33.67	12666	32	2	2		36800000	40500000	38300000	39650000	36100000	40800000	27600000	23100000	22080000	24400000	23900000	3.86917e+07	24216000	1.59777
XP_006562207.1	F-actin-capping protein subunit alpha [Apis mellifera]	69.23	32859	36	6	6	Carbamidomethylation	153000000	161000000	174000000	164000000	170000000	165000000	98300000	93600000	88800000	106000000	131000000	164500000	103540000	1.58876
XP_624763.2	anamorsin homolog [Apis mellifera]	33.97	30974	18	4	4	Carbamidomethylation	155200000	162200000	160800000	159100000	154900000	161800000	87500000	111000000	90400000	105000000	107000000	159000000	100180000	1.58714
XP_006567441.1	calcineurin B homologous protein 1 [Apis mellifera]	59.57	21747	23	3	3		32100000	33200000	32200000	32100000	33000000	30300000	19400000	20800000	14960000	23500000	22700000	32150000	20272000	1.58593
XP_624305.2	SH3 domain-binding glutamic acid-rich protein homolog isoform X1 [Apis mellifera]	49.22	21889	9	2	2		87600000	93800000	91100000	83900000	82300000	107000000	61900000	61500000	52000000	58500000	53500000	90950000	57480000	1.58229
XP_016770592.1	nuclear pore complex protein Nup98-Nup96 isoform X2 [Apis mellifera]	56.84	198923	7	8	8		157000000	168000000	140000000	166000000	141000000	136000000	79600000	109000000	89600000	99200000	102000000	1.51333e+08	95880000	1.57836
XP_624109.1	ubiquitin-like protein 4A [Apis mellifera]	58.96	16818	61	7	7	Carbamidomethylation	255000000	302000000	318000000	308000000	306000000	321000000	210000000	195000000	154400000	194000000	206000000	3.01667e+08	191880000	1.57216
XP_006557606.1	endophilin-B1 isoform X2 [Apis mellifera]	33.24	37205	9	1	1		9880000	10300000	8310000	11600000	9980000	6360000	5560000	6000000	4072000	7230000	7270000	9405000	6026400	1.56063
XP_026295090.1	uncharacterized protein LOC724555 [Apis mellifera]	75.44	22382	58	11	11	Carbamidomethylation; Oxidation (M)	2400000000	2520000000	2460000000	2530000000	2510000000	2800000000	1650000000	1670000000	1600000000	1660000000	1580000000	2.53667e+09	1632000000	1.55433
XP_623194.2	protein D2 isoform X2 [Apis mellifera]	68.3	23645	53	9	9	Carbamidomethylation	1150000000	1170000000	1140000000	1200000000	1240000000	1300000000	749000000	773000000	687200000	812000000	866000000	1200000000	777440000	1.54353
NP_001090623.1	triosephosphate isomerase [Apis mellifera]	93.19	26899	58	13	13	Carbamidomethylation	967000000	984000000	975000000	1030000000	988000000	957000000	678000000	682000000	524000000	670000000	635000000	983500000	637800000	1.54202
XP_006567437.1	eukaryotic translation initiation factor 5 [Apis mellifera]	38.46	50939	40	18	18	Carbamidomethylation	928000000	1000000000	963000000	897000000	940000000	960000000	628000000	621000000	594000000	651000000	585000000	948000000	615800000	1.53946
XP_006560618.1	40S ribosomal protein S28 [Apis mellifera]	55.57	7386	37	3	3		301000000	284000000	269000000	278000000	298000000	288000000	187000000	187000000	195600000	177000000	184000000	2.86333e+08	186120000	1.53843
XP_391855.2	nuclear migration protein nudC [Apis mellifera]	67.88	38098	35	10	10	Carbamidomethylation	742000000	738000000	705000000	752000000	781000000	782000000	481000000	508000000	484000000	479000000	500000000	750000000	490400000	1.52936
XP_006558165.1	protein SET isoform X2 [Apis mellifera]	74.19	35644	29	7	7		247000000	232000000	244000000	243000000	267000000	245000000	171000000	173000000	152000000	152000000	166000000	2.46333e+08	162800000	1.5131
XP_006569061.1	cofilin/actin-depolymerizing factor homolog [Apis mellifera]	37.91	16832	65	12	12	Carbamidomethylation	3270000000	3310000000	3450000000	3440000000	3070000000	2620000000	2390000000	1910000000	2160000000	2010000000	2100000000	3.19333e+09	2114000000	1.51056
XP_006562623.1	RNA-binding protein squid isoform X2 [Apis mellifera]	53.46	37065	23	8	8	Carbamidomethylation	1050000000	918000000	856000000	855000000	900000000	950000000	591000000	628000000	500800000	631000000	707000000	921500000	611560000	1.5068
XP_006568270.2	nuclear pore complex protein Nup50 isoform X2 [Apis mellifera]	52.97	58023	6	2	2		55500000	60400000	57300000	59900000	54100000	58400000	37000000	32900000	43120000	36100000	42800000	57600000	38384000	1.50063
XP_026296819.1	J domain-containing protein isoform X1 [Apis mellifera]	45.75	19957	31	5	5		144000000	158000000	134000000	159000000	144000000	163000000	98100000	101000000	102400000	102000000	98000000	1.50333e+08	100300000	1.49884
XP_006561890.2	heterogeneous nuclear ribonucleoprotein K isoform X2 [Apis mellifera]	78.32	48656	25	6	6	Carbamidomethylation	168000000	164000000	173000000	186000000	151000000	181000000	117000000	108000000	110400000	111000000	125000000	170500000	114280000	1.49195
XP_006558545.1	histidine triad nucleotide-binding protein 1 [Apis mellifera]	50.84	17628	51	4	4	Carbamidomethylation	341000000	342000000	355000000	325000000	387000000	314000000	242000000	251000000	202400000	229000000	229000000	344000000	230680000	1.49124
XP_001120011.1	eukaryotic translation initiation factor 1A X-chromosomal [Apis mellifera]	77.5	16938	27	3	3		155000000	168000000	176000000	179000000	170000000	160000000	96700000	105000000	123200000	131000000	109000000	168000000	112980000	1.48699
XP_006560480.1	heterogeneous nuclear ribonucleoprotein 27C isoform X3 [Apis mellifera]	49.35	47215	30	8	8	Carbamidomethylation	786000000	742000000	784000000	777000000	767000000	663000000	549000000	555000000	397600000	553000000	485000000	7.53167e+08	507920000	1.48285
XP_392478.2	malate dehydrogenase mitochondrial [Apis mellifera]	49.82	35802	70	21	21		2750000000	2950000000	3210000000	3090000000	2870000000	3140000000	2210000000	1880000000	1728000000	2080000000	2280000000	3.00167e+09	2035600000	1.47459
XP_392857.2	lysosomal aspartic protease [Apis mellifera]	68.9	42222	46	10	10	Carbamidomethylation	243000000	227000000	247000000	246000000	245000000	259000000	159000000	155000000	159600000	161000000	196000000	244500000	166120000	1.47183
XP_391994.1	probable aconitate hydratase mitochondrial isoform X1 [Apis mellifera]	51.65	85995	34	18	18	Carbamidomethylation	764000000	763000000	852000000	861000000	768000000	788000000	589000000	542000000	523000000	537000000	534000000	7.99333e+08	545000000	1.46667
XP_003250702.1	glutaredoxin-C4 isoform X2 [Apis mellifera]	57.17	10942	61	6	6	Carbamidomethylation	141000000	156000000	154000000	146000000	155000000	150000000	103000000	102000000	100800000	104000000	103000000	1.50333e+08	102560000	1.46581
XP_625023.1	mesencephalic astrocyte-derived neurotrophic factor homolog [Apis mellifera]	50.7	20068	21	3	3	Carbamidomethylation	169000000	166000000	195000000	187000000	184000000	219000000	127000000	143000000	119200000	118000000	130000000	1.86667e+08	127440000	1.46474
XP_006565801.1	ATP synthase subunit d mitochondrial [Apis mellifera]	76.46	20336	42	8	8		392000000	390000000	344000000	384000000	396000000	345000000	249000000	245000000	253600000	257000000	279000000	3.75167e+08	256720000	1.46138
XP_016773276.1	hrp65 protein isoform X2 [Apis mellifera]	35.37	63925	10	5	5	Carbamidomethylation	129000000	136000000	138000000	141000000	121000000	163000000	93000000	95000000	95600000	96000000	95000000	138000000	94920000	1.45386
XP_016767520.1	viral IAP-associated factor homolog [Apis mellifera]	79.26	27376	16	3	3	Carbamidomethylation	32600000	33800000	36900000	35600000	33000000	37100000	26900000	23400000	18400000	25500000	25600000	3.48333e+07	23960000	1.45381
XP_026300736.1	RNA-binding protein lark isoform X1 [Apis mellifera]	42.67	38182	29	9	9	Carbamidomethylation	448000000	455000000	472000000	480000000	454000000	407000000	315000000	302000000	318400000	317000000	313000000	4.52667e+08	313080000	1.44585
XP_006561099.1	grpE protein homolog mitochondrial [Apis mellifera]	59.15	27069	16	4	4		228000000	240000000	215000000	225000000	184000000	223000000	115000000	198000000	154400000	146000000	148000000	2.19167e+08	152280000	1.43923
XP_006563266.1	icarapin-like isoform X1 [Apis mellifera]	62.7	24490	21	6	6		338000000	377000000	353000000	376000000	414000000	402000000	264000000	273000000	242400000	267000000	268000000	3.76667e+08	262880000	1.43285
XP_393065.4	protein maelstrom [Apis mellifera]	54.06	54897	33	15	15	Carbamidomethylation	815000000	839000000	834000000	859000000	935000000	880000000	629000000	569000000	632000000	575000000	600000000	8.60333e+08	601000000	1.4315
XP_026294697.1	uncharacterized protein LOC100578507 isoform X1 [Apis mellifera]	54.53	23136	22	3	3	Carbamidomethylation	43200000	49100000	48600000	47200000	43700000	43500000	30500000	32600000	23520000	33100000	42300000	4.58833e+07	32404000	1.41598
XP_624102.1	electron transfer flavoprotein subunit alpha mitochondrial [Apis mellifera]	60.62	35379	35	9	9		268000000	293000000	294000000	254000000	264000000	296000000	194000000	195000000	158400000	202000000	233000000	2.78167e+08	196480000	1.41575
XP_006561085.2	LOW QUALITY PROTEIN: probable tRNA (guanine(26)-N(2))-dimethyltransferase [Apis mellifera]	65.93	94505	13	10	9	Carbamidomethylation	235000000	220000000	240000000	237000000	246000000	221000000	158000000	164000000	143200000	165000000	194000000	2.33167e+08	164840000	1.4145
XP_393112.2	26S proteasome non-ATPase regulatory subunit 4 [Apis mellifera]	39.78	43977	9	2	2		72300000	83100000	77700000	63900000	72100000	80200000	49700000	55300000	43760000	57900000	58900000	7.48833e+07	53112000	1.40991
XP_392722.1	26S proteasome regulatory subunit 6A-B [Apis mellifera]	61.75	47628	49	14	13		381000000	377000000	373000000	360000000	377000000	370000000	288000000	257000000	240800000	287000000	254000000	373000000	265360000	1.40564
NP_001091636.1	profilin [Apis mellifera]	64.76	13803	73	6	6	Carbamidomethylation	2110000000	2080000000	1990000000	2000000000	2180000000	2140000000	1410000000	1520000000	1392000000	1480000000	1610000000	2.08333e+09	1482400000	1.40538
XP_003249882.1	leukocyte elastase inhibitor [Apis mellifera]	74.95	73193	53	23	23		1760000000	1850000000	1830000000	1970000000	1830000000	1960000000	1260000000	1390000000	1072000000	1520000000	1430000000	1.86667e+09	1334400000	1.39888
XP_392826.1	small ubiquitin-related modifier [Apis mellifera]	45.55	11199	18	2	2		539000000	502000000	400000000	519000000	519000000	430000000	367000000	361000000	340800000	337000000	328000000	4.84833e+08	346760000	1.39818
XP_016769865.1	double-stranded RNA-binding protein Staufen homolog 2 isoform X2 [Apis mellifera]	31.07	86877	17	8	8	Carbamidomethylation	85100000	87400000	86850000	93300000	94300000	86500000	62000000	63000000	60800000	67300000	65000000	8.89083e+07	63620000	1.39749
XP_395530.1	probable U2 small nuclear ribonucleoprotein A' [Apis mellifera]	41.37	28438	7	1	1		40800000	46300000	45800000	47800000	40800000	51500000	14000000	31900000	38080000	37200000	41800000	45500000	32596000	1.39588
XP_001119962.3	titin [Apis mellifera]	64.51	221554	13	17	17	Carbamidomethylation	535000000	500000000	513000000	519000000	502000000	516000000	384000000	383000000	340000000	389000000	355000000	5.14167e+08	370200000	1.38889
XP_006571155.1	nascent polypeptide-associated complex subunit alpha isoform X2 [Apis mellifera]	70.57	22684	26	5	5		622000000	693000000	638000000	666000000	643000000	729000000	483000000	499000000	464000000	478000000	473000000	6.65167e+08	479400000	1.3875
XP_623908.1	elongin-B [Apis mellifera]	57.29	13089	44	3	3	Carbamidomethylation	69700000	72100000	75000000	70900000	75600000	71000000	58900000	58800000	38000000	54200000	51000000	7.23833e+07	52180000	1.38719
XP_393875.1	chromobox protein homolog 1 [Apis mellifera]	74.86	21108	43	7	7	Carbamidomethylation	372000000	337000000	351000000	341000000	376000000	393000000	255000000	250000000	265600000	252000000	285000000	3.61667e+08	261520000	1.38294
XP_001120801.1	cytochrome b5 [Apis mellifera]	37.3	14496	8	1	1		40800000	46400000	45800000	51500000	42000000	55400000	36500000	36600000	31840000	33200000	32200000	4.69833e+07	34068000	1.3791
XP_016768992.1	ran-binding protein 3 isoform X3 [Apis mellifera]	51.19	43367	11	3	3		55900000	63900000	54200000	64200000	56700000	59700000	32300000	46900000	42960000	44700000	48000000	59100000	42972000	1.37531
XP_397589.3	eukaryotic translation initiation factor 3 subunit J [Apis mellifera]	52.83	27392	17	4	4		139000000	125000000	149000000	105000000	131000000	156000000	99200000	102000000	98400000	94300000	101000000	1.34167e+08	98980000	1.35549
XP_026295545.1	vacuolar protein sorting-associated protein VTA1 homolog [Apis mellifera]	39.88	32520	43	10	10	Carbamidomethylation	334000000	330000000	375000000	364000000	330000000	350000000	244000000	244000000	272000000	278000000	243000000	3.47167e+08	256200000	1.35506
XP_395047.5	phosphoglycerate kinase [Apis mellifera]	31.03	44992	54	19	19	Carbamidomethylation	2090000000	2240000000	2050000000	2280000000	2140000000	2240000000	190000000	1800000000	1880000000	2090000000	2060000000	2.17333e+09	1604000000	1.35495
XP_006566477.1	SUMO-conjugating enzyme UBC9-B [Apis mellifera]	41.5	18203	69	7	7	Carbamidomethylation	304000000	305000000	277000000	296000000	240000000	277000000	208000000	225000000	187200000	231000000	196000000	2.83167e+08	209440000	1.35202
XP_392812.2	60S ribosomal protein L23 [Apis mellifera]	35.53	14807	47	6	6	Carbamidomethylation	297000000	316000000	313000000	328000000	293000000	321000000	219000000	221000000	220000000	239000000	254000000	3.11333e+08	230600000	1.3501
XP_006566888.1	Golgi integral membrane protein 4 isoform X4 [Apis mellifera]	38.18	49104	8	2	2		8780000	7350000	8220000	8960000	8140000	8230000	5140000	7290000	6144000	5060000	7110000	8280000	6148800	1.3466
XP_016773517.2	protein seele partial [Apis mellifera]	47.81	21365	21	4	4	Carbamidomethylation	96900000	95300000	98000000	96200000	95500000	94100000	69600000	77200000	73120000	70800000	67800000	96000000	71704000	1.33884
XP_001119899.1	histone H2A [Apis mellifera]	24.98	13349	31	3	2		242000000	259000000	247000000	232000000	223000000	209000000	163000000	181000000	192000000	188000000	156000000	2.35333e+08	176000000	1.33712
XP_003250943.1	uncharacterized protein LOC100578107 [Apis mellifera]	66.04	48496	28	7	7		504000000	518000000	513000000	556000000	545200000	508000000	376000000	396000000	374400000	397000000	418000000	5.24033e+08	392280000	1.33587
XP_006563123.1	protein dj-1beta [Apis mellifera]	44.39	24237	33	6	6	Carbamidomethylation	345000000	373000000	333000000	405000000	364000000	421000000	279000000	270000000	252800000	292000000	305000000	373500000	279760000	1.33507
XP_026299176.1	probable hydroxyacid-oxoacid transhydrogenase mitochondrial [Apis mellifera]	54.95	51448	38	11	9	Carbamidomethylation	361000000	358000000	360000000	331000000	340000000	347000000	270000000	288000000	215200000	288000000	258000000	349500000	263840000	1.32467
XP_392065.2	upstream activation factor subunit spp27 [Apis mellifera]	98.86	29223	20	6	6	Carbamidomethylation	173000000	181000000	171000000	175000000	178000000	196000000	137000000	128000000	126400000	145000000	141000000	179000000	135480000	1.32123
XP_006564331.1	S-adenosylmethionine synthase isoform X1 [Apis mellifera]	32.94	44487	14	4	4	Carbamidomethylation	67400000	68600000	65500000	77000000	72500000	83300000	55600000	54000000	58160000	56800000	50000000	7.23833e+07	54912000	1.31817
XP_003249289.2	peroxiredoxin 1 [Apis mellifera]	50.59	21801	87	18	17	Carbamidomethylation; Oxidation (M)	20500000000	21300000000	21100000000	22500000000	21500000000	25400000000	16900000000	16400000000	17360000000	16300000000	16700000000	22050000000	16732000000	1.31783
XP_392921.1	probable nuclear transport factor 2 isoform X2 [Apis mellifera]	37.68	14748	31	2	1	Carbamidomethylation	84600000	89300000	88700000	86200000	86800000	81200000	70200000	73500000	39200000	73100000	71100000	8.61333e+07	65420000	1.31662
XP_396855.2	myotubularin-related protein 14 [Apis mellifera]	46.35	72677	37	20	20	Carbamidomethylation	579000000	513000000	548000000	539000000	581000000	562000000	420000000	446000000	416000000	422000000	402000000	5.53667e+08	421200000	1.3145
XP_026298733.1	uncharacterized protein LOC409465 [Apis mellifera]	38.04	93464	18	10	10	Carbamidomethylation	327000000	323000000	304000000	337000000	339000000	322000000	231000000	265000000	288400000	233000000	222000000	3.25333e+08	247880000	1.31246
XP_026296664.1	protein artichoke [Apis mellifera]	46.96	126663	5	5	5	Carbamidomethylation	48900000	45800000	47900000	46000000	48900000	46600000	42800000	42200000	25520000	38700000	31200000	47350000	36084000	1.31222
XP_623438.1	dihydrolipoyl dehydrogenase mitochondrial [Apis mellifera]	75.32	54525	27	9	8	Carbamidomethylation	162000000	169000000	141000000	152000000	140000000	163000000	130000000	131000000	72720000	118000000	137000000	154500000	117744000	1.31217
XP_003250481.1	prefoldin subunit 1 [Apis mellifera]	42.58	14899	6	1	1		40900000	39300000	41500000	36400000	44000000	49600000	34800000	32600000	25840000	31500000	35700000	41950000	32088000	1.30734
XP_006568815.1	UBX domain-containing protein 7 [Apis mellifera]	29.35	49657	19	6	6		200000000	211000000	201000000	206000000	212000000	223000000	153000000	165000000	153200000	162000000	167000000	2.08833e+08	160040000	1.30488
NP_001153524.1	heat shock protein cognate 3 precursor [Apis mellifera]	39.25	72866	45	24	21	Carbamidomethylation	4380000000	4320000000	4150000000	4520000000	4620000000	4620000000	3370000000	3520000000	3256000000	3410000000	3530000000	4435000000	3417200000	1.29785
XP_006566426.1	stress response protein NST1 isoform X1 [Apis mellifera]	71.7	39745	27	10	10	Carbamidomethylation	3280000000	3320000000	3160000000	3350000000	3470000000	3680000000	2540000000	2680000000	2576000000	2540000000	2680000000	3.37667e+09	2603200000	1.29712
XP_006557802.1	cathepsin L1 [Apis mellifera]	66.94	38774	27	6	6	Carbamidomethylation	189000000	171000000	171000000	158000000	181000000	189000000	129000000	147000000	106400000	141000000	157000000	176500000	136080000	1.29703
XP_003249472.1	prolyl 3-hydroxylase OGFOD1 [Apis mellifera]	51.96	70344	56	24	24	Carbamidomethylation	974000000	1090000000	1060000000	1050000000	1040000000	1110000000	886000000	807000000	796000000	796000000	788000000	1054000000	814600000	1.29389
XP_006558237.1	renin receptor isoform X2 [Apis mellifera]	46.62	36807	18	3	3		47000000	45800000	46400000	44600000	43500000	43100000	39900000	32900000	31360000	38500000	32300000	4.50667e+07	34992000	1.28791
XP_395299.2	translationally-controlled tumor protein homolog [Apis mellifera]	46.15	19843	66	11	11		726000000	770000000	736000000	866000000	750000000	789000000	604000000	642000000	539200000	624000000	597000000	7.72833e+08	601240000	1.2854
XP_006566359.1	transcription elongation factor S-II isoform X1 [Apis mellifera]	37.89	35119	14	4	4		75900000	83300000	83400000	95000000	79500000	86100000	65100000	60000000	68320000	69300000	65500000	8.38667e+07	65644000	1.2776
XP_006559390.1	protein l(2)37Cc [Apis mellifera]	35.92	30011	72	15	15		2460000000	2740000000	2690000000	2780000000	2930000000	2650000000	1950000000	2150000000	2520000000	2040000000	1940000000	2.70833e+09	2120000000	1.27752
XP_016769016.1	chitinase-like protein Idgf4 isoform X2 [Apis mellifera]	64.79	48741	50	14	14	Carbamidomethylation	1550000000	1500000000	1530000000	1570000000	1380000000	1420000000	1300000000	1170000000	1130000000	1120000000	1160000000	1.49167e+09	1176000000	1.26842
XP_006559569.1	calreticulin [Apis mellifera]	64.12	47174	53	21	21	Carbamidomethylation	1900000000	1940000000	2000000000	2000000000	1920000000	2050000000	1600000000	1570000000	1504000000	1650000000	1440000000	1.96833e+09	1552800000	1.2676
XP_393232.4	nuclear pore glycoprotein p62 isoform X2 [Apis mellifera]	53.44	47088	25	7	7	Carbamidomethylation	111000000	125000000	131000000	119000000	113000000	134000000	113000000	109000000	85600000	88000000	87400000	1.22167e+08	96600000	1.26467
XP_395357.3	nucleolysin TIAR [Apis mellifera]	48.74	43346	18	4	4	Carbamidomethylation	91200000	92800000	93000000	91500000	97400000	96300000	65200000	87400000	66880000	75500000	76300000	93700000	74256000	1.26185
XP_624561.1	cob(I)yrinic acid a c-diamide adenosyltransferase mitochondrial [Apis mellifera]	48.5	25536	10	2	2		37000000	34800000	33800000	34500000	36400000	36200000	18400000	29600000	27040000	31000000	35000000	35450000	28208000	1.25674
XP_392799.3	apolipoprotein D [Apis mellifera]	61.88	30335	33	5	5	Carbamidomethylation	54100000	56100000	57400000	55900000	57500000	53300000	47300000	47300000	34640000	49600000	45300000	5.57167e+07	44828000	1.2429
XP_391963.3	suppressor protein SRP40 [Apis mellifera]	48.01	50378	9	3	3		38000000	38600000	41300000	35000000	41300000	46700000	34700000	33200000	32080000	30000000	32300000	40150000	32456000	1.23706
XP_016767976.1	glutamine synthetase isoform X1 [Apis mellifera]	23.69	45361	31	7	7	Carbamidomethylation	130000000	119000000	97200000	135000000	134000000	103000000	98000000	96000000	98400000	98000000	94000000	119700000	96880000	1.23555
NP_001229443.1	hsp90 co-chaperone Cdc37 [Apis mellifera]	54.63	43339	22	7	7	Carbamidomethylation	391000000	390000000	404000000	411000000	401000000	391000000	312000000	324000000	278400000	315000000	383000000	398000000	322480000	1.23419
XP_026298740.1	mucin-3A [Apis mellifera]	65.17	197858	4	5	5	Carbamidomethylation	341000000	315000000	316000000	350000000	335000000	323000000	245000000	230000000	232800000	261000000	369000000	330000000	267560000	1.23337
XP_001120363.1	ubiquitin-fold modifier 1 isoform X2 [Apis mellifera]	65.44	9448	49	2	2		30400000	27100000	31000000	27300000	29500000	24000000	26400000	18200000	14720000	26800000	28300000	2.82167e+07	22884000	1.23303
XP_016766165.1	uncharacterized protein LOC113218520 [Apis mellifera]	23.71	45563	32	19	19		1450000000	1550000000	1500000000	1640000000	1490000000	1380000000	1160000000	1230000000	1260000000	1130000000	1310000000	1.50167e+09	1218000000	1.2329
XP_026296828.1	enolase-phosphatase E1 [Apis mellifera]	54.41	82403	45	24	24	Carbamidomethylation	1160000000	1100000000	1140000000	1230000000	1120000000	1210000000	875000000	914000000	912000000	1020000000	987000000	1160000000	941600000	1.23195
XP_003249382.1	inorganic pyrophosphatase [Apis mellifera]	57.48	37661	37	10	10	Carbamidomethylation	202000000	259000000	230000000	246000000	202000000	207000000	179000000	191000000	173600000	175000000	196000000	2.24333e+08	182920000	1.2264
XP_624147.2	cytochrome b-c1 complex subunit 7 [Apis mellifera]	70.43	13508	39	3	3		44500000	37100000	43500000	37800000	48200000	45600000	37800000	31400000	34320000	38800000	32600000	4.27833e+07	34984000	1.22294
XP_392658.2	sorting nexin-12 [Apis mellifera]	70.67	19008	41	6	6		150000000	165000000	163000000	165000000	152000000	165000000	133000000	145000000	108800000	145000000	123000000	160000000	130960000	1.22175
XP_006559771.1	actin-related protein 2/3 complex subunit 5 [Apis mellifera]	46.79	17340	26	3	3		121000000	125000000	129000000	128000000	139000000	147000000	98100000	97300000	104800000	117000000	122000000	131500000	107840000	1.2194
XP_006562888.1	striatin-3 isoform X4 [Apis mellifera]	24.35	80246	15	6	6		95700000	87200000	88300000	94900000	95000000	93600000	66200000	79800000	79040000	76400000	80700000	92450000	76428000	1.20964
XP_625143.2	eukaryotic translation initiation factor 2A [Apis mellifera]	39.58	65292	8	3	3		61200000	73200000	70200000	76200000	66000000	86100000	62700000	54900000	57440000	66100000	59100000	72150000	60048000	1.20154
XP_026297174.1	FH1/FH2 domain-containing protein 3 isoform X1 [Apis mellifera]	20.78	141057	1	1	1	Oxidation (M)	79300000	80700000	71100000	93200000	79400000	56700000	54600000	67500000	86400000	55000000	56200000	7.67333e+07	63940000	1.20008
XP_393789.2	electron transfer flavoprotein subunit beta [Apis mellifera]	51.27	27581	40	8	8	Carbamidomethylation	185000000	196000000	194000000	209000000	205000000	234000000	175000000	182000000	150400000	167000000	177000000	2.03833e+08	170280000	1.19705
XP_624877.1	ubiquitin domain-containing protein UBFD1 [Apis mellifera]	31.19	32688	33	7	7		76800000	80300000	74600000	76400000	80100000	73000000	62400000	62200000	66080000	68400000	63000000	7.68667e+07	64416000	1.19329
XP_392758.2	S-phase kinase-associated protein 1 [Apis mellifera]	50.64	18509	37	7	7	Carbamidomethylation	129000000	125000000	130000000	134000000	134000000	150000000	113000000	118000000	115200000	109000000	106000000	1.33667e+08	112240000	1.1909
XP_393381.2	peptidyl-prolyl cis-trans isomerase [Apis mellifera]	28.51	22809	43	6	6	Carbamidomethylation	2880000000	3300000000	3000000000	3150000000	3190000000	3100000000	2470000000	2870000000	2564000000	2630000000	2520000000	3.10333e+09	2610800000	1.18865
NP_001229360.1	quinone oxidoreductase-like protein 2-like [Apis mellifera]	51.73	45237	20	6	6	Carbamidomethylation	45800000	46400000	38200000	47600000	46800000	39600000	37700000	37800000	29600000	41500000	39200000	4.40667e+07	37160000	1.18586
XP_003250264.2	uncharacterized protein LOC100576569 [Apis mellifera]	60.64	217468	8	12	12		450000000	474000000	483000000	450000000	450000000	463000000	405000000	407000000	409600000	326000000	399000000	4.61667e+08	389320000	1.18583
XP_001119883.1	28 kDa heat- and acid-stable phosphoprotein [Apis mellifera]	36.8	22413	7	1	1		62000000	62300000	65700000	75600000	71600000	81400000	50800000	63200000	59600000	58900000	62000000	6.97667e+07	58900000	1.18449
XP_006566533.1	RNA-binding protein cabeza isoform X3 [Apis mellifera]	40.37	37107	3	2	2		37000000	38000000	39400000	40100000	42700000	38700000	23100000	23500000	38960000	35700000	44800000	3.93167e+07	33212000	1.18381
XP_026299440.1	dihydrolipoyllysine-residue acetyltransferase component of pyruvate dehydrogenase complex mitochondrial [Apis mellifera]	56.73	54385	22	9	9		134000000	133000000	135000000	124000000	121000000	126000000	104000000	116000000	90400000	115000000	119000000	1.28833e+08	108880000	1.18326
XP_006567964.2	uncharacterized protein C14orf119 [Apis mellifera]	55.51	13712	50	4	4	Carbamidomethylation	152000000	156000000	172000000	166000000	165000000	156000000	148000000	130000000	124000000	145000000	137000000	1.61167e+08	136800000	1.17812
XP_006569897.2	dnaJ homolog shv [Apis mellifera]	33.61	41283	10	2	2		52900000	54000000	45700000	52900000	52300000	62000000	49100000	45600000	44800000	43300000	45500000	53300000	45660000	1.16732
XP_395319.2	peroxiredoxin-6 [Apis mellifera]	46.24	24923	24	5	5		153000000	144000000	138000000	163000000	144000000	172000000	124000000	113000000	144800000	137000000	134000000	1.52333e+08	130560000	1.16677
XP_624173.1	6-phosphogluconolactonase [Apis mellifera]	37.53	26264	56	8	8	Carbamidomethylation	392000000	378000000	435000000	369000000	431000000	375000000	341000000	401000000	335200000	293000000	332000000	3.96667e+08	340440000	1.16516
XP_623084.1	aldehyde dehydrogenase mitochondrial [Apis mellifera]	53.88	55686	48	13	13	Carbamidomethylation	411000000	432000000	410000000	403000000	423000000	397000000	351000000	388000000	316000000	359000000	363000000	4.12667e+08	355400000	1.16113
XP_006564183.2	probable isocitrate dehydrogenase [NAD] subunit alpha mitochondrial [Apis mellifera]	42.86	39135	36	10	10	Carbamidomethylation	313000000	307000000	310000000	335000000	316000000	301000000	274000000	289000000	261600000	263000000	264000000	3.13667e+08	270320000	1.16035
XP_001120471.1	3-hydroxyacyl-CoA dehydrogenase type-2 [Apis mellifera]	43.13	27099	81	11	11		675000000	673000000	705000000	720000000	654000000	745000000	602000000	609000000	593600000	611000000	591000000	6.95333e+08	601320000	1.15634
XP_001121733.1	U6 snRNA-associated Sm-like protein LSm6 [Apis mellifera]	55.55	9009	37	2	2		46200000	46600000	44000000	38900000	38100000	41400000	36900000	40200000	32960000	35600000	39100000	4.25333e+07	36952000	1.15104
XP_026297099.1	coiled-coil domain-containing protein 39 isoform X2 [Apis mellifera]	63.65	139711	12	10	10	Carbamidomethylation	162000000	163000000	163000000	143000000	153000000	153000000	140000000	134000000	130000000	137000000	138000000	1.56167e+08	135800000	1.14998
XP_006564273.1	ras-related protein Rab-1A [Apis mellifera]	38.24	23108	35	6	4	Carbamidomethylation	125500000	123500000	123400000	121600000	117500000	119000000	109000000	109000000	96800000	104000000	113000000	121750000	106360000	1.1447
XP_003251624.1	histone H4 [Apis mellifera]	25.82	11381	44	7	7		724000000	680000000	650000000	675000000	710000000	742000000	624000000	641000000	584000000	607000000	596000000	6.96833e+08	610400000	1.1416
NP_001264229.1	2-hydroxyacyl-CoA lyase 1-like [Apis mellifera]	33.89	62739	21	6	6	Carbamidomethylation	49200000	50100000	52500000	50800000	54000000	55900000	45700000	48800000	34480000	52100000	48200000	5.20833e+07	45856000	1.1358
XP_006569793.2	annexin B9 isoform X2 [Apis mellifera]	27.91	35892	61	18	1	Carbamidomethylation	143000000	162000000	100000000	143000000	144000000	117000000	106000000	117000000	119200000	114000000	139000000	1.34833e+08	119040000	1.13267
XP_026299206.1	pseudouridine-metabolizing bifunctional protein C1861.05 [Apis mellifera]	31.88	75836	2	1	1		2900000	3160000	2950000	2730000	2840000	3010000	2810000	2600000	2568000	2420000	2600000	2.93167e+06	2599600	1.12774
XP_395981.2	protein disulfide-isomerase A6 homolog [Apis mellifera]	40.55	47196	31	9	9		535000000	511000000	539000000	524000000	525000000	563000000	487000000	481000000	366400000	512000000	536000000	5.32833e+08	476480000	1.11827
XP_006568317.1	heterogeneous nuclear ribonucleoprotein H [Apis mellifera]	40.74	44380	13	4	4		77700000	71400000	71200000	77900000	69200000	73900000	66400000	64500000	65760000	63500000	69000000	73550000	65832000	1.11724
NP_001153520.1	heat shock protein cognate 5 [Apis mellifera]	26.23	75404	41	27	26	Carbamidomethylation	2960000000	3230000000	2840000000	2970000000	2880000000	3070000000	2680000000	2690000000	2676000000	2640000000	2710000000	2.99167e+09	2679200000	1.11663
XP_026297061.1	nucleosome assembly protein 1-like 1 isoform X2 [Apis mellifera]	21.9	43165	35	9	9	Carbamidomethylation	267000000	268000000	260000000	242000000	306000000	305000000	249000000	260000000	243200000	255000000	223000000	2.74667e+08	246040000	1.11635
XP_001122985.1	proliferating cell nuclear antigen [Apis mellifera]	46.19	29129	46	8	8	Carbamidomethylation	393000000	373000000	388000000	419000000	393000000	433000000	377000000	354000000	336000000	397000000	329000000	3.99833e+08	358600000	1.11498
XP_026300411.1	enolase [Apis mellifera]	77.14	47186	57	18	18	Carbamidomethylation	4400000000	4590000000	4430000000	4390000000	4550000000	4720000000	4150000000	4050000000	3624000000	4340000000	4150000000	4.51333e+09	4062800000	1.11089
XP_006557408.2	succinate--CoA ligase [ADP/GDP-forming] subunit alpha mitochondrial isoform X2 [Apis mellifera]	41.33	35334	15	4	4	Carbamidomethylation	224000000	246000000	259000000	250000000	244000000	273000000	217000000	226000000	235200000	208000000	239000000	2.49333e+08	225040000	1.10795
NP_001171495.1	thioredoxin peroxidase 3 isoform 1 [Apis mellifera]	32.57	27168	39	7	7	Carbamidomethylation	347000000	358000000	413000000	338000000	334000000	371000000	348000000	300000000	352000000	309000000	319000000	3.60167e+08	325600000	1.10616
XP_396744.4	proteasomal ubiquitin receptor ADRM1 isoform X1 [Apis mellifera]	34.87	43203	23	6	6	Carbamidomethylation	131200000	127800000	126600000	125900000	103000000	128700000	114000000	121000000	96000000	106000000	131000000	1.23867e+08	113600000	1.09038
XP_392518.1	proteasome subunit alpha type-3 [Apis mellifera]	50.27	27956	21	4	4	Carbamidomethylation	57300000	66900000	65100000	63500000	62200000	60100000	58000000	58100000	53440000	57100000	60300000	6.25167e+07	57388000	1.08937
XP_624074.1	coiled-coil domain-containing protein 6 [Apis mellifera]	47.63	48516	17	5	5		79400000	74900000	83300000	72100000	74300000	88800000	57700000	76300000	74000000	93900000	60400000	78800000	72460000	1.0875
XP_026297163.1	glucose 1 6-bisphosphate synthase isoform X1 [Apis mellifera]	24.27	69567	25	11	11	Carbamidomethylation	117000000	115000000	108000000	129000000	111000000	106000000	106000000	98000000	104000000	107000000	112000000	1.14333e+08	105400000	1.08476
XP_006558595.1	endoplasmic reticulum resident protein 44 isoform X2 [Apis mellifera]	40.03	47538	26	7	7		162000000	168000000	143000000	169000000	165000000	145000000	142000000	139000000	148000000	159000000	145000000	1.58667e+08	146600000	1.08231
XP_026297333.1	myelin expression factor 2 isoform X2 [Apis mellifera]	57.67	61999	14	6	6	Carbamidomethylation	97000000	95100000	95500000	90000000	95600000	92600000	84300000	87100000	88800000	81200000	95200000	94300000	87320000	1.07994
XP_391905.2	proteasome subunit beta type-7 [Apis mellifera]	39.53	30306	36	7	7	Carbamidomethylation	236000000	280000000	306000000	344000000	306000000	369000000	279000000	291000000	268000000	291000000	296000000	3.06833e+08	285000000	1.07661
XP_026297646.1	hydroxyacylglutathione hydrolase mitochondrial isoform X2 [Apis mellifera]	48.19	60950	18	7	7	Carbamidomethylation	158000000	165000000	158000000	194000000	179000000	173000000	180000000	164000000	144000000	160000000	147000000	1.71167e+08	159000000	1.07652
XP_006564241.1	protein SEC13 homolog [Apis mellifera]	39.74	34306	26	6	6	Carbamidomethylation	78700000	92500000	88500000	98700000	86900000	96400000	84000000	80000000	86800000	86000000	85000000	9.02833e+07	84360000	1.07021
XP_623942.2	BAG family molecular chaperone regulator 2 [Apis mellifera]	38.25	21197	46	7	7		380000000	368000000	338000000	370000000	383000000	322000000	347000000	366000000	290400000	314000000	371000000	3.60167e+08	337680000	1.06659
XP_006559497.1	small nuclear ribonucleoprotein Sm D3 [Apis mellifera]	37.37	15416	30	3	3	Carbamidomethylation	95500000	92400000	96600000	95800000	97700000	92200000	85600000	90600000	90400000	88700000	91700000	9.50333e+07	89400000	1.06301
XP_006562974.2	protein HGV2 [Apis mellifera]	43.03	50677	16	6	5		236000000	243000000	225000000	262000000	249000000	259000000	243000000	245000000	218400000	244000000	227000000	2.45667e+08	235480000	1.04326
XP_006567267.1	stress-induced-phosphoprotein 1 [Apis mellifera]	47.56	61498	47	24	24	Carbamidomethylation	2070000000	2220000000	2070000000	2320000000	2140000000	2300000000	2090000000	2120000000	2016000000	2090000000	2200000000	2.18667e+09	2103200000	1.03969
NP_001229442.1	pyruvate dehydrogenase E1 component subunit beta mitochondrial [Apis mellifera]	72.49	38449	46	11	11	Carbamidomethylation	397000000	401000000	424000000	395000000	441000000	452000000	397000000	412000000	350400000	406000000	452000000	4.18333e+08	403480000	1.03681
XP_016767900.1	proteasome subunit alpha type-5 [Apis mellifera]	47.01	26718	57	12	12	Carbamidomethylation	919000000	966000000	858000000	1000000000	918000000	953000000	906000000	905000000	928000000	910000000	900000000	9.35667e+08	909800000	1.02843
XP_006571925.2	protein PRRC2C isoform X3 [Apis mellifera]	26.29	295370	4	7	7		69400000	66900000	67100000	65700000	60600000	60800000	57000000	62800000	66400000	58300000	73600000	6.50833e+07	63620000	1.023
XP_393509.2	mitochondrial-processing peptidase subunit beta [Apis mellifera]	50.09	53349	35	11	11	Carbamidomethylation	585000000	567000000	542000000	521000000	495000000	517000000	578000000	526000000	520000000	517000000	494000000	5.37833e+08	527000000	1.02056
XP_006557761.1	ATPase family AAA domain-containing protein 3A homolog [Apis mellifera]	27.1	68855	7	4	4		55200000	58400000	61900000	60400000	55300000	54500000	59300000	60500000	64300000	62000000	58100000	5.76167e+07	60840000	0.94702
XP_026297654.1	peroxidase isoform X2 [Apis mellifera]	22.23	89024	38	19	19	Carbamidomethylation	412000000	411000000	380000000	430000000	417000000	396000000	452000000	425000000	436000000	430000000	431000000	4.07667e+08	434800000	0.937596
XP_391960.2	26S proteasome non-ATPase regulatory subunit 7 [Apis mellifera]	45.63	36454	40	8	8	Carbamidomethylation	164000000	162000000	139000000	166000000	162000000	124000000	172000000	162000000	183000000	165000000	161000000	1.52833e+08	168600000	0.906485
NP_001104234.1	hexamerin 70a precursor [Apis mellifera]	27.69	81460	18	10	10		62100000	64800000	64800000	65600000	65200000	69200000	75400000	72900000	77000000	76000000	68100000	6.52833e+07	73880000	0.88364
XP_006558672.1	60S ribosomal protein L6 [Apis mellifera]	25.82	31848	42	11	11	Carbamidomethylation	554000000	544000000	563000000	575000000	558000000	599000000	595000000	691000000	809000000	660000000	502000000	565500000	651400000	0.86813
XP_006571750.1	eukaryotic translation initiation factor 3 subunit E isoform X2 [Apis mellifera]	44.88	51178	25	9	9	Carbamidomethylation	97600000	96100000	87500000	96900000	92100000	75200000	114000000	114000000	111000000	93600000	104000000	90900000	107320000	0.847
XP_623303.1	40S ribosomal protein S10 [Apis mellifera]	48.97	17875	43	6	6	Carbamidomethylation	123000000	123000000	115000000	128000000	127000000	124000000	147000000	142000000	147000000	145000000	149000000	1.23333e+08	146000000	0.844749
XP_394564.1	tubulin--tyrosine ligase-like protein 12 [Apis mellifera]	30.28	72666	11	7	7	Carbamidomethylation	37800000	38500000	38200000	34800000	36800000	40700000	46100000	44400000	49900000	43000000	41800000	37800000	45040000	0.839254
XP_016771925.1	E3 ubiquitin-protein ligase TRIM71 isoform X2 [Apis mellifera]	32.56	78686	36	17	17	Carbamidomethylation	333000000	307000000	321000000	321000000	342000000	356000000	382000000	390000000	411000000	404000000	384000000	330000000	394200000	0.837139
XP_623366.2	heat shock protein 75 kDa mitochondrial [Apis mellifera]	22.93	79559	35	20	20	Carbamidomethylation	288000000	338000000	333000000	329000000	329000000	351000000	401000000	390000000	375000000	422000000	381000000	328000000	393800000	0.83291
XP_391917.2	adenosylhomocysteinase [Apis mellifera]	34.43	47977	28	9	9		316000000	320000000	331000000	305000000	351000000	321000000	358000000	380000000	456000000	414000000	373000000	324000000	396200000	0.817769
XP_026295413.1	mitochondrial-processing peptidase subunit alpha [Apis mellifera]	27.37	61568	24	9	9	Carbamidomethylation	133000000	140000000	122000000	132000000	154000000	155000000	177000000	176000000	159000000	175000000	172000000	1.39333e+08	171800000	0.811021
XP_006560170.1	cytochrome c1 heme protein mitochondrial isoform X2 [Apis mellifera]	50.96	34817	19	4	4		47800000	47300000	38100000	40600000	49600000	52300000	53000000	58100000	58900000	60800000	55800000	45950000	57320000	0.80164
XP_392640.1	probable dolichol-phosphate mannosyltransferase [Apis mellifera]	46.41	29037	17	3	3		66500000	63000000	68000000	62600000	71500000	67500000	84800000	78700000	80400000	84200000	86800000	6.65167e+07	82980000	0.801599
XP_394555.2	zinc finger protein-like 1 [Apis mellifera]	29.91	36281	12	3	3	Carbamidomethylation	18300000	19000000	19800000	17400000	20000000	22500000	27000000	23400000	22900000	22500000	26000000	19500000	24360000	0.800493
XP_026300082.1	insulin-degrading enzyme isoform X1 [Apis mellifera]	51.35	119046	13	9	9		84900000	83700000	94000000	85700000	75700000	91400000	113000000	108000000	107000000	106000000	107000000	85900000	108200000	0.7939
XP_003249456.1	cyclin-dependent kinase 1 [Apis mellifera]	39.11	34486	18	4	3		24500000	26300000	27700000	31000000	24700000	21700000	30300000	31400000	34300000	34900000	33700000	2.59833e+07	32920000	0.789287
XP_006570292.1	proteasome subunit alpha type-7-1 [Apis mellifera]	51.63	28120	53	11	11	Carbamidomethylation	376000000	386000000	410000000	393000000	411000000	401000000	523000000	509000000	519000000	519000000	459000000	3.96167e+08	505800000	0.783248
XP_006570473.1	casein kinase II subunit alpha isoform X1 [Apis mellifera]	46.59	55636	19	6	6		138000000	138000000	144000000	145000000	135000000	154000000	201000000	172000000	177000000	184000000	179000000	1.42333e+08	182600000	0.779482
XP_026298285.1	apolipophorins [Apis mellifera]	32.77	376811	10	23	23	Carbamidomethylation	90500000	92300000	107000000	96000000	96500000	123000000	131000000	127000000	142000000	123000000	127000000	1.00883e+08	130000000	0.776026
XP_006565856.1	facilitated trehalose transporter Tret1 [Apis mellifera]	28.05	60787	8	3	3		20700000	20500000	20700000	16800000	20600000	21800000	26600000	25000000	25900000	26400000	27900000	2.01833e+07	26360000	0.76568
XP_001122740.5	cleft lip and palate transmembrane protein 1 homolog [Apis mellifera]	39.12	77557	3	2	2		9670000	8900000	8100000	8070000	9780000	8610000	11900000	12200000	11400000	11600000	10900000	8855000	11600000	0.763362
XP_625104.2	40S ribosomal protein S18 [Apis mellifera]	39.05	21124	16	3	3		115000000	120000000	121000000	122000000	118000000	167000000	167000000	155000000	197000000	171000000	153000000	1.27167e+08	168600000	0.754251
XP_016771101.1	60S ribosomal protein L24 isoform X2 [Apis mellifera]	23.8	13098	37	4	4	Carbamidomethylation	172000000	192000000	176000000	208000000	170000000	192000000	264000000	249000000	255000000	247000000	214000000	185000000	245800000	0.752644
XP_006572097.2	farnesyl pyrophosphate synthase [Apis mellifera]	52.76	48962	75	44	40	Carbamidomethylation; Oxidation (M)	18900000000	21100000000	21500000000	19800000000	18800000000	20600000000	29400000000	28100000000	26700000000	25600000000	26700000000	2.01167e+10	27300000000	0.736874
NP_001129207.1	lambda crystallin-like protein [Apis mellifera]	37.96	35861	10	3	3	Carbamidomethylation	11900000	13300000	12800000	13100000	12800000	13100000	17600000	17900000	16800000	19100000	16500000	1.28333e+07	17580000	0.729996
XP_026297808.1	uncharacterized protein LOC411996 [Apis mellifera]	37.46	185252	1	1	1		24700000	21400000	26300000	24200000	24700000	30400000	35100000	34100000	41500000	33700000	29300000	2.52833e+07	34740000	0.727787
XP_016771089.2	LOW QUALITY PROTEIN: glycogen debranching enzyme [Apis mellifera]	30.8	237133	21	28	28	Carbamidomethylation	296000000	300000000	313000000	313000000	298000000	321000000	447000000	423000000	454000000	429000000	364000000	3.06833e+08	423400000	0.724689
XP_395732.3	serine/threonine-protein kinase Aurora-2 [Apis mellifera]	25.77	44908	11	4	4		22400000	23800000	16200000	24000000	24300000	26800000	32300000	34200000	32400000	29600000	29700000	2.29167e+07	31640000	0.724294
XP_397351.4	constitutive coactivator of PPAR-gamma-like protein 1 [Apis mellifera]	48.02	109109	11	8	8	Carbamidomethylation	72100000	77400000	69500000	70600000	64500000	77500000	105000000	93300000	92600000	101000000	113000000	7.19333e+07	100980000	0.712352
XP_016768047.2	DNA polymerase delta catalytic subunit isoform X3 [Apis mellifera]	61.02	119748	1	1	1		1720000	1960000	2080000	1830000	1780000	1650000	2760000	2460000	2820000	2360000	2530000	1.83667e+06	2586000	0.710235
XP_006557289.1	atlastin [Apis mellifera]	29.8	72308	15	8	8	Carbamidomethylation	75100000	74700000	68500000	84800000	72700000	71800000	103000000	102000000	123000000	107000000	95900000	74600000	106180000	0.702581
XP_026297972.1	E3 ubiquitin-protein ligase HUWE1 isoform X2 [Apis mellifera]	47.37	464190	20	60	60	Carbamidomethylation	912000000	916000000	903000000	916000000	892000000	917000000	1440000000	1270000000	1230000000	1240000000	1300000000	9.09333e+08	1296000000	0.701646
XP_393322.1	60S ribosomal protein L18a [Apis mellifera]	27.34	21022	38	10	10	Carbamidomethylation	197000000	253000000	241000000	258000000	227000000	275000000	329000000	346000000	407000000	333000000	323000000	2.41833e+08	347600000	0.695723
XP_394769.2	V-type proton ATPase subunit D 1 [Apis mellifera]	97.08	27466	14	3	3		18900000	17600000	16900000	18300000	17400000	18900000	26900000	25800000	29200000	24300000	23500000	18000000	25940000	0.693909
XP_026298349.1	ATP-binding cassette sub-family F member 2 [Apis mellifera]	42.07	71779	12	6	6		117000000	106000000	116000000	119000000	101000000	100000000	189000000	154000000	152000000	161000000	158000000	1.09833e+08	162800000	0.674652
XP_001122467.1	cytochrome b-c1 complex subunit 8 [Apis mellifera]	21.55	9313	10	1	1		15400000	17700000	13600000	18900000	15700000	16300000	24500000	24600000	28000000	23400000	20500000	1.62667e+07	24200000	0.672176
XP_001120419.1	40S ribosomal protein S6 [Apis mellifera]	37.69	28896	24	7	7	Carbamidomethylation	250000000	229000000	235000000	252000000	278000000	306000000	387000000	374000000	492000000	358000000	314000000	2.58333e+08	385000000	0.670996
XP_624943.3	40S ribosomal protein S7 [Apis mellifera]	52.16	24577	30	7	7	Carbamidomethylation	109000000	120000000	105000000	124000000	103000000	108000000	170000000	163000000	172000000	167000000	170000000	111500000	168400000	0.662114
XP_623506.1	60S ribosomal protein L9 [Apis mellifera]	40.11	21521	44	7	7	Carbamidomethylation	281000000	257000000	248000000	272000000	300000000	277000000	399000000	402000000	480000000	413000000	388000000	272500000	416400000	0.654419
XP_026298457.1	histone-lysine N-methyltransferase NSD2 isoform X2 [Apis mellifera]	37.6	140805	1	1	1		649000	801000	899000	898000	876000	1320000	1320000	1230000	1670000	1280000	1480000	907167	1396000	0.649833
XP_006563657.1	60S ribosomal protein L26 [Apis mellifera]	20.59	17361	25	4	4		61300000	62100000	56900000	77700000	69200000	69600000	105000000	108000000	112000000	86300000	98800000	6.61333e+07	102020000	0.648239
XP_016773437.1	60S ribosomal protein L14 isoform X2 [Apis mellifera]	38.55	17506	39	8	8		382000000	353000000	332000000	367000000	388000000	408000000	570000000	566000000	666000000	560000000	535000000	3.71667e+08	579400000	0.641468
XP_393671.2	60S ribosomal protein L8 [Apis mellifera]	25.25	28113	28	6	6	Carbamidomethylation	247000000	260000000	273000000	267000000	254000000	272000000	405000000	417000000	515000000	386000000	331000000	2.62167e+08	410800000	0.638186
XP_392439.4	ubiquitin carboxyl-terminal hydrolase 47 isoform X2 [Apis mellifera]	30.56	147500	14	11	11	Carbamidomethylation	149000000	148000000	162000000	156000000	145000000	160000000	240000000	232000000	269000000	243000000	222000000	1.53333e+08	241200000	0.63571
XP_006557708.2	60S ribosomal protein L11 [Apis mellifera]	51.81	22845	25	3	3		153000000	154000000	186000000	149000000	162000000	153000000	248000000	242000000	239000000	262000000	277000000	159500000	253600000	0.628943
XP_623050.1	40S ribosomal protein S4 [Apis mellifera]	29.3	29428	46	11	11	Carbamidomethylation	386000000	335000000	348000000	368000000	392000000	396000000	583000000	624000000	718000000	600000000	524000000	3.70833e+08	609800000	0.608123
XP_006559599.1	D-3-phosphoglycerate dehydrogenase [Apis mellifera]	24.32	55929	50	15	15	Carbamidomethylation	348000000	339000000	354000000	364000000	353000000	368000000	594000000	565000000	646000000	580000000	538000000	3.54333e+08	584600000	0.606112
XP_001122174.1	40S ribosomal protein S16 [Apis mellifera]	40.97	16878	44	6	6		248000000	234000000	235000000	249000000	230000000	289000000	400000000	412000000	477000000	395000000	364000000	247500000	409600000	0.604248
XP_392843.1	40S ribosomal protein S2 [Apis mellifera]	35.22	30332	45	15	15	Carbamidomethylation	513000000	446000000	434000000	452000000	438000000	470000000	768000000	768000000	835000000	716000000	743000000	4.58833e+08	766000000	0.598999
XP_001121836.2	facilitated trehalose transporter Tret1 [Apis mellifera]	22.77	58769	10	7	7		143000000	165000000	146000000	164000000	147000000	171000000	270000000	260000000	300000000	258000000	228000000	156000000	263200000	0.592705
XP_006567242.1	probable phospholipid-transporting ATPase IIA [Apis mellifera]	62.22	127140	1	1	1		2400000	2350000	2580000	3020000	2620000	2260000	5090000	4920000	3440000	4370000	4060000	2.53833e+06	4376000	0.580058
XP_624513.2	alpha-aminoadipic semialdehyde synthase mitochondrial [Apis mellifera]	33.91	102200	1	1	1		12800000	10600000	12200000	13300000	14600000	10700000	22400000	23200000	16700000	21100000	23700000	1.23667e+07	21420000	0.577342
XP_026300743.1	meiosis regulator and mRNA stability factor 1 [Apis mellifera]	68.35	185141	4	5	5		72000000	78000000	63200000	67200000	73050000	78800000	134000000	123000000	105000000	136000000	126000000	7.20417e+07	124800000	0.577257
XP_003251675.1	V-type proton ATPase subunit H isoform X2 [Apis mellifera]	45.71	55967	15	5	5		42000000	35200000	36500000	40500000	30300000	40500000	71900000	64000000	61000000	69400000	65600000	37500000	66380000	0.564929
XP_003251155.1	60S ribosomal protein L27 [Apis mellifera]	46.49	16073	28	5	5		225000000	258000000	256000000	276000000	235000000	285000000	511000000	455000000	429000000	433000000	443000000	2.55833e+08	454200000	0.563261
XP_016771850.1	40S ribosomal protein S9 [Apis mellifera]	31.25	22520	31	8	8		149000000	151000000	149000000	161000000	133000000	159000000	277000000	260000000	325000000	252000000	233000000	1.50333e+08	269400000	0.55803
XP_026299970.1	importin subunit alpha [Apis mellifera]	37.91	56951	55	17	17	Carbamidomethylation	659000000	633000000	659000000	618000000	623000000	678000000	1170000000	1130000000	1320000000	1180000000	1070000000	645000000	1174000000	0.549404
XP_006567755.2	uncharacterized protein LOC552106 [Apis mellifera]	23.87	14758	8	2	2		11800000	13300000	9760000	14000000	13100000	12600000	22800000	22600000	29700000	23900000	20500000	1.24267e+07	23900000	0.519944
XP_016773031.1	60S ribosomal protein L28 [Apis mellifera]	29.82	15757	14	1	1		80700000	91800000	83000000	98700000	92200000	89000000	162000000	163000000	194000000	165000000	184000000	8.92333e+07	173600000	0.514017
XP_395924.2	bifunctional purine biosynthesis protein PURH [Apis mellifera]	52.5	65727	45	19	19	Carbamidomethylation	592000000	698000000	666000000	558000000	609000000	755000000	831000000	1310000000	1240000000	1520000000	1540000000	6.46333e+08	1288200000	0.501734
XP_393330.3	regulator of nonsense transcripts 1 [Apis mellifera]	26.49	125516	3	3	3		1380000	870000	1540000	1790000	1490000	1220000	2570000	2510000	3160000	2980000	2670000	1.38167e+06	2778000	0.49736
XP_624358.1	alpha-1 3/1 6-mannosyltransferase ALG2 [Apis mellifera]	34.27	46654	3	1	1	Oxidation (M)	6530000	5650000	5200000	5660000	7490000	6770000	13000000	14200000	15400000	11800000	9830000	6.21667e+06	12846000	0.483938
XP_026297267.1	CD109 antigen isoform X1 [Apis mellifera]	31.73	167097	1	1	1		485000000	419000000	489000000	460000000	439000000	423000000	1150000000	968000000	1050000000	1010000000	929000000	452500000	1021400000	0.443019
XP_026298295.1	4-coumarate--CoA ligase 1 isoform X1 [Apis mellifera]	67.65	59959	35	15	15	Carbamidomethylation	253000000	268000000	255000000	273000000	269000000	246000000	617000000	599000000	599000000	611000000	605000000	2.60667e+08	606200000	0.430001
XP_006572525.1	40S ribosomal protein S19 [Apis mellifera]	42.07	17342	28	7	7		117000000	122000000	105000000	123000000	107000000	112000000	258000000	268000000	333000000	260000000	230000000	1.14333e+08	269800000	0.423771
XP_026301918.1	putative ATP-dependent RNA helicase me31b [Apis mellifera]	47.43	50632	76	31	31	Carbamidomethylation	3070000000	3170000000	3260000000	3180000000	3120000000	3640000000	7940000000	7580000000	8700000000	7810000000	7860000000	3240000000	7978000000	0.406117
XP_624256.1	40S ribosomal protein S13 [Apis mellifera]	33.66	17210	20	4	4		140000000	133000000	113000000	135000000	111000000	120000000	283000000	328000000	423000000	309000000	260000000	1.25333e+08	320600000	0.390934
XP_624651.2	40S ribosomal protein S23 [Apis mellifera]	45.62	16027	27	3	3	Carbamidomethylation	133000000	97500000	120000000	111000000	92000000	99300000	339000000	270000000	270000000	284000000	270000000	108800000	286600000	0.379623
