# Supplementary material for: Group size influences maternal provisioning and compensatory larval growth in honeybees
Source: iScience. 2023 Nov 23;26(12):108546. doi: 10.1016/j.isci.2023.108546 (PMC10711493; doi:10.1016/j.isci.2023.108546)
Supplement: Table S6. Differentially expressed proteins between eggs collected form SA (small colonies in August) and LJ (large colonies in July), related to Figure 3A [file mmc7.xlsx]

## Sheet: Sheet1
Accession	Description	Significance	Avg. Mass	Coverage (%)	#Peptides	#Unique	PTM	Q3_S Intensity	Q33_S Intensity	Q36_S Intensity	Q3_L Intensity	Q33_L Intensity	Q36_L Intensity	Q11_L Intensity	Q15_L Intensity	SA Intensity	LJ Intensity	Group Profile (Ratio)
XP_016773517.2	protein seele partial [Apis mellifera]	37.36	21365	17	3	3	Carbamidomethylation	84900000	85440000	87430000	16600000	14500000	14200000	8550000	9900000	8.59233e+07	7478000	11.4901
NP_001129659.1	heat shock factor binding protein 1-like [Apis mellifera]	34.45	9421	56	3	3		30900000	30440000	30800000	2740000	2660000	2380000	3250000	3210000	3.07133e+07	2848000	10.7842
XP_623093.2	UV excision repair protein RAD23 homolog B isoform X2 [Apis mellifera]	29.15	39623	29	7	7		275400000	262300000	290600000	26300000	29000000	22600000	23600000	27200000	276100000	25740000	10.7265
XP_026296819.1	J domain-containing protein isoform X1 [Apis mellifera]	25.61	19957	28	5	5	Carbamidomethylation	129600000	129600000	142200000	12100000	19300000	18700000	19200000	22200000	133800000	13800000	9.69565
XP_395357.3	nucleolysin TIAR [Apis mellifera]	31.78	43346	18	4	4	Carbamidomethylation	91800000	80730000	77580000	6910000	10400000	9960000	10800000	10900000	83370000	9794000	8.51235
XP_006566795.1	glutaredoxin-related protein 5 mitochondrial [Apis mellifera]	55.63	14978	32	3	3	Carbamidomethylation	79290000	83430000	85410000	13100000	10800000	11400000	9540000	8830000	82710000	10734000	7.70542
XP_393065.4	protein maelstrom [Apis mellifera]	22.46	54897	19	8	8	Carbamidomethylation	591300000	649800000	613000000	93600000	74100000	71100000	96800000	80900000	6.18033e+08	83300000	7.41937
NP_001172074.1	actin related protein 1 [Apis mellifera]	31.03	41806	70	21	3	Carbamidomethylation; Oxidation (M)	221400000	237600000	250200000	21600000	31200000	29300000	38100000	42800000	236400000	32600000	7.25153
XP_623182.1	selenocysteine Se-methyltransferase [Apis mellifera]	27.77	35519	15	3	3	Carbamidomethylation	22680000	22950000	21780000	223000000	157000000	161000000	165000000	158000000	22470000	3286000	6.8381
XP_395405.1	prefoldin subunit 5 [Apis mellifera]	29.63	17756	48	4	4		62100000	62550000	71460000	8150000	11100000	11200000	11800000	7690000	65370000	9988000	6.54485
XP_026300671.1	protein CutA homolog isoform X1 [Apis mellifera]	42.94	16452	39	4	4	Carbamidomethylation	35190000	33030000	35820000	20800000	21900000	20400000	14200000	17100000	34680000	5366000	6.46291
XP_392468.3	charged multivesicular body protein 5 [Apis mellifera]	55.34	24608	20	3	3	Carbamidomethylation	117900000	114300000	121500000	26500000	14000000	15600000	21800000	20200000	117900000	19620000	6.00917
XP_392065.2	upstream activation factor subunit spp27 [Apis mellifera]	26.8	29223	18	5	5	Carbamidomethylation	151200000	148500000	151200000	28200000	24500000	25100000	26900000	25900000	150300000	26120000	5.75421
XP_006569762.1	eukaryotic translation initiation factor 4E-binding protein 1 [Apis mellifera]	47.73	12666	16	2	2		37620000	37080000	38760000	8760000	8710000	48400	8380000	8030000	37820000	6785680	5.5735
XP_006564597.1	putative acyl-CoA-binding protein [Apis mellifera]	47.78	10025	47	6	6		278100000	250200000	243000000	37400000	51300000	48800000	50700000	45500000	257100000	46740000	5.50064
XP_623908.1	elongin-B [Apis mellifera]	21.13	13089	38	2	2	Carbamidomethylation	70110000	75240000	55260000	6400000	12200000	14500000	15900000	12200000	66870000	12240000	5.46324
XP_001119899.1	histone H2A [Apis mellifera]	29.56	13349	37	4	3		217800000	235800000	250200000	30600000	44100000	49300000	45500000	50600000	234600000	44020000	5.3294
XP_006561337.1	tubulin-specific chaperone A isoform X2 [Apis mellifera]	26.36	13954	42	4	4	Carbamidomethylation	323100000	322200000	365400000	61000000	78400000	58500000	61500000	57500000	336900000	63380000	5.31556
XP_001122227.1	protein D2 [Apis mellifera]	43.75	23077	37	5	5		60570000	60030000	60120000	17700000	10100000	9720000	11300000	10600000	60240000	11884000	5.069
XP_026295771.1	protein PFF0380w isoform X1 [Apis mellifera]	25.53	91198	6	3	3		24840000	21510000	20070000	71500000	79600000	67300000	72300000	70400000	22140000	4486000	4.93535
XP_624561.1	cob(I)yrinic acid a c-diamide adenosyltransferase mitochondrial [Apis mellifera]	26.53	25536	10	2	2		30240000	30690000	24300000	7450000	5290000	5580000	4920000	5830000	28410000	5814000	4.88648
XP_006557347.1	peroxisomal biogenesis factor 19 isoform X1 [Apis mellifera]	74.3	32519	29	4	4		88100000	86100000	71200000	14500000	22400000	20800000	23800000	19700000	81800000	16880000	4.84597
XP_006561085.2	LOW QUALITY PROTEIN: probable tRNA (guanine(26)-N(2))-dimethyltransferase [Apis mellifera]	22.64	94505	11	8	7	Carbamidomethylation	206100000	193500000	181800000	40400000	40800000	42300000	44300000	41900000	193800000	41940000	4.62089
XP_392679.5	dihydrolipoyllysine-residue succinyltransferase component of 2-oxoglutarate dehydrogenase complex mitochondrial isoform X1 [Apis mellifera]	47.49	55454	11	4	4	Carbamidomethylation	41220000	39510000	39330000	12100000	34300000	30300000	35500000	27900000	40020000	8760000	4.56849
XP_624763.2	anamorsin homolog [Apis mellifera]	31.14	30974	13	3	3	Carbamidomethylation	171730000	174070000	180370000	40900000	36300000	35600000	39600000	37700000	175390000	38800000	4.52036
XP_003249300.1	14 kDa phosphohistidine phosphatase [Apis mellifera]	39.86	17213	49	6	6		406800000	488700000	407700000	98700000	88800000	108000000	99900000	88100000	434400000	96700000	4.49224
XP_001122341.1	uncharacterized protein LOC726616 [Apis mellifera]	22.2	34983	25	5	5		53280000	67410000	61920000	14100000	12000000	15500000	13600000	13140000	60870000	13668000	4.45347
XP_624132.1	MICOS complex subunit MIC25 isoform X1 [Apis mellifera]	69.51	21642	54	5	2	Carbamidomethylation	85140000	81900000	81000000	20800000	20400000	21900000	14200000	17100000	82680000	18880000	4.37924
XP_393417.3	39S ribosomal protein L12 mitochondrial [Apis mellifera]	68.43	20203	21	4	4	Carbamidomethylation	80910000	75960000	84240000	19700000	17700000	20000000	15400000	19100000	80370000	18380000	4.37269
XP_006569732.1	RNA-binding protein 4.1 isoform X6 [Apis mellifera]	55.02	39072	29	7	1	Carbamidomethylation	19430000	21050000	19970000	40500	4250000	5160000	5880000	7730000	20150000	4612100	4.36894
XP_006561137.1	NSFL1 cofactor p47 isoform X1 [Apis mellifera]	45.36	43056	30	7	7		216900000	192600000	200700000	57900000	43000000	44400000	44500000	48300000	203400000	47620000	4.27131
XP_026300889.1	protein canopy homolog 3 [Apis mellifera]	42.49	26579	34	5	5	Carbamidomethylation	217200000	228900000	221700000	47400000	53900000	54000000	58200000	48300000	222600000	52360000	4.25134
XP_003250093.1	uncharacterized protein LOC100577698 [Apis mellifera]	41.41	46968	25	9	9	Oxidation (M)	13680000000	14310000000	16830000000	2950000000	3360000000	3920000000	3950000000	3550000000	14940000000	3546000000	4.2132
XP_006566515.1	serine-arginine protein 55 isoform X22 [Apis mellifera]	54.41	39085	12	4	4		147600000	162000000	160200000	50800000	39000000	35600000	34300000	29300000	156600000	37800000	4.14286
XP_006561629.1	eukaryotic translation initiation factor eIF1 [Apis mellifera]	25.02	12388	59	7	7	Carbamidomethylation	256500000	261000000	209700000	57000000	53000000	60100000	58900000	63700000	242400000	58540000	4.14076
XP_397589.3	eukaryotic translation initiation factor 3 subunit J [Apis mellifera]	42.34	27392	17	4	4		168300000	179100000	160200000	44900000	40000000	42200000	40800000	37000000	169200000	40980000	4.12884
XP_624806.3	peroxiredoxin-5 mitochondrial [Apis mellifera]	26.72	20170	19	2	2	Carbamidomethylation	99900000	97200000	87030000	22300000	22800000	21400000	23200000	25800000	94710000	23100000	4.1
XP_393161.3	lysozyme [Apis mellifera]	30.45	17112	28	2	2	Carbamidomethylation	42220000	46780000	43900000	11200000	10500000	11000000	9720000	12100000	44300000	10904000	4.06273
XP_624109.1	ubiquitin-like protein 4A [Apis mellifera]	25.94	16818	61	7	7	Carbamidomethylation	313200000	246600000	275400000	74100000	63300000	64900000	64200000	76300000	278400000	68560000	4.06068
XP_026302121.1	uncharacterized protein LOC408583 isoform X3 [Apis mellifera]	28.02	43811	12	4	2		58320000	49230000	47700000	16600000	14200000	14500000	8550000	9900000	51750000	12750000	4.05882
XP_026301285.1	PCNA-associated factor isoform X2 [Apis mellifera]	67.82	9695	41	2	2	Carbamidomethylation	57140000	59660000	61280000	13400000	16600000	9870000	18600000	15300000	59360000	14754000	4.02332
XP_393050.2	importin subunit alpha-7 [Apis mellifera]	50.9	58714	8	3	3		18990000	18630000	17910000	13400000	9870000	16600000	18600000	15300000	18510000	4660000	3.9721
XP_392405.3	alpha-crystallin B chain isoform X1 [Apis mellifera]	26.06	25565	34	8	7		514600000	530700000	518300000	147000000	119000000	129000000	133000000	137000000	521200000	133000000	3.9188
XP_016767678.1	mitochondrial intermembrane space import and assembly protein 40-B [Apis mellifera]	52.28	17210	22	3	3	Carbamidomethylation	36430000	39830000	37780000	17100000	1410000	10400000	10300000	9710000	3.80133e+07	9784000	3.88525
XP_006562888.1	striatin-3 isoform X4 [Apis mellifera]	28.77	80246	15	6	6	Carbamidomethylation	88940000	86240000	88850000	21100000000	17000000000	18300000000	17800000000	16100000000	88010000	22760000	3.86687
XP_026301574.1	protein FAM192A [Apis mellifera]	39.67	30528	17	4	4		84150000	80640000	83160000	23600000	20500000	22200000	21100000	20800000	82650000	21640000	3.81932
NP_001035313.1	odorant binding protein 14 precursor [Apis mellifera]	22.18	15201	67	8	8	Carbamidomethylation	694800000	680400000	591300000	223000000	161000000	157000000	165000000	158000000	655500000	172800000	3.7934
XP_006567256.1	cytochrome c oxidase subunit NDUFA4 [Apis mellifera]	46.66	9755	18	1	1		141300000	142200000	142200000	38600000	39000000	35400000	38400000	36500000	141900000	37580000	3.77594
XP_006559219.1	plasminogen activator inhibitor 1 RNA-binding protein isoform X2 [Apis mellifera]	72.02	46924	18	6	6		327600000	326700000	312300000	100000000	81200000	76000000	86100000	86000000	322200000	85860000	3.75262
XP_625060.1	ATP synthase subunit delta mitochondrial [Apis mellifera]	34.56	17618	77	6	6		338600000	342400000	326000000	71400000	76900000	104000000	103000000	94800000	3.35667e+08	90020000	3.7288
NP_001171498.1	superoxide dismutase 1 [Apis mellifera]	65.58	15634	80	11	11	Carbamidomethylation	6165000000	5877000000	5652000000	1880000000	1590000000	1620000000	1370000000	1540000000	5898000000	1600000000	3.68625
NP_001165874.1	cytochrome c oxidase subunit VIb polypeptide 1 [Apis mellifera]	34.02	10892	72	6	6	Carbamidomethylation	190800000	187200000	174600000	52500000	45900000	49800000	49400000	53400000	184200000	50200000	3.66932
XP_624147.2	cytochrome b-c1 complex subunit 7 [Apis mellifera]	20.32	13508	24	1	1		43380000	40050000	33390000	9190000	10600000	10700000	11800000	11100000	38940000	10678000	3.64675
XP_026300651.1	deoxyuridine 5'-triphosphate nucleotidohydrolase isoform X3 [Apis mellifera]	21.07	15753	68	9	4		632700000	519300000	522000000	158000000	168000000	154000000	143000000	154000000	558000000	155400000	3.59073
XP_016766769.1	protein alan shepard isoform X2 [Apis mellifera]	29.87	58223	17	5	5		78750000	99000000	79920000	21600000	29300000	31200000	38100000	42800000	85890000	24100000	3.5639
XP_006566165.1	UPF0587 protein C1orf123 homolog [Apis mellifera]	29.04	18369	46	5	5	Carbamidomethylation	147400000	145320000	147660000	13100000	11400000	10800000	9540000	8830000	1.46793e+08	42020000	3.49342
XP_625023.1	mesencephalic astrocyte-derived neurotrophic factor homolog [Apis mellifera]	55.3	20068	26	5	5	Carbamidomethylation	213300000	197100000	196200000	69900000	57200000	54700000	55400000	52900000	202200000	58020000	3.48501
NP_001172073.1	60S acidic ribosomal protein P1 [Apis mellifera]	33.4	11623	68	7	7	Carbamidomethylation	2556000000	2637000000	2646000000	799000000	712000000	740000000	772000000	764000000	2613000000	757400000	3.44996
XP_016767143.1	dynein light chain roadblock-type 2 [Apis mellifera]	63.46	10802	34	2	2		35820000	37890000	37080000	74100000	64900000	63300000	64200000	76300000	36930000	10862000	3.39993
XP_026296664.1	protein artichoke [Apis mellifera]	30.41	126663	4	4	4		40780000	41230000	40240000	12600000	12500000	12100000	13100000	12000000	40750000	12460000	3.27047
XP_393603.1	thioredoxin mitochondrial [Apis mellifera]	22.21	15195	20	2	2	Carbamidomethylation	108000000	101700000	123300000	33800000	32700000	37000000	34200000	33000000	111000000	34140000	3.25132
XP_026298373.1	polyadenylate-binding protein-interacting protein 1 isoform X1 [Apis mellifera]	25.74	57781	6	2	2		69210000	60210000	59130000	19600000	20600000	22100000	19100000	15600000	62850000	19400000	3.23969
XP_001119962.3	titin [Apis mellifera]	46.71	221554	20	22	22	Carbamidomethylation	495000000	506700000	529200000	182000000	178000000	134000000	142000000	157000000	510300000	158600000	3.21753
XP_006559497.1	small nuclear ribonucleoprotein Sm D3 [Apis mellifera]	35.36	15416	30	3	3	Carbamidomethylation	94780000	94500000	90280000	31600000	25500000	26500000	26800000	21000000	9.31867e+07	29020000	3.21112
XP_016766172.1	uncharacterized protein LOC100578571 [Apis mellifera]	32.34	50990	37	15	15	Carbamidomethylation	3995000000	3725000000	3409000000	1270000000	1100000000	1110000000	1250000000	1050000000	3.70967e+09	1156000000	3.20905
XP_016770794.1	E3 ubiquitin-protein ligase CHIP isoform X1 [Apis mellifera]	37.29	37106	18	4	4		50220000	48420000	53280000	17200000	15500000	15600000	14800000	16000000	50640000	15820000	3.20101
XP_026299176.1	probable hydroxyacid-oxoacid transhydrogenase mitochondrial [Apis mellifera]	38.28	51448	44	11	11	Carbamidomethylation	315100000	334000000	335800000	181000000	145000000	146000000	145000000	144000000	328300000	102940000	3.18924
XP_026302065.1	atypical protein kinase C isoform X4 [Apis mellifera]	37.6	65689	7	3	3		18900000	19500000	17400000	7340000	8580000	8570000	9010000	10300000	18600000	5844000	3.18275
XP_026297929.1	insulin-like growth factor I isoform X2 [Apis mellifera]	41.22	32626	4	1	1	Carbamidomethylation	42750000	38880000	42300000	9770000	13200000	14300000	13500000	14600000	41310000	13074000	3.15971
XP_026297113.1	alpha-endosulfine [Apis mellifera]	26.09	12044	52	4	4		268200000	298800000	253800000	107000000	87400000	84200000	84100000	74400000	273600000	87420000	3.12972
XP_006563164.1	pterin-4-alpha-carbinolamine dehydratase [Apis mellifera]	26.99	16882	44	5	5		288000000	292500000	317700000	94200000	95200000	103000000	94700000	92500000	299400000	95920000	3.12135
XP_006568270.2	nuclear pore complex protein Nup50 isoform X2 [Apis mellifera]	23.71	58023	13	4	4	Carbamidomethylation	49590000	50840000	52910000	17500000	16900000	15400000	17700000	14500000	5.11133e+07	16400000	3.11667
XP_006559389.1	inosine triphosphate pyrophosphatase [Apis mellifera]	29.06	21431	33	6	6	Carbamidomethylation	82620000	81180000	86310000	28200000	26100000	27600000	26400000	26200000	83370000	26900000	3.09926
XP_026300736.1	RNA-binding protein lark isoform X1 [Apis mellifera]	47.86	38182	25	8	8	Carbamidomethylation	344800000	333100000	343900000	40400000	42300000	40800000	44300000	41900000	340600000	110100000	3.09355
XP_006563266.1	icarapin-like isoform X1 [Apis mellifera]	21.04	24490	21	6	6		414000000	345600000	383400000	121000000	119000000	127000000	128000000	121000000	381000000	123200000	3.09253
XP_001121882.2	ATP synthase-coupling factor 6 mitochondrial [Apis mellifera]	26.57	10958	38	5	5		252000000	209700000	242100000	85400000	79900000	76700000	73000000	68900000	234600000	76780000	3.05548
XP_026298167.1	LDLR chaperone boca [Apis mellifera]	25.58	24192	46	6	6		295200000	318600000	324900000	121000000	96000000	89900000	100000000	107000000	312900000	102780000	3.04437
XP_026298264.1	superoxide dismutase [Cu-Zn] chloroplastic-like [Apis mellifera]	61.12	18920	27	4	4		143500000	153700000	141800000	71400000	104000000	76900000	103000000	94800000	1.46333e+08	48200000	3.03596
XP_392921.1	probable nuclear transport factor 2 isoform X2 [Apis mellifera]	47.58	14748	31	2	1	Carbamidomethylation	81800000	87750000	84960000	12100000	30300000	34300000	35500000	27900000	8.48367e+07	28020000	3.02772
XP_001120846.1	uncharacterized protein LOC726486 [Apis mellifera]	55.26	17109	8	1	1		12510000	11700000	11520000	2730000	4410000	4550000	4230000	3760000	11910000	3936000	3.02591
XP_003250941.2	probable serine/threonine-protein kinase samkC [Apis mellifera]	62.54	38124	58	14	14	Carbamidomethylation; Oxidation (M)	55620000000	52110000000	55980000000	21100000000	18300000000	17000000000	17800000000	16100000000	54570000000	18060000000	3.02159
XP_006559914.2	zinc finger CCCH domain-containing protein 11A [Apis mellifera]	46.26	65162	8	3	3	Carbamidomethylation	33660000	32130000	30780000	12900000	10400000	9310000	9390000	11400000	32190000	10680000	3.01404
XP_006557554.1	40S ribosomal protein S12 [Apis mellifera]	55.67	15274	44	6	6	Carbamidomethylation	1053000000	1170000000	1080000000	490000000	324000000	363000000	324000000	327000000	1101000000	365600000	3.01149
XP_624305.2	SH3 domain-binding glutamic acid-rich protein homolog isoform X1 [Apis mellifera]	33.85	21889	9	2	2		74070000	78840000	84420000	31600000	26500000	25500000	26800000	21000000	79110000	26280000	3.01027
XP_026297646.1	hydroxyacylglutathione hydrolase mitochondrial isoform X2 [Apis mellifera]	24.32	60950	22	8	8	Carbamidomethylation	155700000	157500000	183600000	59300000	51400000	52300000	59000000	54700000	165600000	55340000	2.99241
XP_016767520.1	viral IAP-associated factor homolog [Apis mellifera]	58.47	27376	27	4	4	Carbamidomethylation	35640000	35460000	36810000	8880000	12600000	13300000	12800000	12800000	35970000	12076000	2.97864
XP_006557606.1	endophilin-B1 isoform X2 [Apis mellifera]	52.38	37205	9	1	1		8982000	8892000	9270000	1770000	3150000	3320000	3220000	3730000	9048000	3038000	2.97828
XP_006564331.1	S-adenosylmethionine synthase isoform X1 [Apis mellifera]	57.53	44487	7	2	2		65250000	60660000	61740000	27400000	19500000	20200000	18300000	20700000	62550000	21220000	2.94769
XP_395310.3	COP9 signalosome complex subunit 7b isoform X3 [Apis mellifera]	68.22	31584	28	6	6	Carbamidomethylation	259300000	261100000	246700000	19600000	22100000	20600000	19100000	15600000	255700000	86780000	2.94653
XP_395776.1	ran-specific GTPase-activating protein isoform X1 [Apis mellifera]	55.25	29036	33	7	7	Carbamidomethylation	234900000	243000000	245700000	95600000	85800000	64600000	94900000	73900000	241200000	82960000	2.90743
XP_006568820.1	Na(+)/H(+) exchange regulatory cofactor NHE-RF1 [Apis mellifera]	36.32	28555	42	7	7		260100000	269100000	286200000	57000000	60100000	53000000	58900000	63700000	271800000	93700000	2.90075
XP_016772675.1	12 kDa FK506-binding protein [Apis mellifera]	72.66	11764	79	7	7	Carbamidomethylation	1233000000	1170000000	1215000000	463000000	435000000	403000000	421000000	358000000	1206000000	416000000	2.89904
XP_016770987.1	uncharacterized protein LOC100577202 [Apis mellifera]	81.15	36366	15	3	3		108000000	110700000	111600000	61000000	58500000	78400000	61500000	57500000	110100000	38020000	2.89584
XP_006561235.1	probable prefoldin subunit 2 [Apis mellifera]	47.94	17642	45	7	6		79020000	77760000	80640000	23600000	22200000	20500000	21100000	20800000	79140000	27600000	2.86739
XP_003250943.1	uncharacterized protein LOC100578107 [Apis mellifera]	28.93	48496	28	7	7		458100000	411300000	435600000	181000000	146000000	145000000	145000000	144000000	435000000	152200000	2.85808
XP_026299710.1	uncharacterized protein LOC113219119 [Apis mellifera]	29.61	9048	10	1	1		6948000	5913000	5940000	3030000	1900000	2120000	2060000	1920000	6267000	2206000	2.84089
NP_001107670.1	apolipophorin-III-like protein precursor [Apis mellifera]	71.87	21348	62	6	6		176400000	178200000	171000000	66200000	57700000	59500000	58000000	67200000	175200000	61720000	2.83863
XP_001120364.1	60S acidic ribosomal protein P2 [Apis mellifera]	28.99	12000	67	7	7		909000000	936000000	1008000000	357000000	331000000	341000000	340000000	307000000	951000000	335200000	2.83711
XP_623981.1	programmed cell death protein 5 [Apis mellifera]	25.88	14546	31	3	3	Carbamidomethylation	287100000	289800000	239400000	110000000	88200000	99500000	91400000	92600000	272100000	96340000	2.82437
XP_006557872.1	myosin-2 essential light chain isoform X4 [Apis mellifera]	22.2	16123	57	5	5		405900000	359100000	414000000	143000000	149000000	149000000	143000000	121000000	393000000	141000000	2.78723
XP_006568873.1	endoplasmic reticulum resident protein 29 [Apis mellifera]	20.5	27543	59	15	15	Carbamidomethylation	737100000	699300000	739800000	2740000	2380000	2660000	3250000	3210000	725400000	260400000	2.78571
XP_016772103.2	uncharacterized protein LOC409090 [Apis mellifera]	22.61	45756	8	3	3		777600000	936000000	963000000	402000000	322000000	337000000	296000000	252000000	892200000	321800000	2.77253
XP_006563422.1	chymotrypsin inhibitor [Apis mellifera]	29.22	8130	14	1	1	Carbamidomethylation	158400000	144900000	171000000	69500000	55700000	61100000	53100000	46400000	158100000	57160000	2.76592
XP_394112.2	fumarylacetoacetate hydrolase domain-containing protein 2A isoform X2 [Apis mellifera]	46.3	36722	42	10	10	Carbamidomethylation	384300000	370800000	398700000	12900000	9310000	10400000	9390000	11400000	384600000	139200000	2.76293
XP_006564273.1	ras-related protein Rab-1A [Apis mellifera]	38.65	23108	47	8	6	Carbamidomethylation	110000000	117030000	116300000	107000000	84200000	87400000	84100000	74400000	1.14443e+08	41640000	2.7484
XP_026296828.1	enolase-phosphatase E1 [Apis mellifera]	54.08	82403	52	26	26	Carbamidomethylation	1098000000	1134000000	1089000000	463000000	389000000	391000000	383000000	390000000	1107000000	403200000	2.74554
XP_003251624.1	histone H4 [Apis mellifera]	59.86	11381	47	7	7		636300000	654300000	613800000	291000000	233000000	231000000	216000000	188000000	634800000	231800000	2.73857
XP_623194.2	protein D2 isoform X2 [Apis mellifera]	67.15	23645	55	11	11	Carbamidomethylation	1215000000	1134000000	1152000000	425000000	393000000	447000000	435000000	431000000	1167000000	426200000	2.73815
XP_623227.1	small ubiquitin-related modifier 3 [Apis mellifera]	40.8	10456	23	2	2		146700000	134100000	153000000	72500000	45600000	53000000	42700000	53300000	144600000	53420000	2.70685
XP_001122230.1	mitochondrial import inner membrane translocase subunit Tim8 [Apis mellifera]	25.69	9818	45	3	3	Carbamidomethylation	82710000	96300000	96300000	37600000	36000000	32900000	34700000	28800000	91770000	34000000	2.69912
XP_396855.2	myotubularin-related protein 14 [Apis mellifera]	32.37	72677	28	14	14	Carbamidomethylation	489600000	486000000	520200000	17100000	10400000	1410000	10300000	9710000	498600000	185000000	2.69514
XP_392799.3	apolipoprotein D [Apis mellifera]	35.89	30335	31	6	6	Carbamidomethylation	54990000	55260000	52650000	105000000	108000000	105000000	112000000	93400000	54300000	20240000	2.68281
XP_395324.2	charged multivesicular body protein 4b [Apis mellifera]	58.46	24902	24	4	4	Oxidation (M)	107100000	100800000	102600000	42800000	39000000	36200000	37000000	38100000	103500000	38620000	2.67996
XP_001121733.1	U6 snRNA-associated Sm-like protein LSm6 [Apis mellifera]	23.44	9009	37	2	2		39690000	37980000	40050000	8880000	13300000	12600000	12800000	12800000	39240000	14672000	2.67448
XP_006560961.1	40S ribosomal protein S21 [Apis mellifera]	34.68	9210	33	2	2	Carbamidomethylation	144900000	156600000	153900000	65400000	52000000	54100000	57100000	55200000	151800000	56760000	2.67442
XP_006561099.1	grpE protein homolog mitochondrial [Apis mellifera]	40.79	27069	41	8	8		220500000	267300000	278100000	111000000	93200000	91400000	95800000	86700000	255300000	95620000	2.66994
XP_395729.3	dynactin subunit 2 [Apis mellifera]	48.59	46065	40	13	13	Carbamidomethylation	196000000	213000000	199000000	55400000	47300000	49200000	52000000	52500000	2.02667e+08	75960000	2.66807
XP_624715.1	UBX domain-containing protein 1 [Apis mellifera]	28.71	36409	29	8	8		297900000	288000000	247500000	105000000	105000000	108000000	112000000	93400000	277800000	104680000	2.6538
XP_006563570.1	prefoldin subunit 6 isoform X2 [Apis mellifera]	38.02	15179	41	5	5		141300000	143100000	151200000	193000000	163000000	165000000	178000000	158000000	145200000	54760000	2.65157
XP_393411.1	ubiquitin-conjugating enzyme E2 variant 2 [Apis mellifera]	24.04	16360	25	3	3	Carbamidomethylation	117900000	108000000	139500000	58900000	21200000	49300000	49600000	52400000	121800000	46280000	2.63181
XP_006560480.1	heterogeneous nuclear ribonucleoprotein 27C isoform X3 [Apis mellifera]	57.45	47215	30	8	8	Carbamidomethylation	707400000	725400000	668700000	219000000	267000000	389000000	191000000	265000000	700500000	266200000	2.63148
XP_624074.1	coiled-coil domain-containing protein 6 [Apis mellifera]	20.79	48516	23	7	7	Carbamidomethylation	95400000	94500000	108000000	826000000	758000000	742000000	761000000	768000000	99300000	38020000	2.61178
XP_016766950.1	acyl carrier protein mitochondrial isoform X3 [Apis mellifera]	25.61	21634	18	4	4		468900000	419400000	392400000	191000000	169000000	165000000	157000000	139000000	426900000	164200000	2.59988
XP_006566533.1	RNA-binding protein cabeza isoform X3 [Apis mellifera]	37.28	37107	12	3	3	Carbamidomethylation	41670000	38070000	37710000	16300000	13400000	14600000	14700000	16300000	39150000	15060000	2.5996
XP_026296372.1	eukaryotic translation initiation factor 5A [Apis mellifera]	44.93	17592	42	8	8	Carbamidomethylation	1566000000	1404000000	1611000000	689000000	585000000	555000000	472000000	656000000	1527000000	591400000	2.58201
NP_001164444.1	peroxiredoxin-like protein [Apis mellifera]	43.76	25134	45	8	8	Carbamidomethylation	288900000	295200000	334800000	53700000	55700000	58200000	63100000	63900000	306300000	119000000	2.57395
XP_623500.2	coiled-coil domain-containing protein 43 [Apis mellifera]	42.59	23798	57	11	11	Oxidation (M)	8613000000	8676000000	8010000000	3930000000	3250000000	3210000000	3220000000	2880000000	8433000000	3298000000	2.557
XP_624357.1	calumenin [Apis mellifera]	29.78	37772	65	17	17		634500000	638100000	622800000	158000000	154000000	168000000	143000000	154000000	631800000	247200000	2.55583
XP_016773511.1	rho GTPase-activating protein gacU [Apis mellifera]	23.98	107095	37	31	31	Carbamidomethylation; Oxidation (M)	15210000000	14580000000	15390000000	6580000000	5830000000	5640000000	5720000000	5710000000	15060000000	5896000000	2.55427
XP_393875.1	chromobox protein homolog 1 [Apis mellifera]	51.6	21108	44	7	7	Carbamidomethylation	355500000	349200000	319500000	159000000	134000000	135000000	127000000	115000000	341400000	134000000	2.54776
NP_001229360.1	quinone oxidoreductase-like protein 2-like [Apis mellifera]	49.16	45237	27	7	7	Carbamidomethylation	44190000	42570000	37350000	150000000	102000000	109000000	112000000	98300000	41370000	16260000	2.54428
XP_624102.1	electron transfer flavoprotein subunit alpha mitochondrial [Apis mellifera]	31.07	35379	41	9	9	Carbamidomethylation	246600000	247500000	232200000	143000000	149000000	149000000	143000000	121000000	242100000	95260000	2.54147
XP_006570250.1	synaptic vesicle membrane protein VAT-1 homolog-like isoform X1 [Apis mellifera]	42.1	51304	50	20	20	Carbamidomethylation	1230000000	1250000000	1250000000	95100000	121000000	99000000	104000000	95600000	1.24333e+09	489600000	2.53949
XP_006565801.1	ATP synthase subunit d mitochondrial [Apis mellifera]	47.76	20336	51	8	8		286200000	284400000	279900000	150000000	109000000	102000000	112000000	98300000	283500000	114260000	2.48118
XP_026299648.1	glycine cleavage system H protein mitochondrial [Apis mellifera]	28.66	19114	20	3	3	Carbamidomethylation	153000000	160200000	178200000	79800000	58100000	62300000	67400000	63700000	163800000	66260000	2.47208
XP_026300411.1	enolase [Apis mellifera]	38.83	47186	55	20	20	Carbamidomethylation	4410000000	4293000000	4464000000	30600000	49300000	44100000	45500000	50600000	4389000000	1812000000	2.42219
XP_016773276.1	hrp65 protein isoform X2 [Apis mellifera]	27.11	63925	8	4	4		108900000	116100000	122400000	50500000	48300000	46600000	48700000	46100000	115800000	48040000	2.41049
XP_394925.4	probable ATP-dependent RNA helicase DDX43 [Apis mellifera]	37.75	72018	30	15	14	Carbamidomethylation	140000000	152000000	138000000	115000000	94900000	91000000	92700000	81000000	1.43333e+08	59880000	2.39368
XP_026297174.1	FH1/FH2 domain-containing protein 3 isoform X1 [Apis mellifera]	52.71	141057	1	1	1	Oxidation (M)	71460000	71370000	72630000	1270000000	1110000000	1100000000	1250000000	1050000000	71820000	30120000	2.38446
XP_624877.1	ubiquitin domain-containing protein UBFD1 [Apis mellifera]	36.71	32688	33	6	6		71550000	77130000	71190000	22300000	21400000	22800000	23200000	25800000	73290000	30760000	2.38264
XP_392722.1	26S proteasome regulatory subunit 6A-B [Apis mellifera]	38.82	47628	56	17	16		368100000	356400000	362700000	42800000	36200000	39000000	37000000	38100000	362400000	152200000	2.38108
XP_001120363.1	ubiquitin-fold modifier 1 isoform X2 [Apis mellifera]	44.29	9448	17	1	1		26550000	27360000	24390000	28200000	25100000	24500000	26900000	25900000	26100000	11028000	2.3667
XP_003250702.1	glutaredoxin-C4 isoform X2 [Apis mellifera]	43.97	10942	70	5	5	Carbamidomethylation	144000000	149400000	137700000	6910000	9960000	10400000	10800000	10900000	143700000	61520000	2.33583
XP_623751.2	calcineurin subunit B type 2 [Apis mellifera]	52.03	19356	34	3	3		32020000	35450000	37870000	2950000000	3920000000	3360000000	3950000000	3550000000	3.51133e+07	15120000	2.32231
XP_016769951.1	tumor protein D53 homolog isoform X1 [Apis mellifera]	62.11	41620	20	8	8	Oxidation (M)	402300000	405900000	385200000	193000000	165000000	163000000	178000000	158000000	397800000	171400000	2.32089
XP_006562623.1	RNA-binding protein squid isoform X2 [Apis mellifera]	23.57	37065	27	9	9	Carbamidomethylation	826200000	963000000	846900000	40500	5160000	4250000	5880000	7730000	878700000	379400000	2.31603
NP_001153520.1	heat shock protein cognate 5 [Apis mellifera]	53.05	75404	41	28	26	Carbamidomethylation	2808000000	2925000000	2979000000	66200000	59500000	57700000	58000000	67200000	2904000000	1254000000	2.31579
XP_391855.2	nuclear migration protein nudC [Apis mellifera]	39.26	38098	35	12	12	Carbamidomethylation	633600000	707400000	707400000	291000000	231000000	233000000	216000000	188000000	682800000	295000000	2.31458
XP_001119883.1	28 kDa heat- and acid-stable phosphoprotein [Apis mellifera]	25.31	22413	15	3	3		88830000	79470000	79830000	8150000	11200000	11100000	11800000	7690000	82710000	35760000	2.31292
XP_001120011.1	eukaryotic translation initiation factor 1A X-chromosomal [Apis mellifera]	32.27	16938	29	4	4		158400000	138600000	161100000	93600000	71100000	74100000	96800000	80900000	152700000	66700000	2.28936
XP_026300391.1	protein CDV3 homolog [Apis mellifera]	27.46	26838	19	4	4		114300000	111600000	132300000	33800000	37000000	32700000	34200000	33000000	119400000	52260000	2.28473
XP_026296194.1	eukaryotic translation initiation factor 4B [Apis mellifera]	47.19	57387	14	3	3		109800000	118800000	117900000	44900000	42200000	40000000	40800000	37000000	115500000	50760000	2.27541
XP_001120801.1	cytochrome b5 [Apis mellifera]	40.26	14496	8	1	1		37800000	36720000	41760000	22800000	15200000	15300000	17800000	14200000	38760000	17060000	2.27198
XP_393789.2	electron transfer flavoprotein subunit beta [Apis mellifera]	27.21	27581	44	8	8	Carbamidomethylation	197100000	184500000	195300000	92500000	82200000	82100000	78400000	91500000	192300000	85340000	2.25334
XP_392826.1	small ubiquitin-related modifier [Apis mellifera]	56.46	11199	19	3	3		469800000	485100000	453600000	11200000	11000000	10500000	9720000	12100000	469500000	208600000	2.25072
XP_026294697.1	uncharacterized protein LOC100578507 isoform X1 [Apis mellifera]	38.51	23136	22	3	3	Carbamidomethylation	39330000	38880000	44190000	14100000	15500000	12000000	13600000	13140000	40800000	18300000	2.22951
XP_394859.1	ester hydrolase C11orf54 homolog [Apis mellifera]	26.95	35462	10	2	2		18270000	17640000	18450000	353000000	390000000	383000000	391000000	380000000	18120000	8168000	2.21841
XP_006559569.1	calreticulin [Apis mellifera]	25.26	47174	53	22	22	Carbamidomethylation	1816000000	1953000000	1989000000	799000000	740000000	712000000	772000000	764000000	1.91933e+09	866000000	2.21632
XP_006563390.1	adenosine deaminase acting on RNA isoform X1 [Apis mellifera]	44.63	73295	17	7	7	Carbamidomethylation	82700000	71000000	88300000	59700000	76800000	71700000	73000000	76400000	8.06667e+07	36700000	2.198
XP_026295586.1	importin-7 [Apis mellifera]	40.66	121156	16	11	11	Carbamidomethylation	132000000	126000000	140000000	151000000	123000000	115000000	126000000	129000000	1.32667e+08	60380000	2.1972
XP_006571155.1	nascent polypeptide-associated complex subunit alpha isoform X2 [Apis mellifera]	38	22684	36	7	7	Carbamidomethylation	586800000	597600000	632700000	111000000	91400000	93200000	95800000	86700000	605700000	276000000	2.19457
XP_026297173.1	FK506-binding protein 2 isoform X2 [Apis mellifera]	34.56	25558	58	13	3	Carbamidomethylation	199800000	201600000	178200000	105000000	83600000	84700000	83900000	83300000	193200000	88100000	2.19296
XP_006558165.1	protein SET isoform X2 [Apis mellifera]	24.69	35644	35	9	9	Carbamidomethylation	204900000	215900000	207900000	9190000	10700000	10600000	11800000	11100000	2.09567e+08	96460000	2.17258
XP_003249882.1	leukocyte elastase inhibitor [Apis mellifera]	67.47	73193	55	25	25		1674000000	1629000000	1719000000	826000000	742000000	758000000	761000000	768000000	1674000000	771000000	2.17121
XP_395264.3	protein cereblon [Apis mellifera]	40.38	46590	21	6	6	Carbamidomethylation	91100000	96200000	103000000	41900000	37500000	36100000	37400000	37200000	9.67667e+07	44900000	2.15516
NP_001090623.1	triosephosphate isomerase [Apis mellifera]	34.33	26899	69	14	14	Carbamidomethylation	927000000	900000000	918000000	19700000	20000000	17700000	15400000	19100000	915000000	424800000	2.15395
XP_006558237.1	renin receptor isoform X2 [Apis mellifera]	26.47	36807	18	3	3		39510000	38700000	37430000	27400000	20200000	19500000	18300000	20700000	3.85467e+07	17980000	2.14386
XP_016773430.1	transcription initiation factor IIB isoform X2 [Apis mellifera]	40.03	34297	18	4	4	Carbamidomethylation	41100000	39700000	38400000	1190000000	1060000000	1090000000	1050000000	1040000000	3.97333e+07	18600000	2.1362
XP_003251332.1	methionine-R-sulfoxide reductase B1 isoform X1 [Apis mellifera]	40.62	22310	44	8	8	Carbamidomethylation	351000000	378000000	392400000	17700000	9720000	10100000	11300000	10600000	373800000	175400000	2.13113
XP_392857.2	lysosomal aspartic protease [Apis mellifera]	43.46	42222	43	10	10	Carbamidomethylation	243900000	237600000	223200000	6580000000	5640000000	5830000000	5720000000	5710000000	234900000	111240000	2.11165
XP_001121022.1	copper transport protein ATOX1 [Apis mellifera]	23.85	8022	44	2	2		67320000	68760000	57780000	158000000	170000000	166000000	151000000	141000000	64620000	30620000	2.11039
XP_391963.3	suppressor protein SRP40 [Apis mellifera]	52.37	50378	10	3	3		37890000	35280000	35460000	6400000	14500000	12200000	15900000	12200000	36210000	17160000	2.11014
XP_392518.1	proteasome subunit alpha type-3 [Apis mellifera]	46.47	27956	17	3	3		64620000	60570000	59400000	92500000	82100000	82200000	78400000	91500000	61530000	29220000	2.10575
NP_001229442.1	pyruvate dehydrogenase E1 component subunit beta mitochondrial [Apis mellifera]	34.19	38449	46	11	11	Carbamidomethylation	441000000	400500000	408600000	37400000	48800000	51300000	50700000	45500000	416700000	198000000	2.10455
XP_006566477.1	SUMO-conjugating enzyme UBC9-B [Apis mellifera]	55.62	18203	69	6	6	Carbamidomethylation	231300000	242100000	247500000	79800000	62300000	58100000	67400000	63700000	240300000	114460000	2.09942
XP_392611.4	caprin homolog [Apis mellifera]	27.78	74788	13	7	7		240300000	249300000	253800000	100000000	76000000	81200000	86100000	86000000	247800000	118580000	2.08973
XP_006569061.1	cofilin/actin-depolymerizing factor homolog [Apis mellifera]	21.48	16832	72	13	13	Carbamidomethylation	2412000000	2781000000	2754000000	7240000	12200000	12300000	11800000	11600000	2649000000	1276000000	2.07602
XP_006568519.1	wiskott-Aldrich syndrome protein family member 3 isoform X2 [Apis mellifera]	37.99	64491	8	4	4		62500000	57200000	64900000	28000000	23100000	25700000	23600000	22400000	6.15333e+07	29960000	2.05385
XP_006563123.1	protein dj-1beta [Apis mellifera]	34.71	24237	48	9	9	Carbamidomethylation	360000000	311400000	341100000	105000000	84700000	83600000	83900000	83300000	337500000	164800000	2.04794
XP_006558545.1	histidine triad nucleotide-binding protein 1 [Apis mellifera]	22.9	17628	51	4	4	Carbamidomethylation	352800000	309600000	303300000	158000000	166000000	170000000	151000000	141000000	321900000	157200000	2.04771
XP_006566359.1	transcription elongation factor S-II isoform X1 [Apis mellifera]	77.85	35119	19	5	5		63270000	66150000	70830000	147000000	129000000	119000000	133000000	137000000	66750000	32600000	2.04755
XP_026295090.1	uncharacterized protein LOC724555 [Apis mellifera]	53.03	22382	67	12	12	Carbamidomethylation; Oxidation (M)	2331000000	2196000000	2295000000	47400000	54000000	53900000	58200000	48300000	2274000000	1112000000	2.04496
XP_623438.1	dihydrolipoyl dehydrogenase mitochondrial [Apis mellifera]	55.3	54525	27	9	8	Carbamidomethylation	135000000	172800000	131400000	71500000	67300000	79600000	72300000	70400000	146400000	72220000	2.02714
XP_625020.3	DNA replication licensing factor Mcm3 [Apis mellifera]	41.31	91991	6	3	3	Carbamidomethylation	18500000	18700000	16900000	18400000	15200000	14900000	16200000	16600000	1.80333e+07	8926000	2.02032
XP_026299440.1	dihydrolipoyllysine-residue acetyltransferase component of pyruvate dehydrogenase complex mitochondrial [Apis mellifera]	30.12	54385	34	11	11		130500000	122400000	123300000	95600000	64600000	85800000	94900000	73900000	125400000	62440000	2.00833
XP_006562207.1	F-actin-capping protein subunit alpha [Apis mellifera]	38.2	32859	39	7	7	Carbamidomethylation	167400000	149400000	156600000	26300000	22600000	29000000	23600000	27200000	157800000	79780000	1.97794
XP_003249382.1	inorganic pyrophosphatase [Apis mellifera]	45.41	37661	68	14	14	Carbamidomethylation	230400000	240300000	292500000	17500000	15400000	16900000	17700000	14500000	254400000	128800000	1.97516
XP_395981.2	protein disulfide-isomerase A6 homolog [Apis mellifera]	41.26	47196	39	11	11	Carbamidomethylation	557100000	569700000	527400000	121000000	127000000	119000000	128000000	121000000	551400000	282800000	1.94979
XP_006567267.1	stress-induced-phosphoprotein 1 [Apis mellifera]	23.45	61498	49	24	24	Carbamidomethylation	2124000000	2070000000	2151000000	219000000	389000000	267000000	191000000	265000000	2115000000	1086000000	1.94751
XP_003250263.2	uncharacterized protein LOC100576529 [Apis mellifera]	20.92	147433	10	10	9	Carbamidomethylation	108900000	114300000	117000000	9770000	14300000	13200000	13500000	14600000	113400000	58260000	1.94645
XP_392758.2	S-phase kinase-associated protein 1 [Apis mellifera]	25.7	18509	27	6	6	Carbamidomethylation	120600000	116100000	112500000	52500000	49800000	45900000	49400000	53400000	116400000	59880000	1.94389
XP_006568317.1	heterogeneous nuclear ribonucleoprotein H [Apis mellifera]	36.26	44380	15	6	6		71100000	72190000	73080000	21400000	15700000	16300000	17000000	15400000	7.21233e+07	37780000	1.90903
XP_001120471.1	3-hydroxyacyl-CoA dehydrogenase type-2 [Apis mellifera]	22.4	27099	80	11	11		688500000	729900000	740700000	16300000	14600000	13400000	14700000	16300000	719700000	380200000	1.89295
XP_003250481.1	prefoldin subunit 1 [Apis mellifera]	37.3	14899	18	2	2	Carbamidomethylation	48960000	43740000	45900000	37600000	32900000	36000000	34700000	28800000	46200000	24560000	1.88111
XP_395530.1	probable U2 small nuclear ribonucleoprotein A' [Apis mellifera]	33.57	28438	21	3	3	Carbamidomethylation	36720000	36720000	41670000	98700000	108000000	88800000	99900000	88100000	38370000	20460000	1.87537
XP_016770592.1	nuclear pore complex protein Nup98-Nup96 isoform X2 [Apis mellifera]	50.21	198923	8	9	9	Carbamidomethylation	132800000	141500000	147040000	65400000	54100000	52000000	57100000	55200000	1.40447e+08	75680000	1.8558
XP_006567441.1	calcineurin B homologous protein 1 [Apis mellifera]	25.58	21747	23	3	3		29700000	31410000	29880000	85400000	76700000	79900000	73000000	68900000	30330000	16500000	1.83818
NP_001153524.1	heat shock protein cognate 3 precursor [Apis mellifera]	37.13	72866	50	27	24	Carbamidomethylation	4185000000	3969000000	3915000000	63800000	52100000	54200000	53000000	50700000	4023000000	2234000000	1.80081
NP_001091636.1	profilin [Apis mellifera]	50.78	13803	73	6	6	Carbamidomethylation	1971000000	1899000000	1881000000	182000000	134000000	178000000	142000000	157000000	1917000000	1069600000	1.79226
XP_625143.2	eukaryotic translation initiation factor 2A [Apis mellifera]	30.38	65292	8	3	3		59400000	55080000	65880000	357000000	341000000	331000000	340000000	307000000	60120000	33680000	1.78504
XP_016769865.1	double-stranded RNA-binding protein Staufen homolog 2 isoform X2 [Apis mellifera]	34.4	86877	21	9	9		90000000	89190000	84330000	46500000	49100000	47500000	48300000	49600000	87840000	49540000	1.77311
XP_392658.2	sorting nexin-12 [Apis mellifera]	24.23	19008	49	8	8		145800000	146700000	157500000	38900000	31600000	30800000	31700000	30000000	150000000	85240000	1.75974
XP_026299502.1	ragulator complex protein LAMTOR2 [Apis mellifera]	42.34	13781	37	3	3		17300000	18300000	18200000	34900000	37600000	43300000	37100000	37800000	1.79333e+07	10236000	1.75199
XP_006564241.1	protein SEC13 homolog [Apis mellifera]	20.03	34306	27	5	5	Carbamidomethylation	94500000	82890000	91800000	50500000	46600000	48300000	48700000	46100000	89730000	51280000	1.7498
NP_001035353.1	cystathionine-beta-synthase [Apis mellifera]	47.49	56221	33	10	10	Carbamidomethylation	57510000	60300000	54130000	1770000	3320000	3150000	3220000	3730000	5.73133e+07	32860000	1.74417
XP_016767976.1	glutamine synthetase isoform X1 [Apis mellifera]	28.6	45361	33	7	7	Carbamidomethylation	150300000	138600000	139500000	689000000	555000000	585000000	472000000	656000000	142800000	81940000	1.74274
XP_394993.2	proteasome subunit beta type-4 [Apis mellifera]	47.5	30057	33	7	7	Carbamidomethylation	162000000	168000000	151000000	4910000	4130000	4260000	4380000	4750000	1.60333e+08	92800000	1.72773
XP_006561890.2	heterogeneous nuclear ribonucleoprotein K isoform X2 [Apis mellifera]	37.48	48656	25	6	6	Carbamidomethylation	146700000	161100000	157500000	1880000000	1620000000	1590000000	1370000000	1540000000	155100000	89980000	1.72372
XP_006566426.1	stress response protein NST1 isoform X1 [Apis mellifera]	31.86	39745	30	14	14	Carbamidomethylation	3393000000	3006000000	3024000000	8760000	48400	8710000	8380000	8030000	3141000000	1824000000	1.72204
XP_393112.2	26S proteasome non-ATPase regulatory subunit 4 [Apis mellifera]	25.72	43977	9	2	2		64890000	65070000	74790000	72500000	53000000	45600000	42700000	53300000	68250000	39820000	1.71396
XP_396744.4	proteasomal ubiquitin receptor ADRM1 isoform X1 [Apis mellifera]	25.76	43203	23	6	6	Carbamidomethylation	121500000	112500000	114300000	26000000	32500000	31500000	33800000	29300000	116100000	67820000	1.71188
XP_391994.1	probable aconitate hydratase mitochondrial isoform X1 [Apis mellifera]	50.19	85995	40	20	20	Carbamidomethylation	519000000	515000000	575000000	879000000	931000000	904000000	941000000	845000000	5.36333e+08	317800000	1.68764
XP_006571925.2	protein PRRC2C isoform X3 [Apis mellifera]	26.73	295370	5	9	9		64530000	61920000	65520000	26500000	15600000	14000000	21800000	20200000	63990000	38140000	1.67777
XP_006557408.2	succinate--CoA ligase [ADP/GDP-forming] subunit alpha mitochondrial isoform X2 [Apis mellifera]	26.22	35334	15	4	4	Carbamidomethylation	230400000	210600000	234000000	12600000	12100000	12500000	13100000	12000000	225000000	135800000	1.65685
XP_003250264.2	uncharacterized protein LOC100576569 [Apis mellifera]	55.5	217468	10	15	15		453600000	455400000	458100000	3030000	2120000	1900000	2060000	1920000	455700000	278800000	1.63451
XP_393381.2	peptidyl-prolyl cis-trans isomerase [Apis mellifera]	34.69	22809	48	8	8	Carbamidomethylation; Oxidation (M)	2889000000	2601000000	2979000000	23600000	25900000	22900000	25900000	22200000	2823000000	1728000000	1.63368
XP_026296193.1	NEDD8-activating enzyme E1 catalytic subunit [Apis mellifera]	39.34	49395	14	4	4	Carbamidomethylation	34800000	35300000	33900000	244000000	231000000	226000000	238000000	227000000	3.46667e+07	21260000	1.63061
XP_006565544.2	aminopeptidase N [Apis mellifera]	45.91	107434	18	12	11	Carbamidomethylation	130000000	124000000	129000000	25800000	24000000	18200000	16400000	18100000	1.27667e+08	78380000	1.62882
XP_396824.1	major royal jelly protein 1 [Apis mellifera]	54.23	40940	37	13	13	Carbamidomethylation; Oxidation (M)	5070000000	4890000000	4520000000	1310000000	1280000000	1240000000	1310000000	1130000000	4.82667e+09	2986000000	1.61643
XP_006569483.1	non-specific lipid-transfer protein [Apis mellifera]	42.56	59024	35	13	13	Carbamidomethylation	505000000	490000000	494000000	312000000	255000000	249000000	266000000	281000000	4.96333e+08	308800000	1.6073
XP_395319.2	peroxiredoxin-6 [Apis mellifera]	28.07	24923	35	7	7	Carbamidomethylation	149400000	157500000	150300000	57900000	44400000	43000000	44500000	48300000	152400000	94920000	1.60556
XP_006568301.1	CCR4-NOT transcription complex subunit 7 isoform X1 [Apis mellifera]	46.06	34158	14	3	3		31800000	32500000	30900000	8080000	6800000	6000000	6610000	8100000	3.17333e+07	19780000	1.60431
XP_623942.2	BAG family molecular chaperone regulator 2 [Apis mellifera]	26.78	21197	51	9	9	Carbamidomethylation	356400000	357300000	337500000	191000000	165000000	169000000	157000000	139000000	350400000	219000000	1.6
XP_006568815.1	UBX domain-containing protein 7 [Apis mellifera]	42.79	49657	13	4	4		182700000	164700000	182700000	2730000	4550000	4410000	4230000	3760000	176700000	110800000	1.59477
XP_016766165.1	uncharacterized protein LOC113218520 [Apis mellifera]	42.98	45563	29	18	18		1431000000	1377000000	1485000000	50800000	35600000	39000000	34300000	29300000	1431000000	900000000	1.59
NP_001229443.1	hsp90 co-chaperone Cdc37 [Apis mellifera]	51.97	43339	22	7	7	Carbamidomethylation	360900000	353700000	351900000	22800000	15300000	15200000	17800000	14200000	355500000	225800000	1.5744
XP_006569793.2	annexin B9 isoform X2 [Apis mellifera]	31.07	35892	66	20	1	Carbamidomethylation	129600000	128700000	145800000	3930000000	3210000000	3250000000	3220000000	2880000000	134700000	85800000	1.56993
XP_391905.2	proteasome subunit beta type-7 [Apis mellifera]	22.6	30306	36	8	8	Carbamidomethylation	325800000	247500000	290700000	159000000	135000000	134000000	127000000	115000000	288000000	184400000	1.56182
XP_006562974.2	protein HGV2 [Apis mellifera]	32.9	50677	26	8	7	Carbamidomethylation	224100000	221400000	225000000	283000000	260000000	251000000	258000000	250000000	223500000	143800000	1.55424
XP_026297333.1	myelin expression factor 2 isoform X2 [Apis mellifera]	31.27	61999	14	6	6	Carbamidomethylation	92700000	85860000	92700000	53700000	58200000	55700000	63100000	63900000	90420000	58920000	1.53462
XP_016768992.1	ran-binding protein 3 isoform X3 [Apis mellifera]	26.67	43367	16	4	4		48060000	50220000	55980000	17200000	15600000	15500000	14800000	16000000	51420000	33580000	1.53127
XP_006562820.1	serine/threonine-protein phosphatase 2A 65 kDa regulatory subunit A alpha isoform isoform X1 [Apis mellifera]	69.14	65702	33	13	13	Carbamidomethylation	262000000	266000000	253000000	9060000	17800000	15900000	15900000	14700000	2.60333e+08	170200000	1.52957
XP_392812.2	60S ribosomal protein L23 [Apis mellifera]	28.12	14807	47	6	6	Carbamidomethylation	263700000	267300000	284400000	402000000	337000000	322000000	296000000	252000000	271800000	177800000	1.52868
XP_006567964.2	uncharacterized protein C14orf119 [Apis mellifera]	32.79	13712	50	4	4	Carbamidomethylation	147600000	151200000	161100000	26000000	30600000	29600000	34300000	33300000	153300000	100760000	1.52144
XP_624173.1	6-phosphogluconolactonase [Apis mellifera]	23.96	26264	74	12	12	Carbamidomethylation	336600000	389700000	380700000	1820000000	1890000000	1760000000	1910000000	1680000000	369000000	243800000	1.51354
XP_006560618.1	40S ribosomal protein S28 [Apis mellifera]	50.71	7386	54	4	4	Carbamidomethylation	266400000	270900000	255600000	69500000	61100000	55700000	53100000	46400000	264300000	174800000	1.51201
XP_026297061.1	nucleosome assembly protein 1-like 1 isoform X2 [Apis mellifera]	42.26	43165	29	8	8	Carbamidomethylation	286200000	250200000	250200000	4000000	6360000	6140000	6130000	4200000	262200000	173600000	1.51037
XP_006564183.2	probable isocitrate dehydrogenase [NAD] subunit alpha mitochondrial [Apis mellifera]	22.23	39135	38	11	11	Carbamidomethylation	292000000	282100000	280300000	490000000	363000000	324000000	324000000	327000000	284800000	194000000	1.46804
XP_006559771.1	actin-related protein 2/3 complex subunit 5 [Apis mellifera]	36.35	17340	52	4	4		112500000	101700000	99000000	463000000	391000000	389000000	383000000	390000000	104400000	71520000	1.45973
XP_392478.2	malate dehydrogenase mitochondrial [Apis mellifera]	38.36	35802	77	23	23	Carbamidomethylation; Oxidation (M)	2718000000	2574000000	2754000000	59300000	52300000	51400000	59000000	54700000	2682000000	1838000000	1.45919
XP_395299.2	translationally-controlled tumor protein homolog [Apis mellifera]	20.22	19843	68	12	12		675900000	657900000	694800000	155000000	113000000	114000000	118000000	92900000	676200000	467600000	1.44611
XP_016767900.1	proteasome subunit alpha type-5 [Apis mellifera]	24.87	26718	61	13	13	Carbamidomethylation	918000000	884700000	954000000	77900000	66600000	68700000	70400000	49900000	918900000	635800000	1.44527
XP_026295545.1	vacuolar protein sorting-associated protein VTA1 homolog [Apis mellifera]	34.86	32520	43	10	10	Carbamidomethylation	318600000	326700000	319500000	58900000	49300000	21200000	49600000	52400000	321600000	226800000	1.41799
XP_026299779.1	ribulose-phosphate 3-epimerase [Apis mellifera]	26.48	24629	8	1	1		10800000	9990000	9270000	7450000	5580000	5290000	4920000	5830000	10020000	7118000	1.4077
XP_026298883.1	protein disulfide-isomerase [Apis mellifera]	44.6	56176	60	29	29		2030000000	2000000000	2050000000	234000000	230000000	234000000	228000000	203000000	2.02667e+09	1454000000	1.39386
NP_001171495.1	thioredoxin peroxidase 3 isoform 1 [Apis mellifera]	33.65	27168	44	9	8	Carbamidomethylation	328700000	314100000	332200000	121000000	89900000	96000000	100000000	107000000	325000000	233200000	1.39365
XP_623539.1	signal transducing adapter molecule 1 [Apis mellifera]	46.53	59780	15	5	5		24120000	26730000	30870000	94200000	103000000	95200000	94700000	92500000	27240000	19760000	1.37854
XP_026298733.1	uncharacterized protein LOC409465 [Apis mellifera]	51.1	93464	21	11	11		311400000	312300000	314100000	69900000	54700000	57200000	55400000	52900000	312600000	228200000	1.36985
XP_026299206.1	pseudouridine-metabolizing bifunctional protein C1861.05 [Apis mellifera]	32.65	75836	2	1	1		2556000	2610000	2844000	37000000	27800000	31200000	28300000	26300000	2670000	1950000	1.36923
XP_006563871.1	TAR DNA-binding protein 43 isoform X4 [Apis mellifera]	42.98	48120	9	3	3	Carbamidomethylation	29160000	27090000	27540000	110000000	99500000	88200000	91400000	92600000	27930000	20500000	1.36244
XP_395047.5	phosphoglycerate kinase [Apis mellifera]	21.93	44992	55	21	21	Carbamidomethylation	1935000000	1917000000	2007000000	3510000	5080000	5330000	5010000	4370000	1953000000	1442000000	1.35437
XP_006563276.1	transaldolase [Apis mellifera]	40.7	40672	44	14	14	Carbamidomethylation	456000000	466000000	526000000	34200000	27700000	28500000	29000000	26700000	4.82667e+08	356400000	1.35428
XP_393232.4	nuclear pore glycoprotein p62 isoform X2 [Apis mellifera]	24.14	47088	27	8	8	Carbamidomethylation	108900000	103500000	117900000	463000000	403000000	435000000	421000000	358000000	110100000	81880000	1.34465
XP_001122985.1	proliferating cell nuclear antigen [Apis mellifera]	40.53	29129	48	9	9	Carbamidomethylation	369000000	370800000	352800000	28200000	27600000	26100000	26400000	26200000	364200000	272600000	1.33602
XP_006569897.2	dnaJ homolog shv [Apis mellifera]	23.94	41283	10	2	2		51480000	47610000	52740000	161000000	166000000	150000000	174000000	173000000	50610000	38000000	1.33184
XP_006559390.1	protein l(2)37Cc [Apis mellifera]	26.58	30011	75	16	16		2637000000	2232000000	2475000000	183000000	194000000	183000000	191000000	174000000	2448000000	1874000000	1.3063
XP_393211.4	short/branched chain specific acyl-CoA dehydrogenase mitochondrial [Apis mellifera]	47.86	45940	50	16	16	Carbamidomethylation	1050000000	1080000000	1130000000	23200000	23300000	21600000	21100000	24600000	1.08667e+09	832800000	1.30484
XP_006558595.1	endoplasmic reticulum resident protein 44 isoform X2 [Apis mellifera]	30.54	47538	25	7	7		157500000	151200000	151200000	1300000000	1060000000	1110000000	1090000000	1000000000	153300000	118400000	1.29476
NP_001264229.1	2-hydroxyacyl-CoA lyase 1-like [Apis mellifera]	20.55	62739	21	6	6	Carbamidomethylation	45630000	48240000	48780000	124000000	115000000	109000000	122000000	125000000	47550000	36740000	1.29423
XP_006557802.1	cathepsin L1 [Apis mellifera]	38.51	38774	27	6	6	Carbamidomethylation	162900000	170100000	153900000	16600000000	15600000000	14900000000	15300000000	15500000000	162300000	127400000	1.27394
XP_006566888.1	Golgi integral membrane protein 4 isoform X4 [Apis mellifera]	20.81	49104	7	2	2		7990000	7749000	7902000	260000000	200000000	194000000	200000000	189000000	7.88033e+06	6216000	1.26775
XP_623084.1	aldehyde dehydrogenase mitochondrial [Apis mellifera]	28.46	55686	48	14	14	Carbamidomethylation	382500000	372600000	392400000	425000000	447000000	393000000	435000000	431000000	382500000	302800000	1.26321
XP_026298740.1	mucin-3A [Apis mellifera]	23.59	197858	6	9	9	Carbamidomethylation	314100000	318600000	296100000	7910000	11500000	11300000	12100000	11500000	309600000	250800000	1.23445
XP_003249289.2	peroxiredoxin 1 [Apis mellifera]	47.95	21801	92	22	20	Carbamidomethylation; Oxidation (M)	19530000000	18540000000	19260000000	16600000000	14900000000	15600000000	15300000000	15500000000	19110000000	15580000000	1.22657
XP_026297163.1	glucose 1 6-bisphosphate synthase isoform X1 [Apis mellifera]	28.9	69567	25	10	10	Carbamidomethylation	110700000	114300000	104400000	74100000	83000000	78700000	84500000	78600000	109800000	91100000	1.20527
XP_393315.2	T-complex protein 1 subunit epsilon [Apis mellifera]	44.81	59415	49	24	24	Carbamidomethylation	1880000000	1750000000	1650000000	12400000	19100000	17500000	17800000	15700000	1760000000	1482000000	1.18758
XP_006567437.1	eukaryotic translation initiation factor 5 [Apis mellifera]	46.17	50939	40	20	20	Carbamidomethylation	687600000	683100000	710100000	38600000	35400000	39000000	38400000	36500000	693600000	589400000	1.17679
XP_016767150.1	hexokinase-1 [Apis mellifera]	46.38	52418	37	14	14	Carbamidomethylation	376000000	388000000	375000000	371000000	399000000	380000000	390000000	361000000	3.79667e+08	341200000	1.11274
XP_026296801.1	importin-5 [Apis mellifera]	36.92	124541	21	14	14	Carbamidomethylation	118000000	118000000	93900000	151000000	123000000	118000000	120000000	125000000	1.09967e+08	123200000	0.892587
XP_395766.4	succinate-semialdehyde dehydrogenase mitochondrial [Apis mellifera]	33.73	55679	24	13	13		79300000	80100000	80300000	204000000	172000000	169000000	210000000	167000000	79900000	90460000	0.883263
XP_393806.2	trifunctional enzyme subunit alpha mitochondrial [Apis mellifera]	31.11	84334	35	23	23	Carbamidomethylation	408000000	423000000	397000000	747000000	625000000	602000000	648000000	557000000	4.09333e+08	471000000	0.869073
XP_003251449.1	26S proteasome regulatory subunit 6B [Apis mellifera]	40.14	47040	47	13	13	Carbamidomethylation; Oxidation (M)	229000000	221000000	183000000	1690000000	1990000000	1970000000	2020000000	1700000000	211000000	255000000	0.827451
XP_026298295.1	4-coumarate--CoA ligase 1 isoform X1 [Apis mellifera]	31.13	59959	35	13	13	Carbamidomethylation	144000000	160000000	152000000	101000000	75300000	75700000	86800000	90200000	152000000	203200000	0.748031
XP_006569146.1	protein sly1 homolog [Apis mellifera]	38.07	71727	14	6	6		48000000	45000000	53300000	1240000000	1290000000	1200000000	1350000000	1300000000	4.87667e+07	69580000	0.700872
XP_395732.3	serine/threonine-protein kinase Aurora-2 [Apis mellifera]	21.82	44908	15	5	5		31000000	29400000	29200000	913000000	956000000	834000000	853000000	774000000	2.98667e+07	44320000	0.673887
XP_006572124.1	vesicle-fusing ATPase 1 [Apis mellifera]	30.39	82610	24	10	9	Carbamidomethylation	31500000	51800000	50000000	2100000000	1660000000	1630000000	1660000000	1590000000	4.44333e+07	67100000	0.662196
XP_006557761.1	ATPase family AAA domain-containing protein 3A homolog [Apis mellifera]	23.08	68855	23	11	11	Carbamidomethylation	60300000	60100000	61000000	112000000	95800000	94700000	76600000	89400000	6.04667e+07	91440000	0.661272
XP_623880.1	probable glutamine--tRNA ligase isoform X2 [Apis mellifera]	34.38	89185	14	8	8	Carbamidomethylation	46100000	40000000	35400000	44200000	38300000	40500000	38500000	32500000	40500000	61440000	0.65918
XP_392439.4	ubiquitin carboxyl-terminal hydrolase 47 isoform X2 [Apis mellifera]	36.27	147500	19	18	18	Carbamidomethylation	150000000	149000000	162000000	49200000	38800000	37400000	43400000	41300000	1.53667e+08	243280000	0.631645
XP_026299226.1	2-oxoglutarate dehydrogenase mitochondrial isoform X5 [Apis mellifera]	31.51	115584	13	8	8	Carbamidomethylation	48000000	60300000	40600000	1870000	1830000	2060000	2260000	1730000	4.96333e+07	82900000	0.598713
XP_391917.2	adenosylhomocysteinase [Apis mellifera]	30.25	47977	26	9	9	Carbamidomethylation	369000000	385000000	380000000	12800000	19900000	19300000	22900000	15000000	378000000	632080000	0.598026
XP_026300743.1	meiosis regulator and mRNA stability factor 1 [Apis mellifera]	40.07	185141	14	15	15	Carbamidomethylation	82600000	80400000	85700000	280000000	294000000	259000000	290000000	291000000	82900000	139840000	0.59282
XP_006563657.1	60S ribosomal protein L26 [Apis mellifera]	25.89	17361	34	5	5		75900000	69100000	69000000	157000000	152000000	153000000	160000000	139000000	7.13333e+07	122200000	0.583742
XP_001122740.5	cleft lip and palate transmembrane protein 1 homolog [Apis mellifera]	25.79	77557	3	2	2		9780000	9670000	8900000	38500000	39000000	37500000	31200000	22200000	9450000	16420000	0.575518
XP_006565856.1	facilitated trehalose transporter Tret1 [Apis mellifera]	36.06	60787	8	3	3		20600000	20700000	20500000	75400000	77900000	75400000	75200000	74500000	20600000	36220000	0.568747
XP_006565301.2	SET domain-containing protein SmydA-8 isoform X1 [Apis mellifera]	30.52	62925	8	3	3		26700000	30100000	27100000	156000000	151000000	145000000	143000000	124000000	2.79667e+07	50340000	0.555556
XP_394555.2	zinc finger protein-like 1 [Apis mellifera]	26.24	36281	12	3	3	Carbamidomethylation	20000000	18300000	19000000	2090000000	1750000000	1730000000	1830000000	1720000000	19100000	34484000	0.55388
XP_026295413.1	mitochondrial-processing peptidase subunit alpha [Apis mellifera]	55.53	61568	28	11	11	Carbamidomethylation	164000000	137000000	150000000	63000000	52700000	48200000	47100000	42800000	1.50333e+08	273040000	0.550591
XP_006570292.1	proteasome subunit alpha type-7-1 [Apis mellifera]	29.31	28120	53	10	10	Carbamidomethylation	423000000	373000000	382000000	113000000	93600000	93600000	93600000	88500000	3.92667e+08	726120000	0.540774
XP_006557289.1	atlastin [Apis mellifera]	24.02	72308	20	12	12		86400000	85600000	81800000	140000000	105000000	106000000	103000000	96500000	84600000	158520000	0.533687
XP_623366.2	heat shock protein 75 kDa mitochondrial [Apis mellifera]	34.92	79559	39	23	22	Carbamidomethylation	352000000	318000000	356000000	254000000	252000000	245000000	249000000	236000000	342000000	642480000	0.532312
XP_391960.2	26S proteasome non-ATPase regulatory subunit 7 [Apis mellifera]	25.71	36454	44	10	10	Carbamidomethylation	164000000	173000000	164000000	15100000	14800000	15200000	15400000	15100000	167000000	316160000	0.528214
XP_006558672.1	60S ribosomal protein L6 [Apis mellifera]	21.06	31848	44	11	11	Carbamidomethylation	583000000	574000000	545000000	51000000	58900000	59200000	61300000	60900000	5.67333e+08	1102400000	0.514635
XP_026297630.1	eukaryotic translation initiation factor 4E transporter isoform X3 [Apis mellifera]	36.47	135205	21	20	20	Carbamidomethylation	335000000	319000000	355000000	53400000	49100000	48100000	49300000	47800000	3.36333e+08	654000000	0.514271
XP_026299970.1	importin subunit alpha [Apis mellifera]	30.77	56951	57	18	18	Carbamidomethylation	682000000	675000000	623000000	102000000	84700000	84900000	90400000	87900000	660000000	1287600000	0.512582
XP_026297654.1	peroxidase isoform X2 [Apis mellifera]	21.02	89024	41	21	21	Carbamidomethylation	424000000	423000000	428000000	192000000	167000000	169000000	184000000	165000000	425000000	835240000	0.508836
XP_001121836.2	facilitated trehalose transporter Tret1 [Apis mellifera]	32.33	58769	10	7	7		169000000	167000000	190000000	32700000	41400000	39600000	42700000	42700000	1.75333e+08	347200000	0.504992
XP_001120419.1	40S ribosomal protein S6 [Apis mellifera]	27.85	28896	19	5	5		298000000	296000000	254000000	358000000	281000000	291000000	283000000	262000000	2.82667e+08	580120000	0.487256
XP_001122467.1	cytochrome b-c1 complex subunit 8 [Apis mellifera]	28.27	9313	10	1	1		15700000	15400000	17700000	38900000	67300000	30600000	70900000	53600000	1.62667e+07	33816000	0.481035
XP_623303.1	40S ribosomal protein S10 [Apis mellifera]	26.67	17875	43	6	6	Carbamidomethylation	145000000	131000000	140000000	37600000	27100000	29200000	27500000	16600000	1.38667e+08	290240000	0.477766
XP_006560170.1	cytochrome c1 heme protein mitochondrial isoform X2 [Apis mellifera]	36.79	34817	29	6	6		53000000	54700000	50900000	124000000	118000000	108000000	103000000	101000000	5.28667e+07	113200000	0.46702
XP_624694.1	GMP reductase 1 [Apis mellifera]	35.64	37972	17	4	4	Carbamidomethylation	15500000	17400000	15100000	10300000	7670000	7250000	8020000	7600000	16000000	34520000	0.463499
XP_016771089.2	LOW QUALITY PROTEIN: glycogen debranching enzyme [Apis mellifera]	31.51	237133	24	33	33	Carbamidomethylation	303000000	291000000	298000000	142000000	130000000	132000000	134000000	141000000	2.97333e+08	650800000	0.456874
NP_001104234.1	hexamerin 70a precursor [Apis mellifera]	25.76	81460	18	10	10		72200000	62700000	73800000	88600000	91700000	84400000	85400000	83800000	6.95667e+07	152400000	0.456474
XP_016771925.1	E3 ubiquitin-protein ligase TRIM71 isoform X2 [Apis mellifera]	22.68	78686	32	15	15	Carbamidomethylation	361000000	351000000	331000000	79400000	66300000	52900000	51500000	57500000	3.47667e+08	779480000	0.446024
XP_624943.3	40S ribosomal protein S7 [Apis mellifera]	24.01	24577	36	7	7	Carbamidomethylation	132000000	135000000	148000000	33700000	26900000	30100000	28400000	26000000	1.38333e+08	312560000	0.442582
XP_625104.2	40S ribosomal protein S18 [Apis mellifera]	31.16	21124	15	3	3		108000000	104000000	113000000	91900000	84200000	74700000	80900000	77700000	1.08333e+08	245360000	0.441528
XP_393322.1	60S ribosomal protein L18a [Apis mellifera]	24.26	21022	39	11	11	Carbamidomethylation	232000000	260000000	258000000	2150000	3550000	3110000	3340000	4280000	250000000	575120000	0.434692
XP_006559599.1	D-3-phosphoglycerate dehydrogenase [Apis mellifera]	30.4	55929	52	16	16	Carbamidomethylation	396000000	386000000	380000000	211000000	241000000	219000000	244000000	219000000	3.87333e+08	895200000	0.432678
XP_393671.2	60S ribosomal protein L8 [Apis mellifera]	27.14	28113	39	9	9	Carbamidomethylation; Oxidation (M)	256000000	250000000	269000000	40200000	36700000	37500000	34300000	30100000	2.58333e+08	602600000	0.428698
XP_003249456.1	cyclin-dependent kinase 1 [Apis mellifera]	32.17	34486	29	7	6		31200000	27500000	36500000	93200000	111000000	116000000	125000000	111000000	3.17333e+07	75292000	0.42147
XP_016771101.1	60S ribosomal protein L24 isoform X2 [Apis mellifera]	20.03	13098	37	4	4	Carbamidomethylation	170000000	172000000	192000000	26400000	12600000	17500000	25900000	19900000	178000000	425640000	0.418194
XP_026301918.1	putative ATP-dependent RNA helicase me31b [Apis mellifera]	62.01	50632	76	33	33	Carbamidomethylation; Oxidation (M)	3540000000	3310000000	3250000000	1650000000	1900000000	1830000000	1960000000	1850000000	3.36667e+09	8149200000	0.413128
XP_623506.1	60S ribosomal protein L9 [Apis mellifera]	30.47	21521	44	7	7	Carbamidomethylation	300000000	281000000	257000000	27600000	33400000	44400000	34500000	24400000	2.79333e+08	677720000	0.412166
XP_394852.2	prostaglandin reductase 1 [Apis mellifera]	30	37640	32	9	9	Carbamidomethylation	151000000	145000000	152000000	282000000	243000000	235000000	243000000	216000000	1.49333e+08	366800000	0.407125
XP_016773437.1	60S ribosomal protein L14 isoform X2 [Apis mellifera]	24.42	17506	40	9	9		391000000	382000000	358000000	177000000	182000000	175000000	183000000	172000000	377000000	945000000	0.398942
XP_394564.1	tubulin--tyrosine ligase-like protein 12 [Apis mellifera]	29.25	72666	11	7	7	Carbamidomethylation	40300000	41400000	40100000	318000000	272000000	264000000	277000000	249000000	40600000	108920000	0.372751
XP_394769.2	V-type proton ATPase subunit D 1 [Apis mellifera]	21.84	27466	14	3	3		18900000	18900000	21800000	408000000	445000000	427000000	441000000	403000000	1.98667e+07	53916000	0.368474
XP_392843.1	40S ribosomal protein S2 [Apis mellifera]	42.63	30332	48	17	17	Carbamidomethylation	451000000	527000000	461000000	222000000	238000000	218000000	213000000	204000000	4.79667e+08	1303200000	0.368068
XP_624513.2	alpha-aminoadipic semialdehyde synthase mitochondrial [Apis mellifera]	26.06	102200	1	1	1		14600000	12800000	10600000	253000000	230000000	222000000	227000000	209000000	1.26667e+07	35408000	0.357735
XP_006559119.1	eukaryotic translation initiation factor 3 subunit M [Apis mellifera]	55.04	44477	7	3	3	Carbamidomethylation	39300000	44800000	47800000	173000000	173000000	174000000	178000000	170000000	4.39667e+07	123400000	0.356294
XP_026298285.1	apolipophorins [Apis mellifera]	27.15	376811	13	30	30	Carbamidomethylation	120000000	119000000	132000000	21800000	20800000	17500000	20300000	18400000	1.23667e+08	351280000	0.352046
XP_006567242.1	probable phospholipid-transporting ATPase IIA [Apis mellifera]	26.64	127140	1	1	1		2620000	2400000	2350000	96400000	97600000	92400000	96400000	93500000	2.45667e+06	7059600	0.347989
XP_026298457.1	histone-lysine N-methyltransferase NSD2 isoform X2 [Apis mellifera]	29.58	140805	1	1	1		876000	849000	801000	191000000	170000000	177000000	176000000	160000000	842000	2420000	0.347934
XP_016773031.1	60S ribosomal protein L28 [Apis mellifera]	20.51	15757	14	1	1		92200000	90700000	91800000	319000000	275000000	284000000	272000000	244000000	9.15667e+07	271720000	0.336989
XP_001122174.1	40S ribosomal protein S16 [Apis mellifera]	32.1	16878	49	8	8		232000000	249000000	237000000	191000000	194000000	196000000	193000000	196000000	2.39333e+08	713920000	0.335238
XP_395924.2	bifunctional purine biosynthesis protein PURH [Apis mellifera]	22.94	65727	46	19	19	Carbamidomethylation	645000000	631000000	736000000	87300000	84700000	74800000	84100000	78800000	6.70667e+08	2068000000	0.324307
XP_026297267.1	CD109 antigen isoform X1 [Apis mellifera]	41.84	167097	1	1	1		539000000	485000000	419000000	63700000	63600000	60700000	64300000	59900000	481000000	1519200000	0.316614
XP_006572525.1	40S ribosomal protein S19 [Apis mellifera]	33.4	17342	28	7	7		111000000	121000000	122000000	126000000	115000000	127000000	116000000	88300000	118000000	373600000	0.315846
XP_026297808.1	uncharacterized protein LOC411996 [Apis mellifera]	25.43	185252	1	1	1		24700000	24700000	21400000	31300000	44600000	42800000	47100000	42400000	23600000	75984000	0.310592
XP_623050.1	40S ribosomal protein S4 [Apis mellifera]	23.61	29428	44	12	12		395000000	395000000	340000000	150000000	144000000	131000000	140000000	131000000	3.76667e+08	1246800000	0.302107
NP_001129207.1	lambda crystallin-like protein [Apis mellifera]	36.32	35861	21	5	5	Carbamidomethylation	16600000	17600000	16200000	5690000	5970000	6290000	8340000	11100000	16800000	56096000	0.299487
XP_624358.1	alpha-1 3/1 6-mannosyltransferase ALG2 [Apis mellifera]	28.52	46654	3	1	1	Oxidation (M)	7490000	6530000	5650000	579000000	571000000	601000000	630000000	566000000	6.55667e+06	23452000	0.279578
XP_016768047.2	DNA polymerase delta catalytic subunit isoform X3 [Apis mellifera]	32.04	119748	1	1	1		1780000	1920000	1960000	81100000	56300000	58700000	54500000	48800000	1.88667e+06	7260800	0.259843
XP_624256.1	40S ribosomal protein S13 [Apis mellifera]	29.44	17210	26	5	5		117000000	145000000	133000000	41200000	35400000	35200000	34400000	21700000	1.31667e+08	535480000	0.245885
XP_016771850.1	40S ribosomal protein S9 [Apis mellifera]	42.77	22520	33	10	10		152000000	127000000	166000000	181000000	197000000	194000000	205000000	213000000	1.48333e+08	631800000	0.234779
XP_393330.3	regulator of nonsense transcripts 1 [Apis mellifera]	24.87	125516	1	1	1		1490000	1380000	870000	276000000	313000000	308000000	331000000	286000000	1.24667e+06	8542000	0.145946
XP_006567755.2	uncharacterized protein LOC552106 [Apis mellifera]	28.93	14758	8	1	1		13100000	11800000	13300000	1190000000	1050000000	1040000000	1070000000	998000000	1.27333e+07	183480000	0.069399
