# Supplementary material for: Group size influences maternal provisioning and compensatory larval growth in honeybees
Source: iScience. 2023 Nov 23;26(12):108546. doi: 10.1016/j.isci.2023.108546 (PMC10711493; doi:10.1016/j.isci.2023.108546)
Supplement: Table S7. Differentially expressed proteins between eggs collected form SA (small colonies in August) and LA (large colonies in August), related to Figure 3A [file mmc8.xlsx]

## Sheet: Sheet1
Accession	Description	Significance	Avg. Mass	Coverage (%)	#Peptides	#Unique	PTM	Q3_S Intensity	Q33_S Intensity	Q36_S Intensity	Q1_L Intensity	Q5_L Intensity	Q12_L Intensity	Q14_L Intensity	Q19_L Intensity	SA Intensity	LA Intensity	Group Profile (Ratio)
XP_623093.2	UV excision repair protein RAD23 homolog B isoform X2 [Apis mellifera]	40.19	39623	34	8	1	Carbamidomethylation	275400000	262300000	290600000	26000000	26300000	26240000	28700000	29700000	276100000	27388000	10.0811
XP_006564597.1	putative acyl-CoA-binding protein [Apis mellifera]	57.74	10025	47	6	6		278100000	250200000	243000000	44400000	76600000	39440000	71200000	42200000	257100000	54768000	4.69435
XP_026302121.1	uncharacterized protein LOC408583 isoform X3 [Apis mellifera]	32.1	43811	11	3	2		58320000	49230000	47700000	4980000	21000000	7056000	21300000	9100000	51750000	12687200	4.07891
XP_006567256.1	cytochrome c oxidase subunit NDUFA4 [Apis mellifera]	34.31	9755	18	1	1		141300000	142200000	142200000	35900000	39800000	50640000	27900000	39600000	141900000	38768000	3.66024
XP_395405.1	prefoldin subunit 5 [Apis mellifera]	67.07	17756	33	3	3		62100000	62550000	71460000	17600000	21400000	13200000	20700000	19200000	65370000	18420000	3.54886
XP_026300084.1	protein kinase C and casein kinase substrate in neurons protein 2 isoform X5 [Apis mellifera]	44.24	55757	14	5	5	Carbamidomethylation	45800000	54900000	55400000	18600000	11400000	12100000	13400000	23100000	5.20333e+07	15720000	3.31001
XP_026295575.1	restin homolog isoform X2 [Apis mellifera]	47.52	191998	7	6	6	Carbamidomethylation	188000000	191000000	206000000	75100000	65800000	42700000	69600000	48800000	195000000	60400000	3.22848
XP_006566795.1	glutaredoxin-related protein 5 mitochondrial [Apis mellifera]	54.55	14978	23	2	2		79290000	83430000	85410000	36500000	16400000	23360000	15900000	36700000	82710000	25772000	3.2093
XP_393417.3	39S ribosomal protein L12 mitochondrial [Apis mellifera]	74.83	20203	16	3	3	Carbamidomethylation	80910000	75960000	84240000	20200000	20700000	32800000	31300000	28600000	80370000	26720000	3.00786
XP_006557347.1	peroxisomal biogenesis factor 19 isoform X1 [Apis mellifera]	75.26	32519	41	6	6		214000000	213000000	180000000	80800000	62600000	63000000	72200000	77600000	2.02333e+08	71240000	2.84016
XP_395776.1	ran-specific GTPase-activating protein isoform X1 [Apis mellifera]	48.71	29036	28	7	7	Carbamidomethylation	234900000	243000000	245700000	115000000	66400000	94400000	81900000	71900000	241200000	85920000	2.80726
XP_006563422.1	chymotrypsin inhibitor [Apis mellifera]	26.29	8130	14	1	1	Carbamidomethylation	158400000	144900000	171000000	54000000	57900000	57200000	55400000	60200000	158100000	56940000	2.77661
XP_006561337.1	tubulin-specific chaperone A isoform X2 [Apis mellifera]	25.81	13954	42	6	6	Carbamidomethylation	323100000	322200000	365400000	124000000	118000000	105600000	128000000	133000000	336900000	121720000	2.76783
NP_001035313.1	odorant binding protein 14 precursor [Apis mellifera]	20.54	15201	67	8	8	Carbamidomethylation	694800000	680400000	591300000	219000000	257000000	244800000	230000000	242000000	655500000	238560000	2.74774
XP_026298264.1	superoxide dismutase [Cu-Zn] chloroplastic-like [Apis mellifera]	86.97	18920	27	3	3		143500000	153700000	141800000	49300000	66300000	44640000	47200000	59100000	1.46333e+08	53308000	2.74505
XP_624132.1	MICOS complex subunit MIC25 isoform X1 [Apis mellifera]	68.1	21642	66	6	2	Carbamidomethylation	85140000	81900000	81000000	28300000	33900000	28160000	25200000	35200000	82680000	30152000	2.74211
XP_026294784.1	GRB2-associated-binding protein 2 isoform X8 [Apis mellifera]	34.64	66137	10	4	4		57700000	50700000	56800000	24100000	22500000	22900000	18700000	18000000	5.50667e+07	21240000	2.59259
XP_392005.3	protein LSM12 homolog isoform X1 [Apis mellifera]	37.23	22428	25	3	3	Carbamidomethylation	23700000	26000000	26700000	10000000	13500000	10300000	12000000	4070000	2.54667e+07	9974000	2.55331
XP_006562529.1	ubiquilin-1 [Apis mellifera]	34.38	58484	6	3	3	Carbamidomethylation	51500000	51500000	57500000	29200000	27100000	17500000	19500000	19500000	53500000	22560000	2.37145
XP_003250941.2	probable serine/threonine-protein kinase samkC [Apis mellifera]	36.67	38124	68	14	14	Carbamidomethylation; Oxidation (M)	55620000000	52110000000	55980000000	22100000000	24100000000	22960000000	22400000000	24300000000	54570000000	23172000000	2.355
XP_006568820.1	Na(+)/H(+) exchange regulatory cofactor NHE-RF1 [Apis mellifera]	45.01	28555	33	5	5		260100000	269100000	286200000	113000000	96600000	118400000	103000000	153000000	271800000	116800000	2.32705
XP_026301285.1	PCNA-associated factor isoform X2 [Apis mellifera]	67.55	9695	41	2	2	Carbamidomethylation	57140000	59660000	61280000	24200000	24500000	18160000	25100000	36500000	59360000	25692000	2.31045
XP_026300889.1	protein canopy homolog 3 [Apis mellifera]	41.92	26579	24	4	4	Carbamidomethylation	217200000	228900000	221700000	108000000	97900000	72400000	94600000	115000000	222600000	97580000	2.28121
XP_624918.2	density-regulated protein homolog isoform X1 [Apis mellifera]	36.98	20703	23	4	2		12800000	14700000	14600000	13000000	4360000	3220000	3130000	7120000	1.40333e+07	6172000	2.27371
XP_623751.2	calcineurin subunit B type 2 [Apis mellifera]	40.48	19356	51	3	3	Carbamidomethylation	32020000	35450000	37870000	26300000	17900000	14800000	13500000	5370000	3.51133e+07	15574000	2.25461
NP_001171498.1	superoxide dismutase 1 [Apis mellifera]	75.08	15634	87	12	12	Carbamidomethylation	6165000000	5877000000	5652000000	2600000000	2720000000	2560000000	2580000000	2690000000	5898000000	2630000000	2.24259
XP_393603.1	thioredoxin mitochondrial [Apis mellifera]	23.09	15195	20	2	2	Carbamidomethylation	108000000	101700000	123300000	45400000	50300000	45760000	50200000	57700000	111000000	49872000	2.2257
XP_393161.3	lysozyme [Apis mellifera]	49.55	17112	16	1	1		42220000	46780000	43900000	21900000	20800000	14320000	24300000	18400000	44300000	19944000	2.22122
XP_003250093.1	uncharacterized protein LOC100577698 [Apis mellifera]	52.39	46968	31	9	9		13680000000	14310000000	16830000000	7070000000	5620000000	4816000000	7740000000	8480000000	14940000000	6745200000	2.21491
XP_026300651.1	deoxyuridine 5'-triphosphate nucleotidohydrolase isoform X3 [Apis mellifera]	23.52	15753	59	8	4		632700000	519300000	522000000	218000000	240000000	224800000	249000000	355000000	558000000	257360000	2.16817
XP_006563164.1	pterin-4-alpha-carbinolamine dehydratase [Apis mellifera]	27.17	16882	53	8	8		288000000	292500000	317700000	126000000	140000000	127200000	157000000	147000000	299400000	139440000	2.14716
XP_003249300.1	14 kDa phosphohistidine phosphatase [Apis mellifera]	37.21	17213	49	5	5		406800000	488700000	407700000	218000000	214000000	172000000	212000000	198000000	434400000	202800000	2.14201
XP_026299710.1	uncharacterized protein LOC113219119 [Apis mellifera]	33.87	9048	10	1	1		6948000	5913000	5940000	2360000	2850000	3808000	2760000	3100000	6267000	2975600	2.10613
XP_625060.1	ATP synthase subunit delta mitochondrial [Apis mellifera]	37.29	17618	77	6	6		338600000	342400000	326000000	169000000	164000000	138400000	167000000	178000000	3.35667e+08	163280000	2.05577
XP_006557872.1	myosin-2 essential light chain isoform X4 [Apis mellifera]	24.43	16123	57	5	5		405900000	359100000	414000000	197000000	191000000	189600000	200000000	192000000	393000000	193920000	2.02661
XP_026297929.1	insulin-like growth factor I isoform X2 [Apis mellifera]	38.74	32626	4	1	1	Carbamidomethylation	42750000	38880000	42300000	19300000	19800000	20720000	21500000	21200000	41310000	20504000	2.01473
XP_016773511.1	rho GTPase-activating protein gacU [Apis mellifera]	36.84	107095	36	28	28	Carbamidomethylation; Oxidation (M)	15210000000	14580000000	15390000000	7500000000	7720000000	7016000000	7290000000	7920000000	15060000000	7489200000	2.0109
XP_001121882.2	ATP synthase-coupling factor 6 mitochondrial [Apis mellifera]	36.47	10958	26	3	3		252000000	209700000	242100000	109000000	139000000	105600000	110000000	120000000	234600000	116720000	2.00994
NP_001172073.1	60S acidic ribosomal protein P1 [Apis mellifera]	41.71	11623	68	6	6	Carbamidomethylation	2556000000	2637000000	2646000000	1260000000	1270000000	1208000000	1380000000	1450000000	2613000000	1313600000	1.98919
NP_001165874.1	cytochrome c oxidase subunit VIb polypeptide 1 [Apis mellifera]	29.8	10892	72	6	6	Carbamidomethylation	190800000	187200000	174600000	80800000	101000000	93600000	94900000	94700000	184200000	93000000	1.98065
XP_001122341.1	uncharacterized protein LOC726616 [Apis mellifera]	45.06	34983	33	6	6		53280000	67410000	61920000	37900000	35000000	28800000	22000000	32100000	60870000	31160000	1.95347
XP_623981.1	programmed cell death protein 5 [Apis mellifera]	21.39	14546	31	3	3	Carbamidomethylation	287100000	289800000	239400000	138000000	148000000	120000000	139000000	153000000	272100000	139600000	1.94914
XP_026298167.1	LDLR chaperone boca [Apis mellifera]	37.9	24192	46	6	6		295200000	318600000	324900000	154000000	159000000	156800000	165000000	177000000	312900000	162360000	1.9272
XP_016767143.1	dynein light chain roadblock-type 2 [Apis mellifera]	64.7	10802	34	2	2		35820000	37890000	37080000	22500000	23100000	12560000	19900000	18300000	36930000	19272000	1.91625
XP_001120846.1	uncharacterized protein LOC726486 [Apis mellifera]	31.91	17109	8	1	1		12510000	11700000	11520000	6220000	6950000	5064000	6580000	6270000	11910000	6216800	1.91578
XP_006557554.1	40S ribosomal protein S12 [Apis mellifera]	52.98	15274	71	8	8	Carbamidomethylation; Oxidation (M)	1053000000	1170000000	1080000000	566000000	639000000	592000000	536000000	543000000	1101000000	575200000	1.91412
XP_392679.5	dihydrolipoyllysine-residue succinyltransferase component of 2-oxoglutarate dehydrogenase complex mitochondrial isoform X1 [Apis mellifera]	26.43	55454	11	4	4	Carbamidomethylation	41220000	39510000	39330000	21300000	19500000	18000000	22900000	23600000	40020000	21060000	1.90028
XP_392405.3	alpha-crystallin B chain isoform X1 [Apis mellifera]	37.16	25565	47	7	6		514600000	530700000	518300000	371000000	197000000	270400000	257000000	276000000	521200000	274280000	1.90025
XP_394859.1	ester hydrolase C11orf54 homolog [Apis mellifera]	22.61	35462	6	1	1		18270000	17640000	18450000	10300000	9230000	9128000	9390000	9630000	18120000	9535600	1.90025
XP_026295771.1	protein PFF0380w isoform X1 [Apis mellifera]	22.86	91198	6	3	3		24840000	21510000	20070000	13200000	11200000	12640000	11400000	10500000	22140000	11788000	1.87818
XP_016770987.1	uncharacterized protein LOC100577202 [Apis mellifera]	77.67	36366	15	3	3		108000000	110700000	111600000	64300000	59500000	43200000	68500000	63800000	110100000	59860000	1.83929
XP_026297113.1	alpha-endosulfine [Apis mellifera]	25.73	12044	52	5	5		268200000	298800000	253800000	160000000	150000000	146400000	143000000	146000000	273600000	149080000	1.83526
XP_006559914.2	zinc finger CCCH domain-containing protein 11A [Apis mellifera]	34.23	65162	8	3	3	Carbamidomethylation	33660000	32130000	30780000	16500000	18300000	14560000	18900000	19900000	32190000	17632000	1.82566
NP_001164444.1	peroxiredoxin-like protein [Apis mellifera]	32.47	25134	49	8	8	Carbamidomethylation	288900000	295200000	334800000	189000000	149000000	155200000	179000000	172000000	306300000	168840000	1.81414
XP_026300391.1	protein CDV3 homolog [Apis mellifera]	23.29	26838	18	3	3		114300000	111600000	132300000	63600000	64100000	64640000	76100000	60800000	119400000	65848000	1.81327
XP_624806.3	peroxiredoxin-5 mitochondrial [Apis mellifera]	30.09	20170	19	3	3	Carbamidomethylation	99900000	97200000	87030000	62500000	57200000	33680000	56200000	53300000	94710000	52576000	1.80139
XP_026299648.1	glycine cleavage system H protein mitochondrial [Apis mellifera]	29.51	19114	20	3	3	Carbamidomethylation	153000000	160200000	178200000	86500000	93100000	94400000	95900000	86000000	163800000	91180000	1.79645
XP_026298373.1	polyadenylate-binding protein-interacting protein 1 isoform X1 [Apis mellifera]	30.54	57781	6	2	2		69210000	60210000	59130000	39200000	41300000	20880000	42000000	32000000	62850000	35076000	1.79182
XP_016772103.2	uncharacterized protein LOC409090 [Apis mellifera]	21.34	45756	8	3	3		777600000	936000000	963000000	465000000	527000000	512800000	480000000	510000000	892200000	498960000	1.78812
XP_003250263.2	uncharacterized protein LOC100576529 [Apis mellifera]	27.14	147433	5	5	5	Carbamidomethylation	108900000	114300000	117000000	64800000	64200000	67360000	63100000	62000000	113400000	64292000	1.76383
XP_006559389.1	inosine triphosphate pyrophosphatase [Apis mellifera]	56.16	21431	33	6	6	Carbamidomethylation	82620000	81180000	86310000	33800000	46900000	55280000	49700000	51600000	83370000	47456000	1.75679
XP_624763.2	anamorsin homolog [Apis mellifera]	36.96	30974	18	4	4	Carbamidomethylation	171730000	174070000	180370000	87500000	111000000	90400000	105000000	107000000	175390000	100180000	1.75075
XP_395324.2	charged multivesicular body protein 4b [Apis mellifera]	58.99	24902	32	5	5	Carbamidomethylation; Oxidation (M)	107100000	100800000	102600000	52000000	62500000	62400000	53900000	65400000	103500000	59240000	1.74713
XP_006563570.1	prefoldin subunit 6 isoform X2 [Apis mellifera]	50.01	15179	33	4	4		141300000	143100000	151200000	78600000	89500000	80800000	83100000	85300000	145200000	83460000	1.73976
XP_623500.2	coiled-coil domain-containing protein 43 [Apis mellifera]	37.51	23798	57	11	11	Oxidation (M)	8613000000	8676000000	8010000000	4710000000	5010000000	4800000000	4820000000	4990000000	8433000000	4866000000	1.73305
XP_397589.3	eukaryotic translation initiation factor 3 subunit J [Apis mellifera]	34.44	27392	18	5	5		168300000	179100000	160200000	99200000	102000000	98400000	94300000	101000000	169200000	98980000	1.70944
XP_016772675.1	12 kDa FK506-binding protein [Apis mellifera]	69.39	11764	79	7	7	Carbamidomethylation	1233000000	1170000000	1215000000	698000000	756000000	697600000	697000000	705000000	1206000000	710720000	1.69687
XP_016767678.1	mitochondrial intermembrane space import and assembly protein 40-B [Apis mellifera]	53.51	17210	22	3	3	Carbamidomethylation	36430000	39830000	37780000	18400000	24500000	16960000	27300000	25500000	3.80133e+07	22532000	1.68708
XP_006561099.1	grpE protein homolog mitochondrial [Apis mellifera]	35.03	27069	43	9	9	Carbamidomethylation	220500000	267300000	278100000	115000000	198000000	154400000	146000000	148000000	255300000	152280000	1.67652
XP_624715.1	UBX domain-containing protein 1 [Apis mellifera]	30.78	36409	29	8	8		297900000	288000000	247500000	156000000	174000000	166400000	166000000	167000000	277800000	165880000	1.6747
XP_006569732.1	RNA-binding protein 4.1 isoform X6 [Apis mellifera]	42.63	39072	26	6	1	Carbamidomethylation	19430000	21050000	19970000	14400000	10200000	7224000	12500000	16200000	20150000	12104800	1.66463
XP_392104.4	retinal dehydrogenase 1 [Apis mellifera]	34.87	53173	53	14	14	Carbamidomethylation	300000000	228000000	249000000	175000000	122000000	122000000	137000000	226000000	259000000	156400000	1.65601
XP_006561629.1	eukaryotic translation initiation factor eIF1 [Apis mellifera]	57.78	12388	59	6	6	Carbamidomethylation	256500000	261000000	209700000	121000000	157000000	152000000	152000000	162000000	242400000	148800000	1.62903
XP_006560961.1	40S ribosomal protein S21 [Apis mellifera]	45.61	9210	33	2	2	Carbamidomethylation	144900000	156600000	153900000	83300000	91000000	110400000	87200000	94800000	151800000	93340000	1.62631
XP_006559219.1	plasminogen activator inhibitor 1 RNA-binding protein isoform X2 [Apis mellifera]	52.34	46924	18	5	5		327600000	326700000	312300000	192000000	193000000	196800000	187000000	222000000	322200000	198160000	1.62596
XP_001120364.1	60S acidic ribosomal protein P2 [Apis mellifera]	27.23	12000	64	6	6		909000000	936000000	1008000000	586000000	605000000	525600000	595000000	621000000	951000000	586520000	1.62143
XP_026301574.1	protein FAM192A [Apis mellifera]	51.17	30528	17	4	4		84150000	80640000	83160000	51700000	51000000	47680000	54700000	49900000	82650000	50996000	1.62072
XP_623182.1	selenocysteine Se-methyltransferase [Apis mellifera]	26.4	35519	9	2	2	Carbamidomethylation	22680000	22950000	21780000	10900000	15100000	11840000	13200000	18400000	22470000	13888000	1.61794
XP_016766950.1	acyl carrier protein mitochondrial isoform X3 [Apis mellifera]	25.58	21634	18	4	4		468900000	419400000	392400000	274000000	286000000	264000000	258000000	243000000	426900000	265000000	1.61094
XP_026296372.1	eukaryotic translation initiation factor 5A [Apis mellifera]	29.56	17592	58	10	10	Carbamidomethylation	1566000000	1404000000	1611000000	906000000	904000000	992000000	943000000	1000000000	1527000000	949000000	1.60906
XP_393411.1	ubiquitin-conjugating enzyme E2 variant 2 [Apis mellifera]	24.86	16360	18	2	2	Carbamidomethylation	117900000	108000000	139500000	77000000	77600000	71200000	84600000	70000000	121800000	76080000	1.60095
XP_624357.1	calumenin [Apis mellifera]	25.85	37772	68	21	21		634500000	638100000	622800000	392000000	429000000	334400000	417000000	401000000	631800000	394680000	1.60079
XP_006561137.1	NSFL1 cofactor p47 isoform X1 [Apis mellifera]	53.29	43056	39	10	10		216900000	192600000	200700000	109000000	130000000	126400000	104000000	167000000	203400000	127280000	1.59805
XP_625023.1	mesencephalic astrocyte-derived neurotrophic factor homolog [Apis mellifera]	39.85	20068	23	4	4	Carbamidomethylation	213300000	197100000	196200000	127000000	143000000	119200000	118000000	130000000	202200000	127440000	1.58663
XP_001122230.1	mitochondrial import inner membrane translocase subunit Tim8 [Apis mellifera]	28.81	9818	42	3	3	Carbamidomethylation	82710000	96300000	96300000	54000000	56900000	51680000	63500000	63700000	91770000	57956000	1.58344
XP_006561235.1	probable prefoldin subunit 2 [Apis mellifera]	46.16	17642	36	6	5		79020000	77760000	80640000	41800000	57500000	37920000	53200000	60200000	79140000	50124000	1.57888
XP_016766769.1	protein alan shepard isoform X2 [Apis mellifera]	28.44	58223	14	4	4		78750000	99000000	79920000	54200000	63800000	50000000	44100000	60000000	85890000	54420000	1.57828
XP_006569762.1	eukaryotic translation initiation factor 4E-binding protein 1 [Apis mellifera]	34.43	12666	42	3	3		37620000	37080000	38760000	27600000	23100000	22080000	24400000	23900000	37820000	24216000	1.56178
XP_006563839.1	glucose-induced degradation protein 8 homolog isoform X1 [Apis mellifera]	35.94	26633	27	5	5	Carbamidomethylation	55100000	53200000	55700000	29600000	24100000	31600000	25800000	64000000	5.46667e+07	35020000	1.56101
XP_016770794.1	E3 ubiquitin-protein ligase CHIP isoform X1 [Apis mellifera]	44.42	37106	11	3	3		50220000	48420000	53280000	26500000	28000000	32400000	35500000	40500000	50640000	32580000	1.55433
NP_001172074.1	actin related protein 1 [Apis mellifera]	26.03	41806	63	19	3	Carbamidomethylation; Oxidation (M)	221400000	237600000	250200000	154000000	157000000	116800000	164000000	173000000	236400000	152960000	1.5455
XP_001121022.1	copper transport protein ATOX1 [Apis mellifera]	21.93	8022	44	3	3		67320000	68760000	57780000	44400000	41500000	34720000	43100000	46900000	64620000	42124000	1.53404
XP_392468.3	charged multivesicular body protein 5 [Apis mellifera]	40.61	24608	33	5	5	Carbamidomethylation	117900000	114300000	121500000	82900000	81700000	65840000	80900000	75400000	117900000	77348000	1.52428
XP_006562207.1	F-actin-capping protein subunit alpha [Apis mellifera]	39.55	32859	45	7	7	Carbamidomethylation	167400000	149400000	156600000	98300000	93600000	88800000	106000000	131000000	157800000	103540000	1.52405
XP_006568873.1	endoplasmic reticulum resident protein 29 [Apis mellifera]	57.55	27543	58	17	17	Carbamidomethylation	737100000	699300000	739800000	490000000	484000000	430400000	498000000	479000000	725400000	476280000	1.52305
XP_026299779.1	ribulose-phosphate 3-epimerase [Apis mellifera]	34.33	24629	8	1	1		10800000	9990000	9270000	6180000	7290000	4024000	7310000	8180000	10020000	6596800	1.51892
XP_026295471.1	putative glutamate synthase [NADPH] isoform X2 [Apis mellifera]	33.66	229641	12	15	15		158000000	158000000	169000000	124000000	114000000	112000000	100000000	87400000	1.61667e+08	107480000	1.50416
XP_006557606.1	endophilin-B1 isoform X2 [Apis mellifera]	51.8	37205	9	1	1		8982000	8892000	9270000	5560000	6000000	4072000	7230000	7270000	9048000	6026400	1.50139
XP_016767520.1	viral IAP-associated factor homolog [Apis mellifera]	68.43	27376	43	6	6	Carbamidomethylation	35640000	35460000	36810000	26900000	23400000	18400000	25500000	25600000	35970000	23960000	1.50125
XP_623194.2	protein D2 isoform X2 [Apis mellifera]	30.86	23645	55	10	10	Carbamidomethylation	1215000000	1134000000	1152000000	749000000	773000000	687200000	812000000	866000000	1167000000	777440000	1.50108
XP_006567441.1	calcineurin B homologous protein 1 [Apis mellifera]	24.83	21747	23	3	3		29700000	31410000	29880000	19400000	20800000	14960000	23500000	22700000	30330000	20272000	1.49615
XP_016766172.1	uncharacterized protein LOC100578571 [Apis mellifera]	25.6	50990	37	16	16	Carbamidomethylation	3995000000	3725000000	3409000000	2330000000	2500000000	2368000000	2490000000	2710000000	3.70967e+09	2479600000	1.49607
XP_623227.1	small ubiquitin-related modifier 3 [Apis mellifera]	35.47	10456	23	2	2		146700000	134100000	153000000	103000000	106000000	96800000	80000000	98900000	144600000	96940000	1.49164
XP_026297173.1	FK506-binding protein 2 isoform X2 [Apis mellifera]	40.5	25558	59	15	3	Carbamidomethylation	199800000	201600000	178200000	120000000	115000000	152800000	112000000	149000000	193200000	129760000	1.4889
NP_001107670.1	apolipophorin-III-like protein precursor [Apis mellifera]	66.57	21348	62	6	6		176400000	178200000	171000000	114000000	119000000	90400000	132000000	135000000	175200000	118080000	1.48374
XP_391994.1	probable aconitate hydratase mitochondrial isoform X1 [Apis mellifera]	40.68	85995	40	23	23	Carbamidomethylation	807000000	806000000	897000000	620000000	550000000	548000000	554000000	563000000	8.36667e+08	567000000	1.4756
XP_016767976.1	glutamine synthetase isoform X1 [Apis mellifera]	20.97	45361	36	8	8	Carbamidomethylation	150300000	138600000	139500000	98000000	96000000	98400000	98000000	94000000	142800000	96880000	1.47399
NP_001129659.1	heat shock factor binding protein 1-like [Apis mellifera]	26.36	9421	56	3	3		30900000	30440000	30800000	20700000	17000000	21520000	18500000	27100000	3.07133e+07	20964000	1.46505
XP_016770592.1	nuclear pore complex protein Nup98-Nup96 isoform X2 [Apis mellifera]	67.44	198923	10	12	12	Carbamidomethylation	132800000	141500000	147040000	79600000	109000000	89600000	99200000	102000000	1.40447e+08	95880000	1.46482
NP_001035353.1	cystathionine-beta-synthase [Apis mellifera]	34.41	56221	28	8	8	Carbamidomethylation	57510000	60300000	54130000	47400000	38700000	29680000	38700000	41900000	5.73133e+07	39276000	1.45925
XP_016769951.1	tumor protein D53 homolog isoform X1 [Apis mellifera]	38.58	41620	25	9	9	Oxidation (M)	402300000	405900000	385200000	233000000	320000000	252800000	259000000	302000000	397800000	273360000	1.45522
XP_624109.1	ubiquitin-like protein 4A [Apis mellifera]	22.17	16818	61	7	7	Carbamidomethylation	313200000	246600000	275400000	210000000	195000000	154400000	194000000	206000000	278400000	191880000	1.45091
XP_006563266.1	icarapin-like isoform X1 [Apis mellifera]	32.19	24490	21	6	6		414000000	345600000	383400000	264000000	273000000	242400000	267000000	268000000	381000000	262880000	1.44933
XP_393050.2	importin subunit alpha-7 [Apis mellifera]	61.72	58714	11	4	4	Carbamidomethylation	18990000	18630000	17910000	12800000	13300000	12480000	13800000	11800000	18510000	12836000	1.44204
XP_003250481.1	prefoldin subunit 1 [Apis mellifera]	28.06	14899	18	2	2	Carbamidomethylation	48960000	43740000	45900000	34800000	32600000	25840000	31500000	35700000	46200000	32088000	1.43979
XP_006562623.1	RNA-binding protein squid isoform X2 [Apis mellifera]	20.02	37065	27	10	10	Carbamidomethylation	826200000	963000000	846900000	591000000	628000000	500800000	631000000	707000000	878700000	611560000	1.43682
NP_001090623.1	triosephosphate isomerase [Apis mellifera]	45.32	26899	58	12	12	Carbamidomethylation	927000000	900000000	918000000	678000000	682000000	524000000	670000000	635000000	915000000	637800000	1.43462
XP_026296194.1	eukaryotic translation initiation factor 4B [Apis mellifera]	39.38	57387	6	2	2		109800000	118800000	117900000	75400000	78800000	89600000	79900000	79100000	115500000	80560000	1.43371
XP_026300671.1	protein CutA homolog isoform X1 [Apis mellifera]	53.45	16452	39	4	4	Carbamidomethylation	35190000	33030000	35820000	23900000	26500000	19680000	30300000	21700000	34680000	24416000	1.42038
XP_006560618.1	40S ribosomal protein S28 [Apis mellifera]	45.08	7386	37	3	3		266400000	270900000	255600000	187000000	187000000	195600000	177000000	184000000	264300000	186120000	1.42005
XP_006566165.1	UPF0587 protein C1orf123 homolog [Apis mellifera]	21.37	18369	53	6	6	Carbamidomethylation	147400000	145320000	147660000	103000000	94400000	110400000	110000000	100000000	1.46793e+08	103560000	1.41747
XP_392857.2	lysosomal aspartic protease [Apis mellifera]	48.85	42222	49	12	12	Carbamidomethylation	243900000	237600000	223200000	159000000	155000000	159600000	161000000	196000000	234900000	166120000	1.41404
XP_001119883.1	28 kDa heat- and acid-stable phosphoprotein [Apis mellifera]	43.4	22413	24	4	4		88830000	79470000	79830000	50800000	63200000	59600000	58900000	62000000	82710000	58900000	1.40424
XP_003250702.1	glutaredoxin-C4 isoform X2 [Apis mellifera]	29.23	10942	61	6	6	Carbamidomethylation	144000000	149400000	137700000	103000000	102000000	100800000	104000000	103000000	143700000	102560000	1.40113
XP_001122227.1	protein D2 [Apis mellifera]	27.9	23077	43	7	7		60570000	60030000	60120000	53000000	47800000	26320000	46200000	42100000	60240000	43084000	1.3982
XP_396824.1	major royal jelly protein 1 [Apis mellifera]	38.39	40940	37	13	13	Carbamidomethylation; Oxidation (M)	7430000000	7170000000	6620000000	5250000000	4600000000	5020000000	5200000000	5260000000	7.07333e+09	5066000000	1.39624
XP_006558545.1	histidine triad nucleotide-binding protein 1 [Apis mellifera]	26.97	17628	51	4	4	Carbamidomethylation	352800000	309600000	303300000	242000000	251000000	202400000	229000000	229000000	321900000	230680000	1.39544
XP_026295090.1	uncharacterized protein LOC724555 [Apis mellifera]	56.52	22382	68	13	13	Carbamidomethylation; Oxidation (M)	2331000000	2196000000	2295000000	1650000000	1670000000	1600000000	1660000000	1580000000	2274000000	1632000000	1.39338
XP_391855.2	nuclear migration protein nudC [Apis mellifera]	33.37	38098	40	13	13	Carbamidomethylation	633600000	707400000	707400000	481000000	508000000	484000000	479000000	500000000	682800000	490400000	1.39233
XP_003249382.1	inorganic pyrophosphatase [Apis mellifera]	49.67	37661	48	12	12	Carbamidomethylation	230400000	240300000	292500000	179000000	191000000	173600000	175000000	196000000	254400000	182920000	1.39077
XP_003251332.1	methionine-R-sulfoxide reductase B1 isoform X1 [Apis mellifera]	31.95	22310	44	8	8	Carbamidomethylation	351000000	378000000	392400000	255000000	256000000	318400000	199000000	318000000	373800000	269280000	1.38815
XP_394112.2	fumarylacetoacetate hydrolase domain-containing protein 2A isoform X2 [Apis mellifera]	43.26	36722	42	11	11	Carbamidomethylation	384300000	370800000	398700000	270000000	277000000	286400000	283000000	269000000	384600000	277080000	1.38805
XP_016769865.1	double-stranded RNA-binding protein Staufen homolog 2 isoform X2 [Apis mellifera]	28.37	86877	23	10	10	Carbamidomethylation	90000000	89190000	84330000	62000000	63000000	60800000	67300000	65000000	87840000	63620000	1.3807
XP_006560480.1	heterogeneous nuclear ribonucleoprotein 27C isoform X3 [Apis mellifera]	34.18	47215	30	8	8	Carbamidomethylation	707400000	725400000	668700000	549000000	555000000	397600000	553000000	485000000	700500000	507920000	1.37915
XP_001119962.3	titin [Apis mellifera]	34.92	221554	23	29	29	Carbamidomethylation	495000000	506700000	529200000	384000000	383000000	340000000	389000000	355000000	510300000	370200000	1.37844
XP_624305.2	SH3 domain-binding glutamic acid-rich protein homolog isoform X1 [Apis mellifera]	24.46	21889	24	3	3		74070000	78840000	84420000	61900000	61500000	52000000	58500000	53500000	79110000	57480000	1.3763
XP_624074.1	coiled-coil domain-containing protein 6 [Apis mellifera]	38.27	48516	23	7	7	Carbamidomethylation	95400000	94500000	108000000	57700000	76300000	74000000	93900000	60400000	99300000	72460000	1.37041
XP_392722.1	26S proteasome regulatory subunit 6A-B [Apis mellifera]	46.51	47628	58	17	16	Carbamidomethylation	368100000	356400000	362700000	288000000	257000000	240800000	287000000	254000000	362400000	265360000	1.36569
XP_006561890.2	heterogeneous nuclear ribonucleoprotein K isoform X2 [Apis mellifera]	26.69	48656	25	6	6	Carbamidomethylation	146700000	161100000	157500000	117000000	108000000	110400000	111000000	125000000	155100000	114280000	1.35719
XP_392826.1	small ubiquitin-related modifier [Apis mellifera]	52.77	11199	18	2	2		469800000	485100000	453600000	367000000	361000000	340800000	337000000	328000000	469500000	346760000	1.35396
XP_001120011.1	eukaryotic translation initiation factor 1A X-chromosomal [Apis mellifera]	43.75	16938	29	5	5		158400000	138600000	161100000	96700000	105000000	123200000	131000000	109000000	152700000	112980000	1.35157
XP_026296819.1	J domain-containing protein isoform X1 [Apis mellifera]	30.28	19957	31	5	5		129600000	129600000	142200000	98100000	101000000	102400000	102000000	98000000	133800000	100300000	1.334
XP_001119899.1	histone H2A [Apis mellifera]	23.09	13349	37	4	3		217800000	235800000	250200000	163000000	181000000	192000000	188000000	156000000	234600000	176000000	1.33295
XP_006568270.2	nuclear pore complex protein Nup50 isoform X2 [Apis mellifera]	21.96	58023	13	5	5	Carbamidomethylation	49590000	50840000	52910000	37000000	32900000	43120000	36100000	42800000	5.11133e+07	38384000	1.33163
XP_003251167.1	60S ribosomal protein L31 [Apis mellifera]	34.03	14231	29	4	4		168000000	177000000	181000000	121000000	138000000	133000000	135000000	137000000	1.75333e+08	132800000	1.32028
XP_392478.2	malate dehydrogenase mitochondrial [Apis mellifera]	32.33	35802	77	23	23	Carbamidomethylation; Oxidation (M)	2718000000	2574000000	2754000000	2210000000	1880000000	1728000000	2080000000	2280000000	2682000000	2035600000	1.31755
XP_016769016.1	chitinase-like protein Idgf4 isoform X2 [Apis mellifera]	47.19	48741	52	17	17	Carbamidomethylation	1650000000	1620000000	1590000000	1410000000	1200000000	1200000000	1140000000	1230000000	1620000000	1236000000	1.31068
XP_393875.1	chromobox protein homolog 1 [Apis mellifera]	55.32	21108	44	8	8	Carbamidomethylation	355500000	349200000	319500000	255000000	250000000	265600000	252000000	285000000	341400000	261520000	1.30545
XP_392611.4	caprin homolog [Apis mellifera]	48.13	74788	13	7	7		240300000	249300000	253800000	158000000	208000000	190400000	200000000	194000000	247800000	190080000	1.30366
XP_392921.1	probable nuclear transport factor 2 isoform X2 [Apis mellifera]	49.51	14748	48	3	1	Carbamidomethylation	81800000	87750000	84960000	70200000	73500000	39200000	73100000	71100000	8.48367e+07	65420000	1.2968
NP_001091636.1	profilin [Apis mellifera]	55.35	13803	73	6	6	Carbamidomethylation	1971000000	1899000000	1881000000	1410000000	1520000000	1392000000	1480000000	1610000000	1917000000	1482400000	1.29317
XP_006558165.1	protein SET isoform X2 [Apis mellifera]	32.1	35644	30	8	8		204900000	215900000	207900000	171000000	173000000	152000000	152000000	166000000	2.09567e+08	162800000	1.28726
XP_393112.2	26S proteasome non-ATPase regulatory subunit 4 [Apis mellifera]	22.76	43977	9	2	2		64890000	65070000	74790000	49700000	55300000	43760000	57900000	58900000	68250000	53112000	1.28502
XP_394925.4	probable ATP-dependent RNA helicase DDX43 [Apis mellifera]	37.75	72018	30	15	14	Carbamidomethylation	93800000	91100000	96200000	80100000	70100000	65500000	80400000	69300000	93700000	73080000	1.28216
XP_006566888.1	Golgi integral membrane protein 4 isoform X4 [Apis mellifera]	36.06	49104	8	2	2		7990000	7749000	7902000	5140000	7290000	6144000	5060000	7110000	7.88033e+06	6148800	1.28161
XP_623908.1	elongin-B [Apis mellifera]	25.67	13089	44	3	3	Carbamidomethylation	70110000	75240000	55260000	58900000	58800000	38000000	54200000	51000000	66870000	52180000	1.28153
XP_026299984.1	proteasome subunit beta type-6 [Apis mellifera]	37.88	25090	44	8	8	Carbamidomethylation; Oxidation (M)	419000000	378000000	420000000	403000000	292000000	279000000	308000000	304000000	4.05667e+08	317200000	1.2789
XP_006563871.1	TAR DNA-binding protein 43 isoform X4 [Apis mellifera]	49.95	48120	9	3	3	Carbamidomethylation	29160000	27090000	27540000	19800000	22800000	21600000	22100000	24200000	27930000	22100000	1.2638
XP_006571155.1	nascent polypeptide-associated complex subunit alpha isoform X2 [Apis mellifera]	33.23	22684	36	7	7	Carbamidomethylation	586800000	597600000	632700000	483000000	499000000	464000000	478000000	473000000	605700000	479400000	1.26345
XP_026298733.1	uncharacterized protein LOC409465 [Apis mellifera]	34.94	93464	26	13	13	Carbamidomethylation	311400000	312300000	314100000	231000000	265000000	288400000	233000000	222000000	312600000	247880000	1.26109
XP_026294697.1	uncharacterized protein LOC100578507 isoform X1 [Apis mellifera]	34.08	23136	22	3	3	Carbamidomethylation	39330000	38880000	44190000	30500000	32600000	23520000	33100000	42300000	40800000	32404000	1.2591
XP_026295545.1	vacuolar protein sorting-associated protein VTA1 homolog [Apis mellifera]	42.03	32520	43	10	10	Carbamidomethylation	318600000	326700000	319500000	244000000	244000000	272000000	278000000	243000000	321600000	256200000	1.25527
XP_003249882.1	leukocyte elastase inhibitor [Apis mellifera]	35.61	73193	56	26	26		1674000000	1629000000	1719000000	1260000000	1390000000	1072000000	1520000000	1430000000	1674000000	1334400000	1.2545
XP_006569061.1	cofilin/actin-depolymerizing factor homolog [Apis mellifera]	26.83	16832	72	13	13	Carbamidomethylation	2412000000	2781000000	2754000000	2390000000	1910000000	2160000000	2010000000	2100000000	2649000000	2114000000	1.25307
XP_395310.3	COP9 signalosome complex subunit 7b isoform X3 [Apis mellifera]	26.7	31584	42	8	8	Carbamidomethylation	259300000	261100000	246700000	213000000	220000000	186400000	217000000	188000000	255700000	204880000	1.24805
XP_026299176.1	probable hydroxyacid-oxoacid transhydrogenase mitochondrial [Apis mellifera]	28.26	51448	46	13	13	Carbamidomethylation	315100000	334000000	335800000	270000000	288000000	215200000	288000000	258000000	328300000	263840000	1.24431
XP_623438.1	dihydrolipoyl dehydrogenase mitochondrial [Apis mellifera]	67.74	54525	31	9	8	Carbamidomethylation	135000000	172800000	131400000	130000000	131000000	72720000	118000000	137000000	146400000	117744000	1.24338
XP_006566515.1	serine-arginine protein 55 isoform X22 [Apis mellifera]	71.11	39085	24	8	8		147600000	162000000	160200000	132000000	146000000	118400000	112000000	122000000	156600000	126080000	1.24207
XP_006559569.1	calreticulin [Apis mellifera]	44.21	47174	53	22	22	Carbamidomethylation	1816000000	1953000000	1989000000	1600000000	1570000000	1504000000	1650000000	1440000000	1.91933e+09	1552800000	1.23605
XP_624102.1	electron transfer flavoprotein subunit alpha mitochondrial [Apis mellifera]	43.82	35379	43	12	12	Carbamidomethylation	246600000	247500000	232200000	194000000	195000000	158400000	202000000	233000000	242100000	196480000	1.23219
XP_016773276.1	hrp65 protein isoform X2 [Apis mellifera]	26.96	63925	14	6	6	Carbamidomethylation	108900000	116100000	122400000	93000000	95000000	95600000	96000000	95000000	115800000	94920000	1.21997
XP_395047.5	phosphoglycerate kinase [Apis mellifera]	27.26	44992	58	21	21	Carbamidomethylation	1935000000	1917000000	2007000000	190000000	1800000000	1880000000	2090000000	2060000000	1953000000	1604000000	1.21758
XP_623539.1	signal transducing adapter molecule 1 [Apis mellifera]	29.91	59780	11	4	4		24120000	26730000	30870000	20700000	19400000	22640000	20700000	28600000	27240000	22408000	1.21564
XP_392799.3	apolipoprotein D [Apis mellifera]	39.95	30335	39	6	6	Carbamidomethylation	54990000	55260000	52650000	47300000	47300000	34640000	49600000	45300000	54300000	44828000	1.2113
XP_006566426.1	stress response protein NST1 isoform X1 [Apis mellifera]	35.59	39745	35	16	15	Carbamidomethylation	3393000000	3006000000	3024000000	2540000000	2680000000	2576000000	2540000000	2680000000	3141000000	2603200000	1.20659
XP_006563123.1	protein dj-1beta [Apis mellifera]	27.1	24237	49	9	9	Carbamidomethylation	360000000	311400000	341100000	279000000	270000000	252800000	292000000	305000000	337500000	279760000	1.20639
XP_016773517.2	protein seele partial [Apis mellifera]	43.37	21365	21	4	4	Carbamidomethylation	84900000	85440000	87430000	69600000	77200000	73120000	70800000	67800000	8.59233e+07	71704000	1.19831
XP_001120471.1	3-hydroxyacyl-CoA dehydrogenase type-2 [Apis mellifera]	24.91	27099	81	12	12		688500000	729900000	740700000	602000000	609000000	593600000	611000000	591000000	719700000	601320000	1.19687
XP_016768992.1	ran-binding protein 3 isoform X3 [Apis mellifera]	28.19	43367	22	5	5	Carbamidomethylation	48060000	50220000	55980000	32300000	46900000	42960000	44700000	48000000	51420000	42972000	1.19659
XP_006557802.1	cathepsin L1 [Apis mellifera]	40.05	38774	33	8	8	Carbamidomethylation	162900000	170100000	153900000	129000000	147000000	106400000	141000000	157000000	162300000	136080000	1.19268
XP_396855.2	myotubularin-related protein 14 [Apis mellifera]	30.12	72677	50	25	25	Carbamidomethylation	489600000	486000000	520200000	420000000	446000000	416000000	422000000	402000000	498600000	421200000	1.18376
XP_006566533.1	RNA-binding protein cabeza isoform X3 [Apis mellifera]	32.66	37107	12	4	4	Carbamidomethylation	41670000	38070000	37710000	23100000	23500000	38960000	35700000	44800000	39150000	33212000	1.17879
XP_392812.2	60S ribosomal protein L23 [Apis mellifera]	22.04	14807	54	7	7	Carbamidomethylation	263700000	267300000	284400000	219000000	221000000	220000000	239000000	254000000	271800000	230600000	1.17866
NP_001153524.1	heat shock protein cognate 3 precursor [Apis mellifera]	37.41	72866	50	27	24	Carbamidomethylation	4185000000	3969000000	3915000000	3370000000	3520000000	3256000000	3410000000	3530000000	4023000000	3417200000	1.17728
XP_395530.1	probable U2 small nuclear ribonucleoprotein A' [Apis mellifera]	30.07	28438	24	4	4	Carbamidomethylation	36720000	36720000	41670000	14000000	31900000	38080000	37200000	41800000	38370000	32596000	1.17714
XP_006561085.2	LOW QUALITY PROTEIN: probable tRNA (guanine(26)-N(2))-dimethyltransferase [Apis mellifera]	23.24	94505	16	12	10	Carbamidomethylation	206100000	193500000	181800000	158000000	164000000	143200000	165000000	194000000	193800000	164840000	1.17569
XP_026296828.1	enolase-phosphatase E1 [Apis mellifera]	26.34	82403	50	27	27	Carbamidomethylation	1098000000	1134000000	1089000000	875000000	914000000	912000000	1020000000	987000000	1107000000	941600000	1.17566
XP_016766165.1	uncharacterized protein LOC113218520 [Apis mellifera]	21.6	45563	32	20	20		1431000000	1377000000	1485000000	1160000000	1230000000	1260000000	1130000000	1310000000	1431000000	1218000000	1.17488
XP_003250264.2	uncharacterized protein LOC100576569 [Apis mellifera]	47.07	217468	10	15	15		453600000	455400000	458100000	405000000	407000000	409600000	326000000	399000000	455700000	389320000	1.1705
XP_395319.2	peroxiredoxin-6 [Apis mellifera]	29.16	24923	43	8	8	Carbamidomethylation	149400000	157500000	150300000	124000000	113000000	144800000	137000000	134000000	152400000	130560000	1.16728
XP_395981.2	protein disulfide-isomerase A6 homolog [Apis mellifera]	34.21	47196	39	11	11	Carbamidomethylation	557100000	569700000	527400000	487000000	481000000	366400000	512000000	536000000	551400000	476480000	1.15724
XP_026298740.1	mucin-3A [Apis mellifera]	36.57	197858	5	7	7	Carbamidomethylation	314100000	318600000	296100000	245000000	230000000	232800000	261000000	369000000	309600000	267560000	1.15712
XP_006559390.1	protein l(2)37Cc [Apis mellifera]	22.12	30011	72	15	15		2637000000	2232000000	2475000000	1950000000	2150000000	2520000000	2040000000	1940000000	2448000000	2120000000	1.15472
XP_026299440.1	dihydrolipoyllysine-residue acetyltransferase component of pyruvate dehydrogenase complex mitochondrial [Apis mellifera]	24.73	54385	38	12	12	Carbamidomethylation	130500000	122400000	123300000	104000000	116000000	90400000	115000000	119000000	125400000	108880000	1.15173
XP_006562888.1	striatin-3 isoform X4 [Apis mellifera]	23.32	80246	18	7	7	Carbamidomethylation	88940000	86240000	88850000	66200000	79800000	79040000	76400000	80700000	88010000	76428000	1.15154
XP_006566477.1	SUMO-conjugating enzyme UBC9-B [Apis mellifera]	45.51	18203	69	7	7	Carbamidomethylation	231300000	242100000	247500000	208000000	225000000	187200000	231000000	196000000	240300000	209440000	1.14735
XP_392658.2	sorting nexin-12 [Apis mellifera]	30.97	19008	44	7	7		145800000	146700000	157500000	133000000	145000000	108800000	145000000	123000000	150000000	130960000	1.14539
XP_003249289.2	peroxiredoxin 1 [Apis mellifera]	37.85	21801	87	19	18	Carbamidomethylation; Oxidation (M)	19530000000	18540000000	19260000000	16900000000	16400000000	17360000000	16300000000	16700000000	19110000000	16732000000	1.14212
XP_001120363.1	ubiquitin-fold modifier 1 isoform X2 [Apis mellifera]	29.14	9448	49	2	2		26550000	27360000	24390000	26400000	18200000	14720000	26800000	28300000	26100000	22884000	1.14053
XP_393232.4	nuclear pore glycoprotein p62 isoform X2 [Apis mellifera]	29.69	47088	30	11	11	Carbamidomethylation	108900000	103500000	117900000	113000000	109000000	85600000	88000000	87400000	110100000	96600000	1.13975
XP_006564331.1	S-adenosylmethionine synthase isoform X1 [Apis mellifera]	35.05	44487	21	5	5	Carbamidomethylation	65250000	60660000	61740000	55600000	54000000	58160000	56800000	50000000	62550000	54912000	1.1391
XP_624877.1	ubiquitin domain-containing protein UBFD1 [Apis mellifera]	20.12	32688	33	7	7		71550000	77130000	71190000	62400000	62200000	66080000	68400000	63000000	73290000	64416000	1.13776
XP_001120801.1	cytochrome b5 [Apis mellifera]	27.73	14496	8	1	1		37800000	36720000	41760000	36500000	36600000	31840000	33200000	32200000	38760000	34068000	1.13772
XP_006569793.2	annexin B9 isoform X2 [Apis mellifera]	32.56	35892	63	19	1	Carbamidomethylation	129600000	128700000	145800000	106000000	117000000	119200000	114000000	139000000	134700000	119040000	1.13155
XP_393789.2	electron transfer flavoprotein subunit beta [Apis mellifera]	27.86	27581	48	10	10	Carbamidomethylation	197100000	184500000	195300000	175000000	182000000	150400000	167000000	177000000	192300000	170280000	1.12932
XP_026296664.1	protein artichoke [Apis mellifera]	42.34	126663	5	5	5	Carbamidomethylation	40780000	41230000	40240000	42800000	42200000	25520000	38700000	31200000	40750000	36084000	1.12931
XP_006567437.1	eukaryotic translation initiation factor 5 [Apis mellifera]	29.64	50939	44	20	20	Carbamidomethylation	687600000	683100000	710100000	628000000	621000000	594000000	651000000	585000000	693600000	615800000	1.12634
XP_395299.2	translationally-controlled tumor protein homolog [Apis mellifera]	20.29	19843	66	11	11		675900000	657900000	694800000	604000000	642000000	539200000	624000000	597000000	676200000	601240000	1.12468
XP_026297174.1	FH1/FH2 domain-containing protein 3 isoform X1 [Apis mellifera]	20.66	141057	1	1	1	Oxidation (M)	71460000	71370000	72630000	54600000	67500000	86400000	55000000	56200000	71820000	63940000	1.12324
XP_395357.3	nucleolysin TIAR [Apis mellifera]	20.38	43346	21	5	5	Carbamidomethylation	91800000	80730000	77580000	65200000	87400000	66880000	75500000	76300000	83370000	74256000	1.12274
XP_006567964.2	uncharacterized protein C14orf119 [Apis mellifera]	27.51	13712	50	4	4	Carbamidomethylation	147600000	151200000	161100000	148000000	130000000	124000000	145000000	137000000	153300000	136800000	1.12061
XP_391963.3	suppressor protein SRP40 [Apis mellifera]	39.1	50378	16	5	5	Carbamidomethylation	37890000	35280000	35460000	34700000	33200000	32080000	30000000	32300000	36210000	32456000	1.11566
NP_001229360.1	quinone oxidoreductase-like protein 2-like [Apis mellifera]	35.15	45237	18	5	5		44190000	42570000	37350000	37700000	37800000	29600000	41500000	39200000	41370000	37160000	1.11329
XP_624147.2	cytochrome b-c1 complex subunit 7 [Apis mellifera]	46.93	13508	39	4	4		43380000	40050000	33390000	37800000	31400000	34320000	38800000	32600000	38940000	34984000	1.11308
XP_392065.2	upstream activation factor subunit spp27 [Apis mellifera]	36.76	29223	26	7	7	Carbamidomethylation	151200000	148500000	151200000	137000000	128000000	126400000	145000000	141000000	150300000	135480000	1.10939
XP_003250943.1	uncharacterized protein LOC100578107 [Apis mellifera]	29.99	48496	28	8	8		458100000	411300000	435600000	376000000	396000000	374400000	397000000	418000000	435000000	392280000	1.1089
XP_006569897.2	dnaJ homolog shv [Apis mellifera]	27.35	41283	14	3	3		51480000	47610000	52740000	49100000	45600000	44800000	43300000	45500000	50610000	45660000	1.10841
XP_006565801.1	ATP synthase subunit d mitochondrial [Apis mellifera]	41.77	20336	51	8	8		286200000	284400000	279900000	249000000	245000000	253600000	257000000	279000000	283500000	256720000	1.10432
XP_006568815.1	UBX domain-containing protein 7 [Apis mellifera]	29.51	49657	22	6	6	Carbamidomethylation	182700000	164700000	182700000	153000000	165000000	153200000	162000000	167000000	176700000	160040000	1.1041
NP_001229443.1	hsp90 co-chaperone Cdc37 [Apis mellifera]	47.77	43339	22	7	7	Carbamidomethylation	360900000	353700000	351900000	312000000	324000000	278400000	315000000	383000000	355500000	322480000	1.10239
XP_006558237.1	renin receptor isoform X2 [Apis mellifera]	22.36	36807	18	3	3		39510000	38700000	37430000	39900000	32900000	31360000	38500000	32300000	3.85467e+07	34992000	1.10159
XP_006568317.1	heterogeneous nuclear ribonucleoprotein H [Apis mellifera]	26.24	44380	22	7	7		71100000	72190000	73080000	66400000	64500000	65760000	63500000	69000000	7.21233e+07	65832000	1.09557
XP_026300736.1	RNA-binding protein lark isoform X1 [Apis mellifera]	31.54	38182	32	10	10	Carbamidomethylation	344800000	333100000	343900000	315000000	302000000	318400000	317000000	313000000	340600000	313080000	1.0879
NP_001153520.1	heat shock protein cognate 5 [Apis mellifera]	28.74	75404	52	34	31	Carbamidomethylation	2808000000	2925000000	2979000000	2680000000	2690000000	2676000000	2640000000	2710000000	2904000000	2679200000	1.08391
XP_624173.1	6-phosphogluconolactonase [Apis mellifera]	24.24	26264	71	11	11	Carbamidomethylation	336600000	389700000	380700000	341000000	401000000	335200000	293000000	332000000	369000000	340440000	1.08389
XP_393381.2	peptidyl-prolyl cis-trans isomerase [Apis mellifera]	29.37	22809	48	7	7	Carbamidomethylation; Oxidation (M)	2889000000	2601000000	2979000000	2470000000	2870000000	2564000000	2630000000	2520000000	2823000000	2610800000	1.08128
XP_026300411.1	enolase [Apis mellifera]	32.63	47186	60	22	22	Carbamidomethylation	4410000000	4293000000	4464000000	4150000000	4050000000	3624000000	4340000000	4150000000	4389000000	4062800000	1.08029
XP_623084.1	aldehyde dehydrogenase mitochondrial [Apis mellifera]	45.3	55686	51	14	14	Carbamidomethylation	382500000	372600000	392400000	351000000	388000000	316000000	359000000	363000000	382500000	355400000	1.07625
XP_006564273.1	ras-related protein Rab-1A [Apis mellifera]	26.91	23108	39	7	5	Carbamidomethylation	110000000	117030000	116300000	109000000	109000000	96800000	104000000	113000000	1.14443e+08	106360000	1.076
XP_392518.1	proteasome subunit alpha type-3 [Apis mellifera]	32.83	27956	17	3	3		64620000	60570000	59400000	58000000	58100000	53440000	57100000	60300000	61530000	57388000	1.07218
XP_026297061.1	nucleosome assembly protein 1-like 1 isoform X2 [Apis mellifera]	21.71	43165	35	9	9	Carbamidomethylation	286200000	250200000	250200000	249000000	260000000	243200000	255000000	223000000	262200000	246040000	1.06568
XP_006564241.1	protein SEC13 homolog [Apis mellifera]	27.19	34306	31	7	7	Carbamidomethylation	94500000	82890000	91800000	84000000	80000000	86800000	86000000	85000000	89730000	84360000	1.06366
XP_001121733.1	U6 snRNA-associated Sm-like protein LSm6 [Apis mellifera]	51.98	9009	37	2	2		39690000	37980000	40050000	36900000	40200000	32960000	35600000	39100000	39240000	36952000	1.06192
XP_625143.2	eukaryotic translation initiation factor 2A [Apis mellifera]	21.53	65292	8	3	3		59400000	55080000	65880000	62700000	54900000	57440000	66100000	59100000	6.34533e+07	60048000	1.05671
XP_006564183.2	probable isocitrate dehydrogenase [NAD] subunit alpha mitochondrial [Apis mellifera]	26.06	39135	41	12	12	Carbamidomethylation	292000000	282100000	280300000	274000000	289000000	261600000	263000000	264000000	284800000	270320000	1.05357
XP_026301294.1	probable aspartate aminotransferase cytoplasmic [Apis mellifera]	33.34	47206	62	18	18	Carbamidomethylation	1510000000	1480000000	1480000000	1510000000	1420000000	1370000000	1440000000	1360000000	1490000000	1420000000	1.0493
XP_006562974.2	protein HGV2 [Apis mellifera]	40.92	50677	19	7	6	Carbamidomethylation	224100000	221400000	225000000	243000000	245000000	218400000	244000000	227000000	2.46833e+08	235480000	1.04821
XP_006558595.1	endoplasmic reticulum resident protein 44 isoform X2 [Apis mellifera]	44.12	47538	26	7	7		157500000	151200000	151200000	142000000	139000000	148000000	159000000	145000000	153300000	146600000	1.0457
XP_006557408.2	succinate--CoA ligase [ADP/GDP-forming] subunit alpha mitochondrial isoform X2 [Apis mellifera]	32.94	35334	15	4	4	Carbamidomethylation	230400000	210600000	234000000	217000000	226000000	235200000	208000000	239000000	235000000	225040000	1.04426
XP_006559497.1	small nuclear ribonucleoprotein Sm D3 [Apis mellifera]	23.88	15416	30	3	3	Carbamidomethylation	94780000	94500000	90280000	85600000	90600000	90400000	88700000	91700000	9.31867e+07	89400000	1.04236
XP_026297163.1	glucose 1 6-bisphosphate synthase isoform X1 [Apis mellifera]	22.13	69567	29	13	13	Carbamidomethylation	110700000	114300000	104400000	106000000	98000000	104000000	107000000	112000000	109800000	105400000	1.04175
XP_026297646.1	hydroxyacylglutathione hydrolase mitochondrial isoform X2 [Apis mellifera]	37.51	60950	21	8	8	Carbamidomethylation	155700000	157500000	183600000	180000000	164000000	144000000	160000000	147000000	165600000	159000000	1.04151
XP_003251624.1	histone H4 [Apis mellifera]	23.49	11381	47	8	8		636300000	654300000	613800000	624000000	641000000	584000000	607000000	596000000	634800000	610400000	1.03997
XP_623942.2	BAG family molecular chaperone regulator 2 [Apis mellifera]	45.74	21197	51	9	9	Carbamidomethylation	356400000	357300000	337500000	347000000	366000000	290400000	314000000	371000000	350400000	337680000	1.03767
XP_392758.2	S-phase kinase-associated protein 1 [Apis mellifera]	24.46	18509	63	9	9	Carbamidomethylation	120600000	116100000	112500000	113000000	118000000	115200000	109000000	106000000	116400000	112240000	1.03706
NP_001264229.1	2-hydroxyacyl-CoA lyase 1-like [Apis mellifera]	20.27	62739	21	6	6	Carbamidomethylation	45630000	48240000	48780000	45700000	48800000	34480000	52100000	48200000	47550000	45856000	1.03694
XP_026297333.1	myelin expression factor 2 isoform X2 [Apis mellifera]	20.5	61999	16	7	6	Carbamidomethylation	92700000	85860000	92700000	84300000	87100000	88800000	81200000	95200000	90420000	87320000	1.0355
NP_001229442.1	pyruvate dehydrogenase E1 component subunit beta mitochondrial [Apis mellifera]	23.74	38449	53	12	12	Carbamidomethylation	441000000	400500000	408600000	397000000	412000000	350400000	406000000	452000000	416700000	403480000	1.03276
XP_006559771.1	actin-related protein 2/3 complex subunit 5 [Apis mellifera]	33.85	17340	52	4	4		112500000	101700000	99000000	98100000	97300000	104800000	117000000	122000000	1.11067e+08	107840000	1.02992
XP_393065.4	protein maelstrom [Apis mellifera]	28.39	54897	42	19	19	Carbamidomethylation	591300000	649800000	613000000	629000000	569000000	632000000	575000000	600000000	6.18033e+08	601000000	1.02834
XP_026299206.1	pseudouridine-metabolizing bifunctional protein C1861.05 [Apis mellifera]	25.36	75836	4	2	2		2556000	2610000	2844000	2810000	2600000	2568000	2420000	2600000	2670000	2599600	1.02708
XP_396744.4	proteasomal ubiquitin receptor ADRM1 isoform X1 [Apis mellifera]	25.02	43203	23	6	6	Carbamidomethylation	121500000	112500000	114300000	114000000	121000000	96000000	106000000	131000000	116100000	113600000	1.02201
XP_006567267.1	stress-induced-phosphoprotein 1 [Apis mellifera]	38.09	61498	47	28	28	Carbamidomethylation	2124000000	2070000000	2151000000	2090000000	2120000000	2016000000	2090000000	2200000000	2.14833e+09	2103200000	1.02146
NP_001171495.1	thioredoxin peroxidase 3 isoform 1 [Apis mellifera]	29.07	27168	41	8	8	Carbamidomethylation	328700000	314100000	332200000	348000000	300000000	352000000	309000000	319000000	3.31667e+08	325600000	1.01863
XP_006566359.1	transcription elongation factor S-II isoform X1 [Apis mellifera]	29.67	35119	25	6	6		63270000	66150000	70830000	65100000	60000000	68320000	69300000	65500000	66750000	65644000	1.01685
XP_001122985.1	proliferating cell nuclear antigen [Apis mellifera]	35.04	29129	46	8	8	Carbamidomethylation	369000000	370800000	352800000	377000000	354000000	336000000	397000000	329000000	364200000	358600000	1.01562
XP_391905.2	proteasome subunit beta type-7 [Apis mellifera]	31.95	30306	36	7	7	Carbamidomethylation	325800000	247500000	290700000	279000000	291000000	268000000	291000000	296000000	288000000	285000000	1.01053
XP_016767900.1	proteasome subunit alpha type-5 [Apis mellifera]	38.82	26718	61	14	14	Carbamidomethylation	918000000	884700000	954000000	906000000	905000000	928000000	910000000	900000000	918900000	909800000	1.01
XP_624561.1	cob(I)yrinic acid a c-diamide adenosyltransferase mitochondrial [Apis mellifera]	31.81	25536	17	3	3		30240000	30690000	24300000	18400000	29600000	27040000	31000000	35000000	28410000	28208000	1.00716
XP_006571925.2	protein PRRC2C isoform X3 [Apis mellifera]	20.55	295370	5	9	9		64530000	61920000	65520000	57000000	62800000	66400000	58300000	73600000	63990000	63620000	1.00582
XP_006557761.1	ATPase family AAA domain-containing protein 3A homolog [Apis mellifera]	30.06	68855	15	7	7	Carbamidomethylation	60300000	60100000	61000000	59300000	60500000	64300000	62000000	58100000	6.04667e+07	60840000	0.993864
XP_391960.2	26S proteasome non-ATPase regulatory subunit 7 [Apis mellifera]	33.07	36454	47	10	10	Carbamidomethylation	164000000	173000000	164000000	172000000	162000000	183000000	165000000	161000000	167000000	168600000	0.99051
XP_026297654.1	peroxidase isoform X2 [Apis mellifera]	21.26	89024	41	23	23	Carbamidomethylation	424000000	423000000	428000000	452000000	425000000	436000000	430000000	431000000	425000000	434800000	0.977461
XP_003249456.1	cyclin-dependent kinase 1 [Apis mellifera]	36.83	34486	23	6	5		31200000	27500000	36500000	30300000	31400000	34300000	34900000	33700000	3.17333e+07	32920000	0.963953
NP_001129207.1	lambda crystallin-like protein [Apis mellifera]	42.16	35861	21	5	5	Carbamidomethylation	16600000	17600000	16200000	17600000	17900000	16800000	19100000	16500000	16800000	17580000	0.955631
XP_391917.2	adenosylhomocysteinase [Apis mellifera]	22.41	47977	31	10	10	Carbamidomethylation	369000000	385000000	380000000	358000000	380000000	456000000	414000000	373000000	378000000	396200000	0.954064
XP_026298285.1	apolipophorins [Apis mellifera]	35.85	376811	15	34	34	Carbamidomethylation	120000000	119000000	132000000	131000000	127000000	142000000	123000000	127000000	1.23667e+08	130000000	0.951282
XP_623303.1	40S ribosomal protein S10 [Apis mellifera]	36.27	17875	43	6	6	Carbamidomethylation	145000000	131000000	140000000	147000000	142000000	147000000	145000000	149000000	1.38667e+08	146000000	0.949772
XP_395732.3	serine/threonine-protein kinase Aurora-2 [Apis mellifera]	30.09	44908	11	4	4		31000000	29400000	29200000	32300000	34200000	32400000	29600000	29700000	2.98667e+07	31640000	0.943953
NP_001104234.1	hexamerin 70a precursor [Apis mellifera]	27.41	81460	18	10	10		72200000	62700000	73800000	75400000	72900000	77000000	76000000	68100000	6.95667e+07	73880000	0.941617
XP_006560170.1	cytochrome c1 heme protein mitochondrial isoform X2 [Apis mellifera]	37.65	34817	29	6	6		53000000	54700000	50900000	53000000	58100000	58900000	60800000	55800000	5.28667e+07	57320000	0.922308
XP_394564.1	tubulin--tyrosine ligase-like protein 12 [Apis mellifera]	31.75	72666	11	7	7	Carbamidomethylation	40300000	41400000	40100000	46100000	44400000	49900000	43000000	41800000	40600000	45040000	0.901421
XP_016771925.1	E3 ubiquitin-protein ligase TRIM71 isoform X2 [Apis mellifera]	23.86	78686	38	18	18	Carbamidomethylation	361000000	351000000	331000000	382000000	390000000	411000000	404000000	384000000	3.47667e+08	394200000	0.881955
XP_026295413.1	mitochondrial-processing peptidase subunit alpha [Apis mellifera]	21.23	61568	28	11	11	Carbamidomethylation	164000000	137000000	150000000	177000000	176000000	159000000	175000000	172000000	1.50333e+08	171800000	0.875049
XP_006558672.1	60S ribosomal protein L6 [Apis mellifera]	31.24	31848	42	11	11	Carbamidomethylation	583000000	574000000	545000000	595000000	691000000	809000000	660000000	502000000	5.67333e+08	651400000	0.870945
XP_623366.2	heat shock protein 75 kDa mitochondrial [Apis mellifera]	23.62	79559	43	24	24	Carbamidomethylation	352000000	318000000	356000000	401000000	390000000	375000000	422000000	381000000	342000000	393800000	0.868461
XP_393806.2	trifunctional enzyme subunit alpha mitochondrial [Apis mellifera]	42.96	84334	39	23	23	Carbamidomethylation	603000000	634000000	639000000	829000000	708000000	701000000	720000000	743000000	6.25333e+08	740200000	0.844817
XP_624943.3	40S ribosomal protein S7 [Apis mellifera]	27.41	24577	36	8	8	Carbamidomethylation	132000000	135000000	148000000	170000000	163000000	172000000	167000000	170000000	1.38333e+08	168400000	0.821457
XP_001122740.5	cleft lip and palate transmembrane protein 1 homolog [Apis mellifera]	26.95	77557	3	2	2		9780000	9670000	8900000	11900000	12200000	11400000	11600000	10900000	9450000	11600000	0.814655
XP_394533.5	dnaJ homolog subfamily C member 13 isoform X2 [Apis mellifera]	41.87	254744	3	4	4		12100000	15200000	15900000	18900000	20100000	19500000	16200000	15000000	14400000	17940000	0.802676
XP_006557289.1	atlastin [Apis mellifera]	20.85	72308	22	12	12	Carbamidomethylation	86400000	85600000	81800000	103000000	102000000	123000000	107000000	95900000	84600000	106180000	0.79676
XP_394555.2	zinc finger protein-like 1 [Apis mellifera]	30.12	36281	12	3	3	Carbamidomethylation	20000000	18300000	19000000	27000000	23400000	22900000	22500000	26000000	19100000	24360000	0.784072
XP_006565856.1	facilitated trehalose transporter Tret1 [Apis mellifera]	24.67	60787	8	3	3		20600000	20700000	20500000	26600000	25000000	25900000	26400000	27900000	20600000	26360000	0.781487
XP_006570292.1	proteasome subunit alpha type-7-1 [Apis mellifera]	43.72	28120	53	10	10	Carbamidomethylation	423000000	373000000	382000000	523000000	509000000	519000000	519000000	459000000	3.92667e+08	505800000	0.776328
XP_394769.2	V-type proton ATPase subunit D 1 [Apis mellifera]	35.56	27466	14	3	3		18900000	18900000	21800000	26900000	25800000	29200000	24300000	23500000	1.98667e+07	25940000	0.76587
XP_001120419.1	40S ribosomal protein S6 [Apis mellifera]	41.28	28896	19	6	6		298000000	296000000	254000000	387000000	374000000	492000000	358000000	314000000	2.82667e+08	385000000	0.734199
XP_016768047.2	DNA polymerase delta catalytic subunit isoform X3 [Apis mellifera]	37.4	119748	2	2	2		1780000	1920000	1960000	2760000	2460000	2820000	2360000	2530000	1.88667e+06	2586000	0.729569
XP_016771101.1	60S ribosomal protein L24 isoform X2 [Apis mellifera]	25.73	13098	37	4	4	Carbamidomethylation	170000000	172000000	192000000	264000000	249000000	255000000	247000000	214000000	178000000	245800000	0.724166
XP_393322.1	60S ribosomal protein L18a [Apis mellifera]	29.19	21022	38	10	10	Carbamidomethylation	232000000	260000000	258000000	329000000	346000000	407000000	333000000	323000000	250000000	347600000	0.719217
XP_026297972.1	E3 ubiquitin-protein ligase HUWE1 isoform X2 [Apis mellifera]	38.93	464190	24	70	70	Carbamidomethylation	1050000000	1050000000	1060000000	1670000000	1490000000	1400000000	1330000000	1490000000	1.05333e+09	1476000000	0.71364
XP_016771089.2	LOW QUALITY PROTEIN: glycogen debranching enzyme [Apis mellifera]	33.96	237133	25	34	34	Carbamidomethylation	303000000	291000000	298000000	447000000	423000000	454000000	429000000	364000000	2.97333e+08	423400000	0.702252
XP_006563657.1	60S ribosomal protein L26 [Apis mellifera]	22.23	17361	25	4	4		75900000	69100000	69000000	105000000	108000000	112000000	86300000	98800000	7.13333e+07	102020000	0.699209
XP_394963.3	probable beta-hexosaminidase fdl isoform X2 [Apis mellifera]	38.99	82011	6	3	3		11400000	10900000	10900000	15800000	14300000	16100000	16800000	16200000	1.10667e+07	15840000	0.698653
XP_026297808.1	uncharacterized protein LOC411996 [Apis mellifera]	37.25	185252	1	1	1		24700000	24700000	21400000	35100000	34100000	41500000	33700000	29300000	23600000	34740000	0.679332
XP_001122467.1	cytochrome b-c1 complex subunit 8 [Apis mellifera]	20.76	9313	11	2	2		15700000	15400000	17700000	24500000	24600000	28000000	23400000	20500000	1.62667e+07	24200000	0.672176
XP_623506.1	60S ribosomal protein L9 [Apis mellifera]	35.51	21521	44	7	7	Carbamidomethylation	300000000	281000000	257000000	399000000	402000000	480000000	413000000	388000000	2.79333e+08	416400000	0.670829
XP_001121836.2	facilitated trehalose transporter Tret1 [Apis mellifera]	22.56	58769	10	7	7		169000000	167000000	190000000	270000000	260000000	300000000	258000000	228000000	1.75333e+08	263200000	0.66616
XP_026300743.1	meiosis regulator and mRNA stability factor 1 [Apis mellifera]	33.84	185141	7	8	8	Carbamidomethylation	82600000	80400000	85700000	134000000	123000000	105000000	136000000	126000000	82900000	124800000	0.664263
XP_006559599.1	D-3-phosphoglycerate dehydrogenase [Apis mellifera]	25.36	55929	50	15	15	Carbamidomethylation	396000000	386000000	380000000	594000000	565000000	646000000	580000000	538000000	3.87333e+08	584600000	0.662561
XP_016773437.1	60S ribosomal protein L14 isoform X2 [Apis mellifera]	36.8	17506	39	9	9		391000000	382000000	358000000	570000000	566000000	666000000	560000000	535000000	377000000	579400000	0.650673
XP_625104.2	40S ribosomal protein S18 [Apis mellifera]	35.47	21124	11	2	2		108000000	104000000	113000000	167000000	155000000	197000000	171000000	153000000	1.08333e+08	168600000	0.642546
XP_392439.4	ubiquitin carboxyl-terminal hydrolase 47 isoform X2 [Apis mellifera]	42.74	147500	17	15	15	Carbamidomethylation	150000000	149000000	162000000	240000000	232000000	269000000	243000000	222000000	1.53667e+08	241200000	0.637092
XP_393671.2	60S ribosomal protein L8 [Apis mellifera]	25.61	28113	28	7	7	Carbamidomethylation	256000000	250000000	269000000	405000000	417000000	515000000	386000000	331000000	2.58333e+08	410800000	0.628854
XP_392843.1	40S ribosomal protein S2 [Apis mellifera]	27.79	30332	48	18	18	Carbamidomethylation	451000000	527000000	461000000	768000000	768000000	835000000	716000000	743000000	4.79667e+08	766000000	0.626197
XP_623050.1	40S ribosomal protein S4 [Apis mellifera]	23.92	29428	54	14	14	Carbamidomethylation	395000000	395000000	340000000	583000000	624000000	718000000	600000000	524000000	3.76667e+08	609800000	0.617689
XP_026298457.1	histone-lysine N-methyltransferase NSD2 isoform X2 [Apis mellifera]	37.36	140805	1	1	1		876000	849000	801000	1320000	1230000	1670000	1280000	1480000	842000	1396000	0.603152
XP_624513.2	alpha-aminoadipic semialdehyde synthase mitochondrial [Apis mellifera]	32.39	102200	1	1	1		14600000	12800000	10600000	22400000	23200000	16700000	21100000	23700000	1.26667e+07	21420000	0.591348
XP_001122174.1	40S ribosomal protein S16 [Apis mellifera]	38.33	16878	49	8	8		232000000	249000000	237000000	400000000	412000000	477000000	395000000	364000000	2.39333e+08	409600000	0.58431
XP_026299970.1	importin subunit alpha [Apis mellifera]	37.45	56951	62	18	18	Carbamidomethylation	682000000	675000000	623000000	1170000000	1130000000	1320000000	1180000000	1070000000	660000000	1174000000	0.562181
XP_006567242.1	probable phospholipid-transporting ATPase IIA [Apis mellifera]	53.14	127140	1	1	1		2620000	2400000	2350000	5090000	4920000	3440000	4370000	4060000	2.45667e+06	4376000	0.561395
XP_016771850.1	40S ribosomal protein S9 [Apis mellifera]	29.68	22520	38	10	10		152000000	127000000	166000000	277000000	260000000	325000000	252000000	233000000	1.48333e+08	269400000	0.550606
XP_006564672.2	protein transport protein Sec61 subunit alpha [Apis mellifera]	45.67	52330	12	4	4	Carbamidomethylation	50400000	62700000	64500000	117000000	112000000	107000000	103000000	105000000	59200000	108800000	0.544118
XP_003251155.1	60S ribosomal protein L27 [Apis mellifera]	43.09	16073	37	6	6		229000000	258000000	261000000	511000000	464000000	429000000	440000000	452000000	2.49333e+08	459200000	0.542973
XP_006567755.2	uncharacterized protein LOC552106 [Apis mellifera]	25.81	14758	8	1	1		13100000	11800000	13300000	22800000	22600000	29700000	23900000	20500000	1.27333e+07	23900000	0.532775
XP_016773031.1	60S ribosomal protein L28 [Apis mellifera]	23.59	15757	14	1	1		92200000	90700000	91800000	162000000	163000000	194000000	165000000	184000000	9.15667e+07	173600000	0.527458
XP_395924.2	bifunctional purine biosynthesis protein PURH [Apis mellifera]	46.23	65727	48	21	21	Carbamidomethylation	645000000	631000000	736000000	831000000	1310000000	1240000000	1520000000	1540000000	6.70667e+08	1288200000	0.520623
XP_624358.1	alpha-1 3/1 6-mannosyltransferase ALG2 [Apis mellifera]	30.33	46654	6	2	2	Oxidation (M)	7490000	6530000	5650000	13000000	14200000	15400000	11800000	9830000	6.55667e+06	12846000	0.510405
XP_026297267.1	CD109 antigen isoform X1 [Apis mellifera]	44.01	167097	1	1	1		539000000	485000000	419000000	1150000000	968000000	1050000000	1010000000	929000000	481000000	1021400000	0.470922
XP_393330.3	regulator of nonsense transcripts 1 [Apis mellifera]	25.84	125516	3	3	3		1490000	1380000	870000	2570000	2510000	3160000	2980000	2670000	1.24667e+06	2778000	0.448764
XP_006572525.1	40S ribosomal protein S19 [Apis mellifera]	42.84	17342	28	7	7		111000000	121000000	122000000	258000000	268000000	333000000	260000000	230000000	118000000	269800000	0.437361
XP_026298295.1	4-coumarate--CoA ligase 1 isoform X1 [Apis mellifera]	41.26	59959	42	18	18	Carbamidomethylation	277000000	322000000	279000000	728000000	647000000	648000000	657000000	720000000	2.92667e+08	680000000	0.430392
XP_026301918.1	putative ATP-dependent RNA helicase me31b [Apis mellifera]	44.71	50632	78	33	33	Carbamidomethylation	3540000000	3310000000	3250000000	7940000000	7580000000	8700000000	7810000000	7860000000	3.36667e+09	7978000000	0.421994
XP_624256.1	40S ribosomal protein S13 [Apis mellifera]	34.29	17210	21	5	5		117000000	145000000	133000000	283000000	328000000	423000000	309000000	260000000	1.31667e+08	320600000	0.410688
XP_006566608.1	protein claret segregational [Apis mellifera]	43.98	75350	11	5	5		22100000	20300000	27600000	82500000	85000000	80200000	76900000	57800000	2.33333e+07	76480000	0.305091
