# Supplementary material for: Group size influences maternal provisioning and compensatory larval growth in honeybees
Source: iScience. 2023 Nov 23;26(12):108546. doi: 10.1016/j.isci.2023.108546 (PMC10711493; doi:10.1016/j.isci.2023.108546)
Supplement: Table S8. Core differentially expressed proteins between small and large eggs, related to Figure 3B [file mmc9.xlsx]

## Sheet: Sheet1
Sample		Q1_S	Q5_S	Q10_S	Q12_S	Q14_S	Q19_S	Q3_B	Q33_B	Q36_B	Q11_B	Q15_B	Q3_S	Q33_S	Q36_S	Q1_B	Q5_B	Q12_B	Q14_B	Q19_B	SJ	LJ	SA	LA
Accession	Description	SJ	SJ	SJ	SJ	SJ	SJ	LJ	LJ	LJ	LJ	LJ	SA	SA	SA	LA	LA	LA	LA	LA
NP_001129659.1	heat shock factor binding protein 1-like [Apis mellifera]	37700000	42500000	38800000	35500000	37300000	41400000	2740000	2660000	2380000	3250000	3210000	30900000	30440000	30800000	21520000	17000000	20700000	18500000	27100000	1.85397	0.135852	1.46505	1
XP_393065.4	protein maelstrom [Apis mellifera]	815000000	839000000	834000000	859000000	935000000	880000000	93600000	74100000	71100000	96800000	80900000	591300000	649800000	613000000	632000000	569000000	629000000	575000000	600000000	1.4315	0.138602	1.02834	1
NP_001172074.1	actin related protein 1 [Apis mellifera]	240000000	255000000	302000000	274000000	221000000	297000000	21600000	31200000	29300000	38100000	42800000	221400000	237600000	250200000	116800000	157000000	154000000	164000000	173000000	1.73139	0.213128	1.5455	1
XP_006561337.1	tubulin-specific chaperone A isoform X2 [Apis mellifera]	353000000	403000000	401000000	383000000	357000000	479000000	61000000	78400000	58500000	61500000	57500000	323100000	322200000	365400000	105600000	118000000	124000000	128000000	133000000	3.25337	0.520703	2.76783	1
XP_392065.2	upstream activation factor subunit spp27 [Apis mellifera]	173000000	181000000	171000000	175000000	178000000	196000000	28200000	24500000	25100000	26900000	25900000	151200000	148500000	151200000	126400000	128000000	137000000	145000000	141000000	1.32123	0.192796	1.10939	1
XP_016766172.1	uncharacterized protein LOC100578571 [Apis mellifera]	4890000000	5670000000	5130000000	5780000000	5190000000	5860000000	1270000000	1100000000	1110000000	1250000000	1050000000	3995000000	3725000000	3409000000	2368000000	2500000000	2330000000	2490000000	2710000000	2.18584	0.466204	1.49607	1
XP_625060.1	ATP synthase subunit delta, mitochondrial [Apis mellifera]	345000000	316000000	350000000	374000000	368000000	307000000	71400000	76900000	104000000	103000000	94800000	338600000	342400000	326000000	138400000	164000000	169000000	167000000	178000000	2.10273	0.551323	2.05577	1
XP_006569732.1	RNA-binding protein 4.1 isoform X6 [Apis mellifera]	28400000	25100000	28800000	26600000	25800000	27300000	40500	4250000	5160000	5880000	7730000	19430000	21050000	19970000	7224000	10200000	14400000	12500000	16200000	2.23052	0.381014	1.66463	1
XP_016767678.1	mitochondrial intermembrane space import and assembly protein 40-B [Apis mellifera]	43600000	40000000	41000000	40600000	44600000	47000000	17100000	1410000	10400000	10300000	9710000	36430000	39830000	37780000	16960000	24500000	18400000	27300000	25500000	1.89952	0.434227	1.68708	1
XP_001119899.1	histone H2A [Apis mellifera]	242000000	259000000	247000000	232000000	223000000	209000000	30600000	44100000	49300000	45500000	50600000	217800000	235800000	250200000	192000000	181000000	163000000	188000000	156000000	1.33712	0.250114	1.33295	1
XP_624132.1	MICOS complex subunit MIC25 isoform X1 [Apis mellifera]	91000000	90000000	100000000	92100000	94600000	114000000	20800000	20400000	21900000	14200000	17100000	85140000	81900000	81000000	28160000	33900000	28300000	25200000	35200000	3.21538	0.626161	2.74211	1
XP_001122341.1	uncharacterized protein LOC726616 [Apis mellifera]	70400000	65800000	70600000	58800000	54700000	63300000	14100000	12000000	15500000	13600000	13140000	53280000	67410000	61920000	28800000	35000000	37900000	22000000	32100000	2.05178	0.438639	1.95347	1
XP_006559219.1	plasminogen activator inhibitor 1 RNA-binding protein isoform X2 [Apis mellifera]	363000000	341000000	340000000	389000000	357000000	377000000	100000000	81200000	76000000	86100000	86000000	327600000	326700000	312300000	196800000	193000000	192000000	187000000	222000000	1.8226	0.433286	1.62596	1
XP_392405.3	alpha-crystallin B chain isoform X1 [Apis mellifera]	527000000	490000000	522000000	490000000	588000000	601000000	147000000	119000000	129000000	133000000	137000000	514600000	530700000	518300000	270400000	197000000	371000000	257000000	276000000	1.95542	0.484906	1.90025	1
XP_026297333.1	myelin expression factor 2 isoform X2 [Apis mellifera]	97000000	95100000	95500000	90000000	95600000	92600000	53700000	58200000	55700000	63100000	63900000	92700000	85860000	92700000	88800000	87100000	84300000	81200000	95200000	1.07994	0.67476	1.0355	1
XP_026297173.1	FK506-binding protein 2 isoform X2 [Apis mellifera]	218000000	194000000	243000000	191000000	216000000	266000000	105000000	83600000	84700000	83900000	83300000	199800000	201600000	178200000	152800000	115000000	120000000	112000000	149000000	1.70571	0.678946	1.4889	1
XP_026301285.1	PCNA-associated factor isoform X2 [Apis mellifera]	66600000	68600000	71200000	73500000	63400000	69000000	13400000	16600000	9870000	18600000	15300000	57140000	59660000	61280000	18160000	24500000	24200000	25100000	36500000	2.67463	0.574264	2.31045	1
XP_006558545.1	histidine triad nucleotide-binding protein 1 [Apis mellifera]	341000000	342000000	355000000	325000000	387000000	314000000	158000000	166000000	170000000	151000000	141000000	352800000	309600000	303300000	202400000	251000000	242000000	229000000	229000000	1.49124	0.681463	1.39544	1
XP_623093.2	UV excision repair protein RAD23 homolog B isoform X2 [Apis mellifera]	250000000	313000000	278000000	284000000	282000000	292000000	26300000	29000000	22600000	23600000	27200000	275400000	262300000	290600000	26240000	26300000	26000000	28700000	29700000	10.3391	0.939828	10.0811	1
XP_623908.1	elongin-B [Apis mellifera]	69700000	72100000	75000000	70900000	75600000	71000000	6400000	12200000	14500000	15900000	12200000	70110000	75240000	55260000	38000000	58800000	58900000	54200000	51000000	1.38719	0.234573	1.28153	1
XP_624806.3	peroxiredoxin-5, mitochondrial [Apis mellifera]	108000000	96700000	103000000	113000000	111000000	90300000	22300000	22800000	21400000	23200000	25800000	99900000	97200000	87030000	33680000	57200000	62500000	56200000	53300000	1.97175	0.439364	1.80139	1
XP_393161.3	lysozyme [Apis mellifera]	52800000	49900000	52000000	49400000	49200000	37500000	11200000	10500000	11000000	9720000	12100000	42220000	46780000	43900000	14320000	20800000	21900000	24300000	18400000	2.43014	0.546731	2.22122	1
XP_624109.1	ubiquitin-like protein 4A [Apis mellifera]	255000000	302000000	318000000	308000000	306000000	321000000	74100000	63300000	64900000	64200000	76300000	313200000	246600000	275400000	154400000	195000000	210000000	194000000	206000000	1.57216	0.357307	1.45091	1
XP_026300889.1	protein canopy homolog 3 [Apis mellifera]	225000000	212000000	240000000	237000000	236000000	207000000	47400000	53900000	54000000	58200000	48300000	217200000	228900000	221700000	72400000	97900000	108000000	94600000	115000000	2.31776	0.536585	2.28121	1
XP_016769951.1	tumor protein D53 homolog isoform X1 [Apis mellifera]	462000000	441000000	439000000	455000000	457000000	496000000	193000000	165000000	163000000	178000000	158000000	402300000	405900000	385200000	252800000	320000000	233000000	259000000	302000000	1.67667	0.627012	1.45522	1
XP_006561629.1	eukaryotic translation initiation factor eIF1 [Apis mellifera]	321000000	284000000	298000000	380000000	319000000	312000000	57000000	53000000	60100000	58900000	63700000	256500000	261000000	209700000	152000000	157000000	121000000	152000000	162000000	2.14382	0.393414	1.62903	1
XP_026301574.1	protein FAM192A [Apis mellifera]	85100000	88600000	87000000	90500000	90200000	100000000	23600000	20500000	22200000	21100000	20800000	84150000	80640000	83160000	47680000	51000000	51700000	54700000	49900000	1.76942	0.424347	1.62072	1
XP_016773511.1	rho GTPase-activating protein gacU [Apis mellifera]	16100000000	17000000000	18000000000	18000000000	16800000000	19500000000	6580000000	5830000000	5640000000	5720000000	5710000000	15210000000	14580000000	15390000000	7016000000	7720000000	7500000000	7290000000	7920000000	2.3456	0.787267	2.0109	1
XP_006561099.1	grpE protein homolog, mitochondrial [Apis mellifera]	228000000	240000000	215000000	225000000	184000000	223000000	111000000	93200000	91400000	95800000	86700000	220500000	267300000	278100000	154400000	198000000	115000000	146000000	148000000	1.43923	0.627922	1.67652	1
XP_003250093.1	uncharacterized protein LOC100577698 [Apis mellifera]	15800000000	18600000000	15000000000	16500000000	15100000000	17100000000	2950000000	3360000000	3920000000	3950000000	3550000000	13680000000	14310000000	16830000000	4816000000	5620000000	7070000000	7740000000	8480000000	2.42395	0.525707	2.21491	1
XP_003249300.1	14 kDa phosphohistidine phosphatase [Apis mellifera]	435000000	352000000	408000000	408000000	362000000	384000000	98700000	88800000	108000000	99900000	88100000	406800000	488700000	407700000	172000000	214000000	218000000	212000000	198000000	1.93047	0.476824	2.14201	1
XP_006569762.1	eukaryotic translation initiation factor 4E-binding protein 1 [Apis mellifera]	36800000	40500000	38300000	39650000	36100000	40800000	8760000	8710000	48400	8380000	8030000	37620000	37080000	38760000	22080000	23100000	27600000	24400000	23900000	1.59777	0.280215	1.56178	1
XP_624147.2	cytochrome b-c1 complex subunit 7 [Apis mellifera]	44500000	37100000	43500000	37800000	48200000	45600000	9190000	10600000	10700000	11800000	11100000	43380000	40050000	33390000	34320000	31400000	37800000	38800000	32600000	1.22294	0.305225	1.11308	1
NP_001172073.1	60S acidic ribosomal protein P1 [Apis mellifera]	2880000000	2890000000	2490000000	3020000000	2780000000	3100000000	799000000	712000000	740000000	772000000	764000000	2556000000	2637000000	2646000000	1208000000	1270000000	1260000000	1380000000	1450000000	2.17722	0.576583	1.98919	1
XP_001122227.1	protein D2 [Apis mellifera]	73000000	71200000	79100000	78200000	75800000	70400000	17700000	10100000	9720000	11300000	10600000	60570000	60030000	60120000	26320000	47800000	53000000	46200000	42100000	1.73189	0.275833	1.3982	1
XP_026297929.1	insulin-like growth factor I isoform X2 [Apis mellifera]	43200000	47000000	45700000	46900000	47500000	71100000	9770000	13200000	14300000	13500000	14600000	42750000	38880000	42300000	20720000	19800000	19300000	21500000	21200000	2.44993	0.637632	2.01473	1
XP_006560961.1	40S ribosomal protein S21 [Apis mellifera]	220000000	212000000	201000000	228000000	192000000	231000000	65400000	52000000	54100000	57100000	55200000	144900000	156600000	153900000	110400000	91000000	83300000	87200000	94800000	2.29269	0.608099	1.62631	1
XP_016772675.1	12 kDa FK506-binding protein [Apis mellifera]	1280000000	1340000000	1340000000	1430000000	1350000000	1450000000	463000000	435000000	403000000	421000000	358000000	1233000000	1170000000	1215000000	697600000	756000000	698000000	697000000	705000000	1.92059	0.585322	1.69687	1
XP_001120364.1	60S acidic ribosomal protein P2 [Apis mellifera]	940000000	1030000000	1010000000	957000000	937000000	1030000000	357000000	331000000	341000000	340000000	307000000	909000000	936000000	1008000000	525600000	605000000	586000000	595000000	621000000	1.67769	0.571507	1.62143	1
XP_026300651.1	deoxyuridine 5'-triphosphate nucleotidohydrolase isoform X3 [Apis mellifera]	528000000	516000000	520000000	602000000	643000000	469000000	158000000	168000000	154000000	143000000	154000000	632700000	519300000	522000000	224800000	240000000	218000000	249000000	355000000	2.12284	0.603823	2.16817	1
XP_026302121.1	uncharacterized protein LOC408583 isoform X3 [Apis mellifera]	46500000	42100000	42400000	49700000	54800000	42600000	16600000	14200000	14500000	8550000	9900000	58320000	49230000	47700000	7056000	21000000	4980000	21300000	9100000	3.65329	1.00495	4.07891	1
XP_026298373.1	polyadenylate-binding protein-interacting protein 1 isoform X1 [Apis mellifera]	66900000	65700000	66900000	66200000	76900000	68200000	19600000	20600000	22100000	19100000	15600000	69210000	60210000	59130000	20880000	41300000	39200000	42000000	32000000	1.95195	0.553085	1.79182	1
XP_026297113.1	alpha-endosulfine [Apis mellifera]	311000000	259000000	308000000	336000000	277000000	365000000	107000000	87400000	84200000	84100000	74400000	268200000	298800000	253800000	146400000	150000000	160000000	143000000	146000000	2.07495	0.586397	1.83526	1
XP_006561085.2	LOW QUALITY PROTEIN: probable tRNA (guanine(26)-N(2))-dimethyltransferase [Apis mellifera]	235000000	220000000	240000000	237000000	246000000	221000000	40400000	40800000	42300000	44300000	41900000	206100000	193500000	181800000	143200000	164000000	158000000	165000000	194000000	1.4145	0.254429	1.17569	1
NP_001165874.1	cytochrome c oxidase subunit VIb polypeptide 1 [Apis mellifera]	155000000	147000000	160000000	187000000	169000000	180000000	52500000	45900000	49800000	49400000	53400000	190800000	187200000	174600000	93600000	101000000	80800000	94900000	94700000	1.78853	0.539785	1.98065	1
XP_624305.2	SH3 domain-binding glutamic acid-rich protein homolog isoform X1 [Apis mellifera]	87600000	93800000	91100000	83900000	82300000	107000000	31600000	26500000	25500000	26800000	21000000	74070000	78840000	84420000	52000000	61500000	61900000	58500000	53500000	1.58229	0.457203	1.3763	1
XP_395357.3	nucleolysin TIAR [Apis mellifera]	91200000	92800000	93000000	91500000	97400000	96300000	6910000	10400000	9960000	10800000	10900000	91800000	80730000	77580000	66880000	87400000	65200000	75500000	76300000	1.26185	0.131895	1.12274	1
NP_001035313.1	odorant binding protein 14 precursor [Apis mellifera]	703000000	590000000	583000000	640000000	720000000	660000000	223000000	161000000	157000000	165000000	158000000	694800000	680400000	591300000	244800000	257000000	219000000	230000000	242000000	2.72189	0.724346	2.74774	1
XP_393417.3	39S ribosomal protein L12, mitochondrial [Apis mellifera]	59400000	60200000	65900000	57800000	61400000	74600000	19700000	17700000	20000000	15400000	19100000	80910000	75960000	84240000	32800000	20700000	20200000	31300000	28600000	2.36589	0.687874	3.00786	1
XP_006564331.1	S-adenosylmethionine synthase isoform X1 [Apis mellifera]	67400000	68600000	65500000	77000000	72500000	83300000	27400000	19500000	20200000	18300000	20700000	65250000	60660000	61740000	58160000	54000000	55600000	56800000	50000000	1.31817	0.386436	1.1391	1
XP_393603.1	thioredoxin, mitochondrial [Apis mellifera]	113000000	137000000	97500000	123000000	120000000	107000000	33800000	32700000	37000000	34200000	33000000	108000000	101700000	123300000	45760000	50300000	45400000	50200000	57700000	2.33097	0.684552	2.2257	1
XP_006563422.1	chymotrypsin inhibitor [Apis mellifera]	161000000	190000000	204000000	210000000	176000000	212000000	69500000	55700000	61100000	53100000	46400000	158400000	144900000	171000000	57200000	57900000	54000000	55400000	60200000	3.3749	1.00386	2.77661	1
XP_395324.2	charged multivesicular body protein 4b [Apis mellifera]	119000000	120000000	119100000	122000000	127000000	112000000	42800000	39000000	36200000	37000000	38100000	107100000	100800000	102600000	62400000	62500000	52000000	53900000	65400000	2.02313	0.651924	1.74713	1
XP_006559914.2	zinc finger CCCH domain-containing protein 11A [Apis mellifera]	35700000	34200000	36000000	35900000	37400000	34500000	12900000	10400000	9310000	9390000	11400000	33660000	32130000	30780000	14560000	18300000	16500000	18900000	19900000	2.02	0.605717	1.82566	1
XP_003251624.1	histone H4 [Apis mellifera]	724000000	680000000	650000000	675000000	710000000	742000000	291000000	233000000	231000000	216000000	188000000	636300000	654300000	613800000	584000000	641000000	624000000	607000000	596000000	1.1416	0.379751	1.03997	1
XP_016772103.2	uncharacterized protein LOC409090 [Apis mellifera]	1040000000	1070000000	1030000000	1120000000	1120000000	1050000000	402000000	322000000	337000000	296000000	252000000	777600000	936000000	963000000	512800000	527000000	465000000	480000000	510000000	2.1478	0.644941	1.78812	1
XP_006564597.1	putative acyl-CoA-binding protein [Apis mellifera]	226000000	227000000	242000000	263000000	247000000	199000000	37400000	51300000	48800000	50700000	45500000	278100000	250200000	243000000	39440000	76600000	44400000	71200000	42200000	4.27257	0.853418	4.69435	1
XP_026299710.1	uncharacterized protein LOC113219119 [Apis mellifera]	6570000	6600000	7470000	6100000	7720000	8940000	3030000	1900000	2120000	2060000	1920000	6948000	5913000	5940000	3808000	2850000	2360000	2760000	3100000	2.43088	0.741363	2.10613	1
XP_397589.3	eukaryotic translation initiation factor 3 subunit J [Apis mellifera]	139000000	125000000	149000000	105000000	131000000	156000000	44900000	40000000	42200000	40800000	37000000	168300000	179100000	160200000	98400000	102000000	99200000	94300000	101000000	1.35549	0.414023	1.70944	1
XP_006563164.1	pterin-4-alpha-carbinolamine dehydratase [Apis mellifera]	325000000	353000000	343000000	369000000	320000000	436000000	94200000	95200000	103000000	94700000	92500000	288000000	292500000	317700000	127200000	140000000	126000000	157000000	147000000	2.56502	0.687894	2.14716	1
XP_006557554.1	40S ribosomal protein S12 [Apis mellifera]	1210000000	1120000000	1020000000	1230000000	1120000000	1210000000	490000000	324000000	363000000	324000000	327000000	1053000000	1170000000	1080000000	592000000	639000000	566000000	536000000	543000000	2.0022	0.635605	1.91412	1
XP_625023.1	mesencephalic astrocyte-derived neurotrophic factor homolog [Apis mellifera]	169000000	166000000	195000000	187000000	184000000	219000000	69900000	57200000	54700000	55400000	52900000	213300000	197100000	196200000	119200000	143000000	127000000	118000000	130000000	1.46474	0.455273	1.58663	1
XP_006557872.1	myosin-2 essential light chain isoform X4 [Apis mellifera]	370000000	427000000	445000000	447000000	426000000	439000000	143000000	149000000	149000000	143000000	121000000	405900000	359100000	414000000	189600000	191000000	197000000	200000000	192000000	2.19506	0.727104	2.02661	1
XP_395405.1	prefoldin subunit 5 [Apis mellifera]	73700000	72800000	71800000	74900000	71400000	75600000	8150000	11100000	11200000	11800000	7690000	62100000	62550000	71460000	13200000	21400000	17600000	20700000	19200000	3.98299	0.542237	3.54886	1
XP_001120846.1	uncharacterized protein LOC726486 [Apis mellifera]	13000000	12800000	12300000	12400000	13900000	9980000	2730000	4410000	4550000	4230000	3760000	12510000	11700000	11520000	5064000	6950000	6220000	6580000	6270000	1.99406	0.633123	1.91578	1
XP_395776.1	ran-specific GTPase-activating protein isoform X1 [Apis mellifera]	243000000	253000000	225000000	256000000	245000000	266000000	95600000	85800000	64600000	94900000	73900000	234900000	243000000	245700000	94400000	66400000	115000000	81900000	71900000	2.88641	0.965549	2.80726	1
XP_623227.1	small ubiquitin-related modifier 3 [Apis mellifera]	149000000	170000000	161000000	165000000	163000000	190000000	72500000	45600000	53000000	42700000	53300000	146700000	134100000	153000000	96800000	106000000	103000000	80000000	98900000	1.71584	0.551063	1.49164	1
XP_001119962.3	titin [Apis mellifera]	535000000	500000000	513000000	519000000	502000000	516000000	182000000	178000000	134000000	142000000	157000000	495000000	506700000	529200000	340000000	383000000	384000000	389000000	355000000	1.38889	0.428417	1.37844	1
XP_006557606.1	endophilin-B1 isoform X2 [Apis mellifera]	9880000	10300000	8310000	11600000	9980000	6360000	1770000	3150000	3320000	3220000	3730000	8982000	8892000	9270000	4072000	6000000	5560000	7230000	7270000	1.56063	0.504115	1.50139	1
XP_623194.2	protein D2 isoform X2 [Apis mellifera]	1150000000	1170000000	1140000000	1200000000	1240000000	1300000000	425000000	393000000	447000000	435000000	431000000	1215000000	1134000000	1152000000	687200000	773000000	749000000	812000000	866000000	1.54353	0.54821	1.50108	1
XP_006567256.1	cytochrome c oxidase subunit NDUFA4 [Apis mellifera]	149000000	147000000	137000000	162000000	146000000	160000000	38600000	39000000	35400000	38400000	36500000	141300000	142200000	142200000	50640000	39800000	35900000	27900000	39600000	3.87347	0.969356	3.66024	1
NP_001171498.1	superoxide dismutase 1 [Apis mellifera]	6380000000	6040000000	6320000000	6390000000	6670000000	7190000000	1880000000	1590000000	1620000000	1370000000	1540000000	6165000000	5877000000	5652000000	2560000000	2720000000	2600000000	2580000000	2690000000	2.47085	0.608365	2.24259	1
XP_026296664.1	protein artichoke [Apis mellifera]	48900000	45800000	47900000	46000000	48900000	46600000	12600000	12500000	12100000	13100000	12000000	40780000	41230000	40240000	25520000	42200000	42800000	38700000	31200000	1.31222	0.345305	1.12931	1
XP_026296372.1	eukaryotic translation initiation factor 5A [Apis mellifera]	1540000000	1760000000	2170000000	1780000000	1860000000	1730000000	689000000	585000000	555000000	472000000	656000000	1566000000	1404000000	1611000000	992000000	904000000	906000000	943000000	1000000000	1.90376	0.623182	1.60906	1
XP_006566795.1	glutaredoxin-related protein 5, mitochondrial [Apis mellifera]	98900000	93600000	95700000	94800000	95500000	94500000	13100000	10800000	11400000	9540000	8830000	79290000	83430000	85410000	23360000	16400000	36500000	15900000	36700000	3.70557	0.416499	3.2093	1
XP_393411.1	ubiquitin-conjugating enzyme E2 variant 2 [Apis mellifera]	112000000	146000000	148000000	144000000	123000000	156000000	58900000	21200000	49300000	49600000	52400000	117900000	108000000	139500000	71200000	77600000	77000000	84600000	70000000	1.81607	0.608307	1.60095	1
XP_006563266.1	icarapin-like isoform X1 [Apis mellifera]	338000000	377000000	353000000	376000000	414000000	402000000	121000000	119000000	127000000	128000000	121000000	414000000	345600000	383400000	242400000	273000000	264000000	267000000	268000000	1.43285	0.468655	1.44933	1
XP_026297646.1	hydroxyacylglutathione hydrolase, mitochondrial isoform X2 [Apis mellifera]	158000000	165000000	158000000	194000000	179000000	173000000	59300000	51400000	52300000	59000000	54700000	155700000	157500000	183600000	144000000	164000000	180000000	160000000	147000000	1.07652	0.34805	1.04151	1
XP_016770794.1	E3 ubiquitin-protein ligase CHIP isoform X1 [Apis mellifera]	58700000	58200000	57300000	57400000	61000000	60600000	17200000	15500000	15600000	14800000	16000000	50220000	48420000	53280000	32400000	28000000	26500000	35500000	40500000	1.80683	0.485574	1.55433	1
XP_016766950.1	acyl carrier protein, mitochondrial isoform X3 [Apis mellifera]	466000000	436000000	477000000	483000000	521000000	405000000	191000000	169000000	165000000	157000000	139000000	468900000	419400000	392400000	264000000	286000000	274000000	258000000	243000000	1.75346	0.619623	1.61094	1
XP_026299648.1	glycine cleavage system H protein, mitochondrial [Apis mellifera]	178000000	198000000	176000000	209000000	170000000	225000000	79800000	58100000	62300000	67400000	63700000	153000000	160200000	178200000	94400000	93100000	86500000	95900000	86000000	2.11304	0.726694	1.79645	1
XP_624715.1	UBX domain-containing protein 1 [Apis mellifera]	302000000	257000000	268000000	298000000	284000000	271000000	105000000	105000000	108000000	112000000	93400000	297900000	288000000	247500000	166400000	174000000	156000000	166000000	167000000	1.68797	0.631059	1.6747	1
XP_016767520.1	viral IAP-associated factor homolog [Apis mellifera]	32600000	33800000	36900000	35600000	33000000	37100000	8880000	12600000	13300000	12800000	12800000	35640000	35460000	36810000	18400000	23400000	26900000	25500000	25600000	1.45381	0.504007	1.50125	1
XP_006561137.1	NSFL1 cofactor p47 isoform X1 [Apis mellifera]	229000000	244000000	239000000	228000000	252000000	249000000	57900000	43000000	44400000	44500000	48300000	216900000	192600000	200700000	126400000	130000000	109000000	104000000	167000000	1.88692	0.374136	1.59805	1
XP_026296828.1	enolase-phosphatase E1 [Apis mellifera]	1160000000	1100000000	1140000000	1230000000	1120000000	1210000000	463000000	389000000	391000000	383000000	390000000	1098000000	1134000000	1089000000	912000000	914000000	875000000	1020000000	987000000	1.23195	0.428207	1.17566	1
XP_003250943.1	uncharacterized protein LOC100578107 [Apis mellifera]	504000000	518000000	513000000	556000000	545200000	508000000	181000000	146000000	145000000	145000000	144000000	458100000	411300000	435600000	374400000	396000000	376000000	397000000	418000000	1.33587	0.387988	1.1089	1
XP_392921.1	probable nuclear transport factor 2 isoform X2 [Apis mellifera]	84600000	89300000	88700000	86200000	86800000	81200000	12100000	30300000	34300000	35500000	27900000	81800000	87750000	84960000	39200000	73500000	70200000	73100000	71100000	1.31662	0.428309	1.2968	1
XP_016773276.1	hrp65 protein isoform X2 [Apis mellifera]	129000000	136000000	138000000	141000000	121000000	163000000	50500000	48300000	46600000	48700000	46100000	108900000	116100000	122400000	95600000	95000000	93000000	96000000	95000000	1.45386	0.50611	1.21997	1
XP_006568270.2	nuclear pore complex protein Nup50 isoform X2 [Apis mellifera]	55500000	60400000	57300000	59900000	54100000	58400000	17500000	16900000	15400000	17700000	14500000	49590000	50840000	52910000	43120000	32900000	37000000	36100000	42800000	1.50063	0.427261	1.33163	1
XP_003249882.1	leukocyte elastase inhibitor [Apis mellifera]	1760000000	1850000000	1830000000	1970000000	1830000000	1960000000	826000000	742000000	758000000	761000000	768000000	1674000000	1629000000	1719000000	1072000000	1390000000	1260000000	1520000000	1430000000	1.39888	0.577788	1.2545	1
XP_001122230.1	mitochondrial import inner membrane translocase subunit Tim8 [Apis mellifera]	105000000	105000000	77900000	103000000	89100000	89600000	37600000	36000000	32900000	34700000	28800000	82710000	96300000	96300000	51680000	56900000	54000000	63500000	63700000	1.63802	0.586652	1.58344	1
XP_006566515.1	serine-arginine protein 55 isoform X22 [Apis mellifera]	229000000	219000000	219000000	206000000	226000000	224000000	50800000	39000000	35600000	34300000	29300000	147600000	162000000	160200000	118400000	146000000	132000000	112000000	122000000	1.74889	0.29981	1.24207	1
XP_006565801.1	ATP synthase subunit d, mitochondrial [Apis mellifera]	392000000	390000000	344000000	384000000	396000000	345000000	150000000	109000000	102000000	112000000	98300000	286200000	284400000	279900000	253600000	245000000	249000000	257000000	279000000	1.46138	0.445076	1.10432	1
XP_001120801.1	cytochrome b5 [Apis mellifera]	40800000	46400000	45800000	51500000	42000000	55400000	22800000	15200000	15300000	17800000	14200000	37800000	36720000	41760000	31840000	36600000	36500000	33200000	32200000	1.3791	0.500763	1.13772	1
XP_623981.1	programmed cell death protein 5 [Apis mellifera]	319000000	264000000	225000000	228000000	316000000	237000000	110000000	88200000	99500000	91400000	92600000	287100000	289800000	239400000	120000000	148000000	138000000	139000000	153000000	1.89709	0.690115	1.94914	1
XP_006560480.1	heterogeneous nuclear ribonucleoprotein 27C isoform X3 [Apis mellifera]	786000000	742000000	784000000	777000000	767000000	663000000	219000000	267000000	389000000	191000000	265000000	707400000	725400000	668700000	397600000	555000000	549000000	553000000	485000000	1.48285	0.524098	1.37915	1
XP_003250941.2	probable serine/threonine-protein kinase samkC [Apis mellifera]	57700000000	63000000000	59700000000	64100000000	61600000000	62000000000	21100000000	18300000000	17000000000	17800000000	16100000000	55620000000	52110000000	55980000000	22960000000	24100000000	22100000000	22400000000	24300000000	2.64759	0.779389	2.355	1
XP_026298167.1	LDLR chaperone boca [Apis mellifera]	349000000	323000000	340000000	315000000	285000000	289000000	121000000	96000000	89900000	100000000	107000000	295200000	318600000	324900000	156800000	159000000	154000000	165000000	177000000	1.95142	0.633038	1.9272	1
XP_001121882.2	ATP synthase-coupling factor 6, mitochondrial [Apis mellifera]	186000000	216000000	156000000	223000000	209000000	258000000	85400000	79900000	76700000	73000000	68900000	252000000	209700000	242100000	105600000	139000000	109000000	110000000	120000000	1.78204	0.657814	2.00994	1
NP_001107670.1	apolipophorin-III-like protein precursor [Apis mellifera]	191000000	182000000	205000000	184000000	185000000	210000000	66200000	57700000	59500000	58000000	67200000	176400000	178200000	171000000	90400000	119000000	114000000	132000000	135000000	1.63307	0.522696	1.48374	1
XP_393789.2	electron transfer flavoprotein subunit beta [Apis mellifera]	185000000	196000000	194000000	209000000	205000000	234000000	92500000	82200000	82100000	78400000	91500000	197100000	184500000	195300000	150400000	182000000	175000000	167000000	177000000	1.19705	0.501175	1.12932	1
XP_392468.3	charged multivesicular body protein 5 [Apis mellifera]	154000000	153000000	148000000	156000000	151000000	154000000	26500000	14000000	15600000	21800000	20200000	117900000	114300000	121500000	65840000	81700000	82900000	80900000	75400000	1.97376	0.253659	1.52428	1
XP_624561.1	cob(I)yrinic acid a,c-diamide adenosyltransferase, mitochondrial [Apis mellifera]	37000000	34800000	33800000	34500000	36400000	36200000	7450000	5290000	5580000	4920000	5830000	30240000	30690000	24300000	27040000	29600000	18400000	31000000	35000000	1.25674	0.206112	1.00716	1
XP_623438.1	dihydrolipoyl dehydrogenase, mitochondrial [Apis mellifera]	162000000	169000000	141000000	152000000	140000000	163000000	71500000	67300000	79600000	72300000	70400000	135000000	172800000	131400000	72720000	131000000	130000000	118000000	137000000	1.31217	0.613365	1.24338	1
XP_006559389.1	inosine triphosphate pyrophosphatase [Apis mellifera]	79900000	87800000	87800000	81600000	80600000	84100000	28200000	26100000	27600000	26400000	26200000	82620000	81180000	86310000	55280000	46900000	33800000	49700000	51600000	1.76233	0.566841	1.75679	1
XP_006566533.1	RNA-binding protein cabeza isoform X3 [Apis mellifera]	37000000	38000000	39400000	40100000	42700000	38700000	16300000	13400000	14600000	14700000	16300000	41670000	38070000	37710000	38960000	23500000	23100000	35700000	44800000	1.18381	0.453451	1.17879	1
XP_003249289.2	peroxiredoxin 1 [Apis mellifera]	20500000000	21300000000	21100000000	22500000000	21500000000	25400000000	16600000000	14900000000	15600000000	15300000000	15500000000	19530000000	18540000000	19260000000	17360000000	16400000000	16900000000	16300000000	16700000000	1.31783	0.93115	1.14212	1
XP_393875.1	chromobox protein homolog 1 [Apis mellifera]	372000000	337000000	351000000	341000000	376000000	393000000	159000000	134000000	135000000	127000000	115000000	355500000	349200000	319500000	265600000	250000000	255000000	252000000	285000000	1.38294	0.512389	1.30545	1
XP_623500.2	coiled-coil domain-containing protein 43 [Apis mellifera]	9630000000	8890000000	8080000000	8510000000	9560000000	9360000000	3930000000	3250000000	3210000000	3220000000	2880000000	8613000000	8676000000	8010000000	4800000000	5010000000	4710000000	4820000000	4990000000	1.8506	0.677764	1.73305	1
XP_006568873.1	endoplasmic reticulum resident protein 29 [Apis mellifera]	744000000	804000000	766000000	799000000	770000000	864000000	283000000	251000000	260000000	258000000	250000000	737100000	699300000	739800000	430400000	484000000	490000000	498000000	479000000	1.66114	0.546737	1.52305	1
XP_001120011.1	eukaryotic translation initiation factor 1A, X-chromosomal [Apis mellifera]	155000000	168000000	176000000	179000000	170000000	160000000	77900000	68700000	66600000	70400000	49900000	158400000	138600000	161100000	123200000	105000000	96700000	131000000	109000000	1.48699	0.59037	1.35157	1
XP_016766769.1	protein alan shepard isoform X2 [Apis mellifera]	89500000	89100000	90200000	91200000	86400000	85800000	23600000	22900000	25900000	25900000	22200000	78750000	99000000	79920000	50000000	63800000	54200000	44100000	60000000	1.62992	0.442852	1.57828	1
XP_016770987.1	uncharacterized protein LOC100577202 [Apis mellifera]	123000000	119000000	106100000	107500000	112000000	118100000	40900000	35600000	36300000	39600000	37700000	108000000	110700000	111600000	43200000	59500000	64300000	68500000	63800000	1.90918	0.635149	1.83929	1
XP_001120363.1	ubiquitin-fold modifier 1 isoform X2 [Apis mellifera]	30400000	27100000	31000000	27300000	29500000	24000000	7240000	12300000	12200000	11800000	11600000	26550000	27360000	24390000	14720000	18200000	26400000	26800000	28300000	1.23303	0.481909	1.14053	1
XP_026297174.1	FH1/FH2 domain-containing protein 3 isoform X1 [Apis mellifera]	79300000	80700000	71100000	93200000	79400000	56700000	37000000	31200000	27800000	28300000	26300000	71460000	71370000	72630000	86400000	67500000	54600000	55000000	56200000	1.20008	0.471067	1.12324	1
XP_026298264.1	superoxide dismutase [Cu-Zn], chloroplastic-like [Apis mellifera]	151000000	145000000	128000000	155000000	148000000	171000000	46500000	47500000	49100000	48300000	49600000	143500000	153700000	141800000	44640000	66300000	49300000	47200000	59100000	2.80758	0.904179	2.74505	1
XP_006562623.1	RNA-binding protein squid isoform X2 [Apis mellifera]	1050000000	918000000	856000000	855000000	900000000	950000000	353000000	383000000	390000000	391000000	380000000	826200000	963000000	846900000	500800000	628000000	591000000	631000000	707000000	1.5068	0.620381	1.43682	1
XP_396855.2	myotubularin-related protein 14 [Apis mellifera]	579000000	513000000	548000000	539000000	581000000	562000000	183000000	183000000	194000000	191000000	174000000	489600000	486000000	520200000	416000000	446000000	420000000	422000000	402000000	1.3145	0.439221	1.18376	1
XP_026300411.1	enolase [Apis mellifera]	4400000000	4590000000	4430000000	4390000000	4550000000	4720000000	1820000000	1760000000	1890000000	1910000000	1680000000	4410000000	4293000000	4464000000	3624000000	4050000000	4150000000	4340000000	4150000000	1.11089	0.445998	1.08029	1
XP_026300671.1	protein CutA homolog isoform X1 [Apis mellifera]	53900000	53900000	53400000	55000000	53400000	51600000	4000000	6140000	6360000	6130000	4200000	35190000	33030000	35820000	19680000	26500000	23900000	30300000	21700000	2.19255	0.219774	1.42038	1
XP_026294697.1	uncharacterized protein LOC100578507 isoform X1 [Apis mellifera]	43200000	49100000	48600000	47200000	43700000	43500000	12100000	18700000	19300000	19200000	22200000	39330000	38880000	44190000	23520000	32600000	30500000	33100000	42300000	1.41598	0.564745	1.2591	1
XP_392611.4	caprin homolog [Apis mellifera]	327000000	331000000	310000000	346000000	327000000	341000000	155000000	114000000	113000000	118000000	92900000	240300000	249300000	253800000	190400000	208000000	158000000	200000000	194000000	1.73786	0.623843	1.30366	1
XP_006566359.1	transcription elongation factor S-II isoform X1 [Apis mellifera]	75900000	83300000	83400000	95000000	79500000	86100000	38900000	30800000	31600000	31700000	30000000	63270000	66150000	70830000	68320000	60000000	65100000	69300000	65500000	1.2776	0.496618	1.01685	1
NP_001164444.1	peroxiredoxin-like protein [Apis mellifera]	303000000	354000000	315000000	347000000	298000000	329000000	124000000	109000000	115000000	122000000	125000000	288900000	295200000	334800000	155200000	149000000	189000000	179000000	172000000	1.92095	0.704809	1.81414	1
XP_006563123.1	protein dj-1beta [Apis mellifera]	345000000	373000000	333000000	405000000	364000000	421000000	161000000	150000000	166000000	174000000	173000000	360000000	311400000	341100000	252800000	270000000	279000000	292000000	305000000	1.33507	0.589076	1.20639	1
XP_393050.2	importin subunit alpha-7 [Apis mellifera]	20900000	21900000	22600000	23500000	21000000	21200000	3510000	5330000	5080000	5010000	4370000	18990000	18630000	17910000	12480000	13300000	12800000	13800000	11800000	1.70224	0.363041	1.44204	1
XP_001121022.1	copper transport protein ATOX1 [Apis mellifera]	76400000	64200000	75400000	69000000	74800000	80200000	26000000	31500000	32500000	33800000	29300000	67320000	68760000	57780000	34720000	41500000	44400000	43100000	46900000	1.74089	0.726902	1.53404	1
XP_006562207.1	F-actin-capping protein subunit alpha [Apis mellifera]	153000000	161000000	174000000	164000000	170000000	165000000	74100000	78700000	83000000	84500000	78600000	167400000	149400000	156600000	88800000	93600000	98300000	106000000	131000000	1.58876	0.770523	1.52405	1
XP_391963.3	suppressor protein SRP40 [Apis mellifera]	38000000	38600000	41300000	35000000	41300000	46700000	21400000	16300000	15700000	17000000	15400000	37890000	35280000	35460000	32080000	33200000	34700000	30000000	32300000	1.23706	0.528716	1.11566	1
XP_624877.1	ubiquitin domain-containing protein UBFD1 [Apis mellifera]	76800000	80300000	74600000	76400000	80100000	73000000	26000000	29600000	30600000	34300000	33300000	71550000	77130000	71190000	66080000	62200000	62400000	68400000	63000000	1.19329	0.477521	1.13776	1
XP_392826.1	small ubiquitin-related modifier [Apis mellifera]	539000000	502000000	400000000	519000000	519000000	430000000	260000000	194000000	200000000	200000000	189000000	469800000	485100000	453600000	340800000	361000000	367000000	337000000	328000000	1.39818	0.601569	1.35396	1
XP_016767143.1	dynein light chain roadblock-type 2 [Apis mellifera]	47400000	46600000	46900000	44400000	45500000	40300000	7910000	11300000	11500000	12100000	11500000	35820000	37890000	37080000	12560000	23100000	22500000	19900000	18300000	2.34451	0.563616	1.91625	1
XP_026295090.1	uncharacterized protein LOC724555 [Apis mellifera]	2400000000	2520000000	2460000000	2530000000	2510000000	2800000000	1300000000	1110000000	1060000000	1090000000	1000000000	2331000000	2196000000	2295000000	1600000000	1670000000	1650000000	1660000000	1580000000	1.55433	0.681373	1.39338	1
XP_006563570.1	prefoldin subunit 6 isoform X2 [Apis mellifera]	163000000	160000000	158000000	133000000	152000000	134000000	63800000	54200000	52100000	53000000	50700000	141300000	143100000	151200000	80800000	89500000	78600000	83100000	85300000	1.79727	0.656123	1.73976	1
XP_006568820.1	Na(+)/H(+) exchange regulatory cofactor NHE-RF1 [Apis mellifera]	262000000	326000000	287000000	314000000	296000000	327000000	112000000	94700000	95800000	76600000	89400000	260100000	269100000	286200000	118400000	96600000	113000000	103000000	153000000	2.58562	0.802226	2.32705	1
XP_006561235.1	probable prefoldin subunit 2 [Apis mellifera]	76000000	81400000	80200000	84900000	82700000	77600000	37600000	29200000	27100000	27500000	16600000	79020000	77760000	80640000	37920000	57500000	41800000	53200000	60200000	1.60535	0.550634	1.57888	1
XP_392857.2	lysosomal aspartic protease [Apis mellifera]	243000000	227000000	247000000	246000000	245000000	259000000	93200000	116000000	111000000	125000000	111000000	243900000	237600000	223200000	159600000	155000000	159000000	161000000	196000000	1.47183	0.669636	1.41404	1
XP_006571155.1	nascent polypeptide-associated complex subunit alpha isoform X2 [Apis mellifera]	622000000	693000000	638000000	666000000	643000000	729000000	318000000	264000000	272000000	277000000	249000000	586800000	597600000	632700000	464000000	499000000	483000000	478000000	473000000	1.3875	0.57572	1.26345	1
XP_623751.2	calcineurin subunit B type 2 [Apis mellifera]	43500000	42400000	50700000	45500000	41500000	41400000	15100000	15200000	14800000	15400000	15100000	32020000	35450000	37870000	14800000	17900000	26300000	13500000	5370000	2.83592	0.970849	2.25461	1
XP_395530.1	probable U2 small nuclear ribonucleoprotein A' [Apis mellifera]	40800000	46300000	45800000	47800000	40800000	51500000	26400000	17500000	12600000	25900000	19900000	36720000	36720000	41670000	38080000	31900000	14000000	37200000	41800000	1.39588	0.627684	1.17714	1
XP_006566426.1	stress response protein NST1 isoform X1 [Apis mellifera]	3280000000	3320000000	3160000000	3350000000	3470000000	3680000000	2090000000	1730000000	1750000000	1830000000	1720000000	3393000000	3006000000	3024000000	2576000000	2680000000	2540000000	2540000000	2680000000	1.29712	0.700676	1.20659	1
XP_006558165.1	protein SET isoform X2 [Apis mellifera]	247000000	232000000	244000000	243000000	267000000	245000000	113000000	93600000	93600000	93600000	88500000	204900000	215900000	207900000	152000000	173000000	171000000	152000000	166000000	1.5131	0.592506	1.28726	1
XP_006559569.1	calreticulin [Apis mellifera]	1900000000	1940000000	2000000000	2000000000	1920000000	2050000000	913000000	834000000	956000000	853000000	774000000	1816000000	1953000000	1989000000	1504000000	1570000000	1600000000	1650000000	1440000000	1.2676	0.557702	1.23605	1
XP_003251332.1	methionine-R-sulfoxide reductase B1 isoform X1 [Apis mellifera]	429000000	443000000	404000000	469000000	415000000	451000000	192000000	169000000	167000000	184000000	165000000	351000000	378000000	392400000	318400000	256000000	255000000	199000000	318000000	1.61604	0.651367	1.38815	1
XP_003250263.2	uncharacterized protein LOC100576529 [Apis mellifera]	114000000	127000000	121000000	134000000	109000000	139000000	51000000	59200000	58900000	61300000	60900000	108900000	114300000	117000000	67360000	64200000	64800000	63100000	62000000	1.9287	0.906178	1.76383	1
XP_016770592.1	nuclear pore complex protein Nup98-Nup96 isoform X2 [Apis mellifera]	157000000	168000000	140000000	166000000	141000000	136000000	75400000	75400000	77900000	75200000	74500000	132800000	141500000	147040000	89600000	109000000	79600000	99200000	102000000	1.57836	0.78932	1.46482	1
XP_393232.4	nuclear pore glycoprotein p62 isoform X2 [Apis mellifera]	111000000	125000000	131000000	119000000	113000000	134000000	91900000	74700000	84200000	80900000	77700000	108900000	103500000	117900000	85600000	109000000	113000000	88000000	87400000	1.26467	0.847619	1.13975	1
XP_625143.2	eukaryotic translation initiation factor 2A [Apis mellifera]	61200000	73200000	70200000	76200000	66000000	86100000	38500000	37500000	39000000	31200000	22200000	59400000	55080000	65880000	57440000	54900000	62700000	66100000	59100000	1.20154	0.560885	1.0012	1
XP_624357.1	calumenin [Apis mellifera]	631000000	644000000	665000000	696000000	648000000	689000000	254000000	245000000	252000000	249000000	236000000	634500000	638100000	622800000	334400000	429000000	392000000	417000000	401000000	1.67773	0.62633	1.60079	1
XP_016773517.2	protein seele, partial [Apis mellifera]	96900000	95300000	98000000	96200000	95500000	94100000	5690000	6290000	5970000	8340000	11100000	84900000	85440000	87430000	73120000	77200000	69600000	70800000	67800000	1.33884	0.10429	1.19831	1
XP_395310.3	COP9 signalosome complex subunit 7b isoform X3 [Apis mellifera]	363000000	350000000	344000000	358000000	361000000	347000000	88600000	84400000	91700000	85400000	83800000	259300000	261100000	246700000	186400000	220000000	213000000	217000000	188000000	1.72703	0.423565	1.24805	1
XP_006564273.1	ras-related protein Rab-1A [Apis mellifera]	125500000	123500000	123400000	121600000	117500000	119000000	31300000	42800000	44600000	47100000	42400000	110000000	117030000	116300000	96800000	109000000	109000000	104000000	113000000	1.1447	0.391501	1.076	1
XP_026300736.1	RNA-binding protein lark isoform X1 [Apis mellifera]	448000000	455000000	472000000	480000000	454000000	407000000	140000000	106000000	105000000	103000000	96500000	344800000	333100000	343900000	318400000	302000000	315000000	317000000	313000000	1.44585	0.351667	1.0879	1
XP_392758.2	S-phase kinase-associated protein 1 [Apis mellifera]	129000000	125000000	130000000	134000000	134000000	150000000	81100000	58700000	56300000	54500000	48800000	120600000	116100000	112500000	115200000	118000000	113000000	109000000	106000000	1.1909	0.5335	1.03706	1
XP_006559497.1	small nuclear ribonucleoprotein Sm D3 [Apis mellifera]	95500000	92400000	96600000	95800000	97700000	92200000	33700000	30100000	26900000	28400000	26000000	94780000	94500000	90280000	90400000	90600000	85600000	88700000	91700000	1.06301	0.324609	1.04236	1
XP_003250702.1	glutaredoxin-C4 isoform X2 [Apis mellifera]	141000000	156000000	154000000	146000000	155000000	150000000	79400000	52900000	66300000	51500000	57500000	144000000	149400000	137700000	100800000	102000000	103000000	104000000	103000000	1.46581	0.599844	1.40113	1
XP_623182.1	selenocysteine Se-methyltransferase [Apis mellifera]	30200000	32870000	30400000	34800000	35300000	35100000	2150000	3110000	3550000	3340000	4280000	22680000	22950000	21780000	11840000	15100000	10900000	13200000	18400000	2.38419	0.236607	1.61794	1
NP_001090623.1	triosephosphate isomerase [Apis mellifera]	967000000	984000000	975000000	1030000000	988000000	957000000	408000000	427000000	445000000	441000000	403000000	927000000	900000000	918000000	524000000	682000000	678000000	670000000	635000000	1.54202	0.66604	1.43462	1
XP_006558237.1	renin receptor isoform X2 [Apis mellifera]	47000000	45800000	46400000	44600000	43500000	43100000	12800000	19300000	19900000	22900000	15000000	39510000	38700000	37430000	31360000	32900000	39900000	38500000	32300000	1.28791	0.513832	1.10159	1
XP_026300391.1	protein CDV3 homolog [Apis mellifera]	142000000	138000000	137000000	138000000	132000000	130000000	38900000	30600000	67300000	70900000	53600000	114300000	111600000	132300000	64640000	64100000	63600000	76100000	60800000	2.06789	0.793646	1.81327	1
XP_006560618.1	40S ribosomal protein S28 [Apis mellifera]	301000000	284000000	269000000	278000000	298000000	288000000	191000000	177000000	170000000	176000000	160000000	266400000	270900000	255600000	195600000	187000000	187000000	177000000	184000000	1.53843	0.939179	1.42005	1
XP_392722.1	26S proteasome regulatory subunit 6A-B [Apis mellifera]	381000000	377000000	373000000	360000000	377000000	370000000	157000000	153000000	152000000	160000000	139000000	368100000	356400000	362700000	240800000	257000000	288000000	287000000	254000000	1.40564	0.57356	1.36569	1
XP_394112.2	fumarylacetoacetate hydrolase domain-containing protein 2A isoform X2 [Apis mellifera]	482000000	489000000	495000000	496000000	486000000	437000000	150000000	131000000	144000000	140000000	131000000	384300000	370800000	398700000	286400000	277000000	270000000	283000000	269000000	1.73536	0.502382	1.38805	1
XP_391855.2	nuclear migration protein nudC [Apis mellifera]	742000000	738000000	705000000	752000000	781000000	782000000	358000000	291000000	281000000	283000000	262000000	633600000	707400000	707400000	484000000	508000000	481000000	479000000	500000000	1.52936	0.60155	1.39233	1
XP_392812.2	60S ribosomal protein L23 [Apis mellifera]	297000000	316000000	313000000	328000000	293000000	321000000	177000000	175000000	182000000	183000000	172000000	263700000	267300000	284400000	220000000	221000000	219000000	239000000	254000000	1.3501	0.771032	1.17866	1
NP_001229442.1	pyruvate dehydrogenase E1 component subunit beta, mitochondrial [Apis mellifera]	397000000	401000000	424000000	395000000	441000000	452000000	181000000	194000000	197000000	205000000	213000000	441000000	400500000	408600000	350400000	412000000	397000000	406000000	452000000	1.03681	0.490731	1.03276	1
XP_003250264.2	uncharacterized protein LOC100576569 [Apis mellifera]	450000000	474000000	483000000	450000000	450000000	463000000	319000000	284000000	275000000	272000000	244000000	453600000	455400000	458100000	409600000	407000000	405000000	326000000	399000000	1.18583	0.71612	1.1705	1
XP_026296194.1	eukaryotic translation initiation factor 4B [Apis mellifera]	133000000	127600000	129000000	135000000	130900000	132000000	63000000	48200000	52700000	47100000	42800000	109800000	118800000	117900000	89600000	78800000	75400000	79900000	79100000	1.62922	0.630089	1.43371	1
XP_623539.1	signal transducing adapter molecule 1 [Apis mellifera]	37200000	36500000	39900000	37400000	36200000	38600000	21800000	17500000	20800000	20300000	18400000	24120000	26730000	30870000	22640000	19400000	20700000	20700000	28600000	1.67946	0.881828	1.21564	1
XP_006564183.2	probable isocitrate dehydrogenase [NAD] subunit alpha, mitochondrial [Apis mellifera]	313000000	307000000	310000000	335000000	316000000	301000000	191000000	196000000	194000000	193000000	196000000	292000000	282100000	280300000	261600000	289000000	274000000	263000000	264000000	1.16035	0.717668	1.05357	1
XP_026298733.1	uncharacterized protein LOC409465 [Apis mellifera]	327000000	323000000	304000000	337000000	339000000	322000000	253000000	222000000	230000000	227000000	209000000	311400000	312300000	314100000	288400000	265000000	231000000	233000000	222000000	1.31246	0.920607	1.26109	1
XP_624102.1	electron transfer flavoprotein subunit alpha, mitochondrial [Apis mellifera]	268000000	293000000	294000000	254000000	264000000	296000000	96400000	92400000	97600000	96400000	93500000	246600000	247500000	232200000	158400000	195000000	194000000	202000000	233000000	1.41575	0.484833	1.23219	1
XP_001119883.1	28 kDa heat- and acid-stable phosphoprotein [Apis mellifera]	62000000	62300000	65700000	75600000	71600000	81400000	40200000	37500000	36700000	34300000	30100000	88830000	79470000	79830000	59600000	63200000	50800000	58900000	62000000	1.18449	0.607131	1.40424	1
XP_006568815.1	UBX domain-containing protein 7 [Apis mellifera]	200000000	211000000	201000000	206000000	212000000	223000000	124000000	108000000	118000000	103000000	101000000	182700000	164700000	182700000	153200000	165000000	153000000	162000000	167000000	1.30488	0.692327	1.1041	1
XP_026299440.1	dihydrolipoyllysine-residue acetyltransferase component of pyruvate dehydrogenase complex, mitochondrial [Apis mellifera]	134000000	133000000	135000000	124000000	121000000	126000000	63700000	60700000	63600000	64300000	59900000	130500000	122400000	123300000	90400000	116000000	104000000	115000000	119000000	1.18326	0.573475	1.15173	1
XP_393112.2	26S proteasome non-ATPase regulatory subunit 4 [Apis mellifera]	72300000	83100000	77700000	63900000	72100000	80200000	32700000	39600000	41400000	42700000	42700000	64890000	65070000	74790000	43760000	55300000	49700000	57900000	58900000	1.40991	0.749736	1.28502	1
NP_001091636.1	profilin [Apis mellifera]	2110000000	2080000000	1990000000	2000000000	2180000000	2140000000	1190000000	1040000000	1050000000	1070000000	998000000	1971000000	1899000000	1881000000	1392000000	1520000000	1410000000	1480000000	1610000000	1.40538	0.721533	1.29317	1
NP_001035353.1	cystathionine-beta-synthase [Apis mellifera]	65800000	62500000	68900000	64800000	64600000	63500000	27600000	44400000	33400000	34500000	24400000	57510000	60300000	54130000	29680000	38700000	47400000	38700000	41900000	1.65538	0.836643	1.45925	1
XP_623084.1	aldehyde dehydrogenase, mitochondrial [Apis mellifera]	411000000	432000000	410000000	403000000	423000000	397000000	276000000	308000000	313000000	331000000	286000000	382500000	372600000	392400000	316000000	388000000	351000000	359000000	363000000	1.16113	0.851998	1.07625	1
XP_006567437.1	eukaryotic translation initiation factor 5 [Apis mellifera]	928000000	1000000000	963000000	897000000	940000000	960000000	579000000	601000000	571000000	630000000	566000000	687600000	683100000	710100000	594000000	621000000	628000000	651000000	585000000	1.53946	0.957129	1.12634	1
XP_006561890.2	heterogeneous nuclear ribonucleoprotein K isoform X2 [Apis mellifera]	168000000	164000000	173000000	186000000	151000000	181000000	102000000	84900000	84700000	90400000	87900000	146700000	161100000	157500000	110400000	108000000	117000000	111000000	125000000	1.49195	0.787364	1.35719	1
XP_006557408.2	succinate--CoA ligase [ADP/GDP-forming] subunit alpha, mitochondrial isoform X2 [Apis mellifera]	224000000	246000000	259000000	250000000	244000000	273000000	142000000	132000000	130000000	134000000	141000000	230400000	210600000	234000000	235200000	226000000	217000000	208000000	239000000	1.10795	0.603448	0.999822	1
XP_016767976.1	glutamine synthetase isoform X1 [Apis mellifera]	130000000	119000000	97200000	135000000	134000000	103000000	87300000	74800000	84700000	84100000	78800000	150300000	138600000	139500000	98400000	96000000	98000000	98000000	94000000	1.23555	0.845789	1.47399	1
XP_006566165.1	UPF0587 protein C1orf123 homolog [Apis mellifera]	180900000	172000000	165900000	181600000	171000000	182200000	49200000	37400000	38800000	43400000	41300000	147400000	145320000	147660000	110400000	94400000	103000000	110000000	100000000	1.69564	0.405755	1.41747	1
XP_026295545.1	vacuolar protein sorting-associated protein VTA1 homolog [Apis mellifera]	334000000	330000000	375000000	364000000	330000000	350000000	211000000	219000000	241000000	244000000	219000000	318600000	326700000	319500000	272000000	244000000	244000000	278000000	243000000	1.35506	0.885246	1.25527	1
XP_395981.2	protein disulfide-isomerase A6 homolog [Apis mellifera]	535000000	511000000	539000000	524000000	525000000	563000000	280000000	259000000	294000000	290000000	291000000	557100000	569700000	527400000	366400000	481000000	487000000	512000000	536000000	1.11827	0.593519	1.15724	1
XP_392478.2	malate dehydrogenase, mitochondrial [Apis mellifera]	2750000000	2950000000	3210000000	3090000000	2870000000	3140000000	1650000000	1830000000	1900000000	1960000000	1850000000	2718000000	2574000000	2754000000	1728000000	1880000000	2210000000	2080000000	2280000000	1.47459	0.902928	1.31755	1
XP_016768992.1	ran-binding protein 3 isoform X3 [Apis mellifera]	55900000	63900000	54200000	64200000	56700000	59700000	41200000	35200000	35400000	34400000	21700000	48060000	50220000	55980000	42960000	46900000	32300000	44700000	48000000	1.37531	0.781439	1.19659	1
XP_623942.2	BAG family molecular chaperone regulator 2 [Apis mellifera]	380000000	368000000	338000000	370000000	383000000	322000000	222000000	218000000	238000000	213000000	204000000	356400000	357300000	337500000	290400000	366000000	347000000	314000000	371000000	1.06659	0.648543	1.03767	1
XP_006566477.1	SUMO-conjugating enzyme UBC9-B [Apis mellifera]	304000000	305000000	277000000	296000000	240000000	277000000	126000000	127000000	115000000	116000000	88300000	231300000	242100000	247500000	187200000	225000000	208000000	231000000	196000000	1.35202	0.546505	1.14735	1
XP_392799.3	apolipoprotein D [Apis mellifera]	54100000	56100000	57400000	55900000	57500000	53300000	14500000	20800000	22400000	23800000	19700000	54990000	55260000	52650000	34640000	47300000	47300000	49600000	45300000	1.2429	0.451504	1.2113	1
XP_001121733.1	U6 snRNA-associated Sm-like protein LSm6 [Apis mellifera]	46200000	46600000	44000000	38900000	38100000	41400000	9060000	15900000	17800000	15900000	14700000	39690000	37980000	40050000	32960000	40200000	36900000	35600000	39100000	1.15104	0.397056	1.06192	1
XP_395319.2	peroxiredoxin-6 [Apis mellifera]	153000000	144000000	138000000	163000000	144000000	172000000	115000000	91000000	94900000	92700000	81000000	149400000	157500000	150300000	144800000	113000000	124000000	137000000	134000000	1.16677	0.727022	1.16728	1
XP_006559771.1	actin-related protein 2/3 complex subunit 5 [Apis mellifera]	121000000	125000000	129000000	128000000	139000000	147000000	59700000	71700000	76800000	73000000	76400000	112500000	101700000	99000000	104800000	97300000	98100000	117000000	122000000	1.2194	0.663205	0.968101	1
XP_026299176.1	probable hydroxyacid-oxoacid transhydrogenase, mitochondrial [Apis mellifera]	361000000	358000000	360000000	331000000	340000000	347000000	95100000	99000000	121000000	104000000	95600000	315100000	334000000	335800000	215200000	288000000	270000000	288000000	258000000	1.32467	0.390161	1.24431	1
XP_392679.5	dihydrolipoyllysine-residue succinyltransferase component of 2-oxoglutarate dehydrogenase complex, mitochondrial isoform X1 [Apis mellifera]	43200000	45900000	43800000	45300000	43800000	39700000	7340000	8570000	8580000	9010000	10300000	41220000	39510000	39330000	18000000	19500000	21300000	22900000	23600000	2.07107	0.415954	1.90028	1
XP_006564241.1	protein SEC13 homolog [Apis mellifera]	78700000	92500000	88500000	98700000	86900000	96400000	55400000	49200000	47300000	52000000	52500000	94500000	82890000	91800000	86800000	80000000	84000000	86000000	85000000	1.07021	0.607871	1.06366	1
XP_003249382.1	inorganic pyrophosphatase [Apis mellifera]	202000000	259000000	230000000	246000000	202000000	207000000	151000000	115000000	123000000	126000000	129000000	230400000	240300000	292500000	173600000	191000000	179000000	175000000	196000000	1.2264	0.704133	1.39077	1
XP_624074.1	coiled-coil domain-containing protein 6 [Apis mellifera]	79400000	74900000	83300000	72100000	74300000	88800000	41900000	36100000	37500000	37400000	37200000	95400000	94500000	108000000	74000000	76300000	57700000	93900000	60400000	1.0875	0.524703	1.37041	1
XP_003250481.1	prefoldin subunit 1 [Apis mellifera]	40900000	39300000	41500000	36400000	44000000	49600000	28000000	25700000	23100000	23600000	22400000	48960000	43740000	45900000	25840000	32600000	34800000	31500000	35700000	1.30734	0.765395	1.43979	1
XP_016766165.1	uncharacterized protein LOC113218520 [Apis mellifera]	1450000000	1550000000	1500000000	1640000000	1490000000	1380000000	879000000	904000000	931000000	941000000	845000000	1431000000	1377000000	1485000000	1260000000	1230000000	1160000000	1130000000	1310000000	1.2329	0.738916	1.17488	1
NP_001229360.1	quinone oxidoreductase-like protein 2-like [Apis mellifera]	45800000	46400000	38200000	47600000	46800000	39600000	18400000	14900000	15200000	16200000	16600000	44190000	42570000	37350000	29600000	37800000	37700000	41500000	39200000	1.18586	0.437567	1.11329	1
NP_001229443.1	hsp90 co-chaperone Cdc37 [Apis mellifera]	391000000	390000000	404000000	411000000	401000000	391000000	234000000	234000000	230000000	228000000	203000000	360900000	353700000	351900000	278400000	324000000	312000000	315000000	383000000	1.23419	0.700198	1.10239	1
XP_006563871.1	TAR DNA-binding protein 43 isoform X4 [Apis mellifera]	39900000	40500000	38500000	38600000	40400000	46100000	25800000	18200000	24000000	16400000	18100000	29160000	27090000	27540000	21600000	22800000	19800000	22100000	24200000	1.84012	0.927602	1.2638	1
XP_006567267.1	stress-induced-phosphoprotein 1 [Apis mellifera]	2070000000	2220000000	2070000000	2320000000	2140000000	2300000000	1190000000	1090000000	1060000000	1050000000	1040000000	2124000000	2070000000	2151000000	2016000000	2120000000	2090000000	2090000000	2200000000	1.03969	0.516356	1.00561	1
XP_006562888.1	striatin-3 isoform X4 [Apis mellifera]	95700000	87200000	88300000	94900000	95000000	93600000	23200000	21600000	23300000	21100000	24600000	88940000	86240000	88850000	79040000	79800000	66200000	76400000	80700000	1.20964	0.297797	1.15154	1
NP_001171495.1	thioredoxin peroxidase 3 isoform 1 [Apis mellifera]	347000000	358000000	413000000	338000000	334000000	371000000	244000000	226000000	231000000	238000000	227000000	328700000	314100000	332200000	352000000	300000000	348000000	309000000	319000000	1.10616	0.716216	0.998157	1
XP_006567441.1	calcineurin B homologous protein 1 [Apis mellifera]	32100000	33200000	32200000	32100000	33000000	30300000	12400000	17500000	19100000	17800000	15700000	29700000	31410000	29880000	14960000	20800000	19400000	23500000	22700000	1.58593	0.813931	1.49615	1
NP_001153520.1	heat shock protein cognate 5 [Apis mellifera]	2960000000	3230000000	2840000000	2970000000	2880000000	3070000000	1310000000	1240000000	1280000000	1310000000	1130000000	2808000000	2925000000	2979000000	2676000000	2690000000	2680000000	2640000000	2710000000	1.11663	0.46805	1.08391	1
XP_392518.1	proteasome subunit alpha type-3 [Apis mellifera]	57300000	66900000	65100000	63500000	62200000	60100000	34200000	28500000	27700000	29000000	26700000	64620000	60570000	59400000	53440000	58100000	58000000	57100000	60300000	1.08937	0.509166	1.07218	1
XP_006571925.2	protein PRRC2C isoform X3 [Apis mellifera]	69400000	66900000	67100000	65700000	60600000	60800000	34900000	43300000	37600000	37100000	37800000	64530000	61920000	65520000	66400000	62800000	57000000	58300000	73600000	1.023	0.599497	1.00582	1
XP_026299779.1	ribulose-phosphate 3-epimerase [Apis mellifera]	11100000	10300000	13300000	10000000	12000000	8540000	8080000	6000000	6800000	6610000	8100000	10800000	9990000	9270000	4024000	7290000	6180000	7310000	8180000	1.64827	1.07901	1.51892	1
XP_026295771.1	protein PFF0380w isoform X1 [Apis mellifera]	52400000	54400000	55400000	60000000	62600000	59600000	4910000	4260000	4130000	4380000	4750000	24840000	21510000	20070000	12640000	11200000	13200000	11400000	10500000	4.86936	0.380556	1.87818	1
XP_001122985.1	proliferating cell nuclear antigen [Apis mellifera]	393000000	373000000	388000000	419000000	393000000	433000000	312000000	249000000	255000000	266000000	281000000	369000000	370800000	352800000	336000000	354000000	377000000	397000000	329000000	1.11498	0.760178	1.01562	1
XP_001120471.1	3-hydroxyacyl-CoA dehydrogenase type-2 [Apis mellifera]	675000000	673000000	705000000	720000000	654000000	745000000	371000000	380000000	399000000	390000000	361000000	688500000	729900000	740700000	593600000	609000000	602000000	611000000	591000000	1.15634	0.632276	1.19687	1
XP_006557802.1	cathepsin L1 [Apis mellifera]	189000000	171000000	171000000	158000000	181000000	189000000	151000000	118000000	123000000	120000000	125000000	162900000	170100000	153900000	106400000	147000000	129000000	141000000	157000000	1.29703	0.936214	1.19268	1
XP_391905.2	proteasome subunit beta type-7 [Apis mellifera]	236000000	280000000	306000000	344000000	306000000	369000000	204000000	169000000	172000000	210000000	167000000	325800000	247500000	290700000	268000000	291000000	279000000	291000000	296000000	1.07661	0.647018	1.01053	1
XP_006569793.2	annexin B9 isoform X2 [Apis mellifera]	143000000	162000000	100000000	143000000	144000000	117000000	101000000	75700000	75300000	86800000	90200000	129600000	128700000	145800000	119200000	117000000	106000000	114000000	139000000	1.13267	0.720766	1.13155	1
XP_006562974.2	protein HGV2 [Apis mellifera]	236000000	243000000	225000000	262000000	249000000	259000000	156000000	145000000	151000000	143000000	124000000	224100000	221400000	225000000	218400000	245000000	243000000	244000000	227000000	1.04326	0.610668	0.949125	1
XP_016767900.1	proteasome subunit alpha type-5 [Apis mellifera]	919000000	966000000	858000000	1000000000	918000000	953000000	747000000	602000000	625000000	648000000	557000000	918000000	884700000	954000000	928000000	905000000	906000000	910000000	900000000	1.02843	0.698835	1.01	1
XP_393381.2	peptidyl-prolyl cis-trans isomerase [Apis mellifera]	2880000000	3300000000	3000000000	3150000000	3190000000	3100000000	2100000000	1630000000	1660000000	1660000000	1590000000	2889000000	2601000000	2979000000	2564000000	2870000000	2470000000	2630000000	2520000000	1.18865	0.661866	1.08128	1
XP_624763.2	anamorsin homolog [Apis mellifera]	155200000	162200000	160800000	159100000	154900000	161800000	44200000	40500000	38300000	38500000	32500000	171730000	174070000	180370000	90400000	111000000	87500000	105000000	107000000	1.58714	0.387303	1.75075	1
XP_006569061.1	cofilin/actin-depolymerizing factor homolog [Apis mellifera]	3270000000	3310000000	3450000000	3440000000	3070000000	2620000000	1240000000	1200000000	1290000000	1350000000	1300000000	2412000000	2781000000	2754000000	2160000000	1910000000	2390000000	2010000000	2100000000	1.51056	0.603595	1.25307	1
XP_026299206.1	pseudouridine-metabolizing bifunctional protein C1861.05 [Apis mellifera]	2900000	3160000	2950000	2730000	2840000	3010000	1870000	2060000	1830000	2260000	1730000	2556000	2610000	2844000	2568000	2600000	2810000	2420000	2600000	1.12774	0.750115	1.02708	1
XP_016769865.1	double-stranded RNA-binding protein Staufen homolog 2 isoform X2 [Apis mellifera]	85100000	87400000	86850000	93300000	94300000	86500000	53400000	48100000	49100000	49300000	47800000	90000000	89190000	84330000	60800000	63000000	62000000	67300000	65000000	1.39749	0.778686	1.3807	1
XP_394859.1	ester hydrolase C11orf54 homolog [Apis mellifera]	19500000	19100000	18600000	18890000	18200000	18800000	10300000	7250000	7670000	8020000	7600000	18270000	17640000	18450000	9128000	9230000	10300000	9390000	9630000	1.97663	0.85658	1.90025	1
XP_006559390.1	protein l(2)37Cc [Apis mellifera]	2460000000	2740000000	2690000000	2780000000	2930000000	2650000000	1690000000	1970000000	1990000000	2020000000	1700000000	2637000000	2232000000	2475000000	2520000000	2150000000	1950000000	2040000000	1940000000	1.27752	0.883962	1.15472	1
XP_624173.1	6-phosphogluconolactonase [Apis mellifera]	392000000	378000000	435000000	369000000	431000000	375000000	282000000	235000000	243000000	243000000	216000000	336600000	389700000	380700000	335200000	401000000	341000000	293000000	332000000	1.16516	0.716132	1.08389	1
XP_026297061.1	nucleosome assembly protein 1-like 1 isoform X2 [Apis mellifera]	267000000	268000000	260000000	242000000	306000000	305000000	173000000	174000000	173000000	178000000	170000000	286200000	250200000	250200000	243200000	260000000	249000000	255000000	223000000	1.11635	0.705576	1.06568	1
XP_026296819.1	J domain-containing protein isoform X1 [Apis mellifera]	144000000	158000000	134000000	159000000	144000000	163000000	18100000	13300000	13400000	12900000	11300000	129600000	129600000	142200000	102400000	101000000	98100000	102000000	98000000	1.49884	0.137587	1.334	1
XP_395299.2	translationally-controlled tumor protein homolog [Apis mellifera]	726000000	770000000	736000000	866000000	750000000	789000000	515000000	427000000	498000000	463000000	435000000	675900000	657900000	694800000	539200000	642000000	604000000	624000000	597000000	1.2854	0.777726	1.12468	1
XP_392658.2	sorting nexin-12 [Apis mellifera]	150000000	165000000	163000000	165000000	152000000	165000000	88900000	85700000	87600000	94300000	69700000	145800000	146700000	157500000	108800000	145000000	133000000	145000000	123000000	1.22175	0.650886	1.14539	1
NP_001264229.1	2-hydroxyacyl-CoA lyase 1-like [Apis mellifera]	49200000	50100000	52500000	50800000	54000000	55900000	31800000	38000000	38300000	38800000	36800000	45630000	48240000	48780000	34480000	48800000	45700000	52100000	48200000	1.1358	0.801204	1.03694	1
XP_006569897.2	dnaJ homolog shv [Apis mellifera]	52900000	54000000	45700000	52900000	52300000	62000000	34300000	39000000	34500000	38900000	43300000	51480000	47610000	52740000	44800000	45600000	49100000	43300000	45500000	1.16732	0.832238	1.10841	1
XP_395047.5	phosphoglycerate kinase [Apis mellifera]	2090000000	2240000000	2050000000	2280000000	2140000000	2240000000	1740000000	1440000000	1400000000	1380000000	1250000000	1935000000	1917000000	2007000000	1880000000	1800000000	190000000	2090000000	2060000000	1.35495	0.899002	1.21758	1
XP_396744.4	proteasomal ubiquitin receptor ADRM1 isoform X1 [Apis mellifera]	131200000	127800000	126600000	125900000	103000000	128700000	65200000	69100000	64900000	73400000	66500000	121500000	112500000	114300000	96000000	121000000	114000000	106000000	131000000	1.09038	0.597007	1.02201	1
XP_026297163.1	glucose 1,6-bisphosphate synthase isoform X1 [Apis mellifera]	117000000	115000000	108000000	129000000	111000000	106000000	91600000	92400000	102000000	88200000	81300000	110700000	114300000	104400000	104000000	98000000	106000000	107000000	112000000	1.08476	0.864326	1.04175	1
XP_006568317.1	heterogeneous nuclear ribonucleoprotein H [Apis mellifera]	77700000	71400000	71200000	77900000	69200000	73900000	37200000	35600000	38000000	40400000	37700000	71100000	72190000	73080000	65760000	64500000	66400000	63500000	69000000	1.11724	0.573885	1.09557	1
XP_006567964.2	uncharacterized protein C14orf119 [Apis mellifera]	152000000	156000000	172000000	166000000	165000000	156000000	117000000	98600000	92300000	100000000	95900000	147600000	151200000	161100000	124000000	130000000	148000000	145000000	137000000	1.17812	0.73655	1.12061	1
XP_006566888.1	Golgi integral membrane protein 4 isoform X4 [Apis mellifera]	8780000	7350000	8220000	8960000	8140000	8230000	5930000	6240000	5440000	6740000	6730000	7990000	7749000	7902000	6144000	7290000	5140000	5060000	7110000	1.3466	1.01093	1.28161	1
XP_026298740.1	mucin-3A [Apis mellifera]	341000000	315000000	316000000	350000000	335000000	323000000	230000000	249000000	245000000	266000000	264000000	314100000	318600000	296100000	232800000	230000000	245000000	261000000	369000000	1.23337	0.93736	1.15712	1
XP_006558595.1	endoplasmic reticulum resident protein 44 isoform X2 [Apis mellifera]	162000000	168000000	143000000	169000000	165000000	145000000	122000000	122000000	123000000	120000000	105000000	157500000	151200000	151200000	148000000	139000000	142000000	159000000	145000000	1.08231	0.80764	1.0457	1
NP_001153524.1	heat shock protein cognate 3 precursor [Apis mellifera]	4380000000	4320000000	4150000000	4520000000	4620000000	4620000000	2460000000	2160000000	2150000000	2290000000	2110000000	4185000000	3969000000	3915000000	3256000000	3520000000	3370000000	3410000000	3530000000	1.29785	0.653752	1.17728	1
XP_006557761.1	ATPase family AAA domain-containing protein 3A homolog [Apis mellifera]	55200000	58400000	61900000	60400000	55300000	54500000	106400000	76000000	86400000	90800000	97600000	60300000	60100000	61000000	64300000	60500000	59300000	62000000	58100000	0.94702	1.50296	0.993864	1
XP_623303.1	40S ribosomal protein S10 [Apis mellifera]	123000000	123000000	115000000	128000000	127000000	124000000	255200000	269000000	306000000	298000000	323000000	145000000	131000000	140000000	147000000	142000000	147000000	145000000	149000000	0.844749	1.98795	0.949772	1
XP_003249456.1	cyclin-dependent kinase 1 [Apis mellifera]	24500000	26300000	27700000	31000000	24700000	21700000	67760000	77700000	85500000	74600000	70900000	31200000	27500000	36500000	34300000	31400000	30300000	34900000	33700000	0.789287	2.28712	0.963953	1
XP_394564.1	tubulin--tyrosine ligase-like protein 12 [Apis mellifera]	37800000	38500000	38200000	34800000	36800000	40700000	105600000	110000000	108000000	110000000	111000000	40300000	41400000	40100000	49900000	44400000	46100000	43000000	41800000	0.839254	2.41829	0.901421	1
XP_391960.2	26S proteasome non-ATPase regulatory subunit 7 [Apis mellifera]	164000000	162000000	139000000	166000000	162000000	124000000	276800000	353000000	324000000	303000000	324000000	164000000	173000000	164000000	183000000	162000000	172000000	165000000	161000000	0.906485	1.87521	0.99051	1
XP_016771101.1	60S ribosomal protein L24 isoform X2 [Apis mellifera]	172000000	192000000	176000000	208000000	170000000	192000000	435200000	456000000	428000000	451000000	358000000	170000000	172000000	192000000	255000000	249000000	264000000	247000000	214000000	0.752644	1.73165	0.724166	1
XP_394555.2	zinc finger protein-like 1 [Apis mellifera]	18300000	19000000	19800000	17400000	20000000	22500000	28720000	35300000	32300000	38700000	37400000	20000000	18300000	19000000	22900000	23400000	27000000	22500000	26000000	0.800493	1.4156	0.784072	1
XP_006570292.1	proteasome subunit alpha type-7-1 [Apis mellifera]	376000000	386000000	410000000	393000000	411000000	401000000	605600000	724000000	754000000	798000000	749000000	423000000	373000000	382000000	519000000	509000000	523000000	519000000	459000000	0.783248	1.43559	0.776328	1
XP_395732.3	serine/threonine-protein kinase Aurora-2 [Apis mellifera]	22400000	23800000	16200000	24000000	24300000	26800000	41200000	46100000	43300000	44800000	46200000	31000000	29400000	29200000	32400000	34200000	32300000	29600000	29700000	0.724294	1.40076	0.943953	1
XP_026297654.1	peroxidase isoform X2 [Apis mellifera]	412000000	411000000	380000000	430000000	417000000	396000000	715200000	819000000	864000000	895000000	883000000	424000000	423000000	428000000	436000000	425000000	452000000	430000000	431000000	0.937596	1.92098	0.977461	1
XP_006558672.1	60S ribosomal protein L6 [Apis mellifera]	554000000	544000000	563000000	575000000	558000000	599000000	1072000000	1180000000	1080000000	1090000000	1090000000	583000000	574000000	545000000	809000000	691000000	595000000	660000000	502000000	0.86813	1.69235	0.870945	1
XP_006565856.1	facilitated trehalose transporter Tret1 [Apis mellifera]	20700000	20500000	20700000	16800000	20600000	21800000	30800000	37600000	35900000	38600000	38200000	20600000	20700000	20500000	25900000	25000000	26600000	26400000	27900000	0.76568	1.37405	0.781487	1
XP_625104.2	40S ribosomal protein S18 [Apis mellifera]	115000000	120000000	121000000	122000000	118000000	167000000	232800000	233000000	241000000	246000000	274000000	108000000	104000000	113000000	197000000	155000000	167000000	171000000	153000000	0.754251	1.45528	0.642546	1
XP_001122740.5	cleft lip and palate transmembrane protein 1 homolog [Apis mellifera]	9670000	8900000	8100000	8070000	9780000	8610000	14800000	16900000	16700000	15900000	17800000	9780000	9670000	8900000	11400000	12200000	11900000	11600000	10900000	0.763362	1.41552	0.814655	1
XP_623366.2	heat shock protein 75 kDa, mitochondrial [Apis mellifera]	288000000	338000000	333000000	329000000	329000000	351000000	634400000	670000000	619000000	633000000	656000000	352000000	318000000	356000000	375000000	390000000	401000000	422000000	381000000	0.83291	1.63149	0.868461	1
NP_001129207.1	lambda crystallin-like protein [Apis mellifera]	11900000	13300000	12800000	13100000	12800000	13100000	50080000	58400000	48600000	66100000	57300000	16600000	17600000	16200000	16800000	17900000	17600000	19100000	16500000	0.729996	3.1909	0.955631	1
NP_001104234.1	hexamerin 70a precursor [Apis mellifera]	62100000	64800000	64800000	65600000	65200000	69200000	140000000	152000000	158000000	164000000	148000000	72200000	62700000	73800000	77000000	72900000	75400000	76000000	68100000	0.88364	2.0628	0.941617	1
XP_026297808.1	uncharacterized protein LOC411996 [Apis mellifera]	24700000	21400000	26300000	24200000	24700000	30400000	77520000	73200000	75500000	78000000	75700000	24700000	24700000	21400000	41500000	34100000	35100000	33700000	29300000	0.727787	2.18722	0.679332	1
XP_006557289.1	atlastin [Apis mellifera]	75100000	74700000	68500000	84800000	72700000	71800000	149600000	166000000	181000000	152000000	144000000	86400000	85600000	81800000	123000000	102000000	103000000	107000000	95900000	0.702581	1.49294	0.79676	1
XP_016768047.2	DNA polymerase delta catalytic subunit isoform X3 [Apis mellifera]	1720000	1960000	2080000	1830000	1780000	1650000	6464000	7410000	6730000	7800000	7900000	1780000	1920000	1960000	2820000	2460000	2760000	2360000	2530000	0.710235	2.80773	0.729569	1
XP_624943.3	40S ribosomal protein S7 [Apis mellifera]	109000000	120000000	105000000	124000000	103000000	108000000	284800000	322000000	322000000	314000000	320000000	132000000	135000000	148000000	172000000	163000000	170000000	167000000	170000000	0.662114	1.85606	0.821457	1
XP_016771925.1	E3 ubiquitin-protein ligase TRIM71 isoform X2 [Apis mellifera]	333000000	307000000	321000000	321000000	342000000	356000000	766400000	793000000	761000000	753000000	824000000	361000000	351000000	331000000	411000000	390000000	382000000	404000000	384000000	0.837139	1.97737	0.881955	1
XP_393322.1	60S ribosomal protein L18a [Apis mellifera]	197000000	253000000	241000000	258000000	227000000	275000000	617600000	564000000	556000000	556000000	582000000	232000000	260000000	258000000	407000000	346000000	329000000	333000000	323000000	0.695723	1.65455	0.719217	1
XP_394769.2	V-type proton ATPase subunit D 1 [Apis mellifera]	18900000	17600000	16900000	18300000	17400000	18900000	46080000	56300000	55700000	57900000	53600000	18900000	18900000	21800000	29200000	25800000	26900000	24300000	23500000	0.693909	2.07849	0.76587	1
XP_391917.2	adenosylhomocysteinase [Apis mellifera]	316000000	320000000	331000000	305000000	351000000	321000000	574400000	595000000	593000000	669000000	729000000	369000000	385000000	380000000	456000000	380000000	358000000	414000000	373000000	0.817769	1.59536	0.954064	1
XP_001122467.1	cytochrome b-c1 complex subunit 8 [Apis mellifera]	15400000	17700000	13600000	18900000	15700000	16300000	37680000	40700000	29900000	28000000	32800000	15700000	15400000	17700000	28000000	24600000	24500000	23400000	20500000	0.672176	1.39736	0.672176	1
XP_026298457.1	histone-lysine N-methyltransferase NSD2 isoform X2 [Apis mellifera]	649000	801000	899000	898000	876000	1320000	2320000	2290000	2150000	2760000	2580000	876000	849000	801000	1670000	1230000	1320000	1280000	1480000	0.649833	1.73352	0.603152	1
XP_006563657.1	60S ribosomal protein L26 [Apis mellifera]	61300000	62100000	56900000	77700000	69200000	69600000	128000000	119000000	111000000	116000000	137000000	75900000	69100000	69000000	112000000	108000000	105000000	86300000	98800000	0.648239	1.1978	0.699209	1
XP_623050.1	40S ribosomal protein S4 [Apis mellifera]	386000000	335000000	348000000	368000000	392000000	396000000	1304000000	1350000000	1210000000	1210000000	1160000000	395000000	395000000	340000000	718000000	624000000	583000000	600000000	524000000	0.608123	2.0446	0.617689	1
XP_001120419.1	40S ribosomal protein S6 [Apis mellifera]	250000000	229000000	235000000	252000000	278000000	306000000	569600000	574000000	540000000	590000000	627000000	298000000	296000000	254000000	492000000	374000000	387000000	358000000	314000000	0.670996	1.50681	0.734199	1
XP_016773437.1	60S ribosomal protein L14 isoform X2 [Apis mellifera]	382000000	353000000	332000000	367000000	388000000	408000000	912000000	914000000	962000000	991000000	946000000	391000000	382000000	358000000	666000000	566000000	570000000	560000000	535000000	0.641468	1.631	0.650673	1
XP_016771850.1	40S ribosomal protein S9 [Apis mellifera]	149000000	151000000	149000000	161000000	133000000	159000000	656000000	665000000	630000000	625000000	583000000	152000000	127000000	166000000	325000000	260000000	277000000	252000000	233000000	0.55803	2.34521	0.550606	1
XP_016773031.1	60S ribosomal protein L28 [Apis mellifera]	80700000	91800000	83000000	98700000	92200000	89000000	241600000	269000000	262000000	270000000	316000000	92200000	90700000	91800000	194000000	163000000	162000000	165000000	184000000	0.514017	1.56521	0.527458	1
XP_026295413.1	mitochondrial-processing peptidase subunit alpha [Apis mellifera]	133000000	140000000	122000000	132000000	154000000	155000000	235200000	282000000	279000000	274000000	295000000	164000000	137000000	150000000	159000000	176000000	177000000	175000000	172000000	0.811021	1.58929	0.875049	1
XP_026298285.1	apolipophorins [Apis mellifera]	90500000	92300000	107000000	96000000	96500000	123000000	282400000	388000000	366000000	366000000	354000000	120000000	119000000	132000000	142000000	127000000	131000000	123000000	127000000	0.776026	2.70215	0.951282	1
XP_001122174.1	40S ribosomal protein S16 [Apis mellifera]	248000000	234000000	235000000	249000000	230000000	289000000	729600000	695000000	735000000	703000000	707000000	232000000	249000000	237000000	477000000	412000000	400000000	395000000	364000000	0.604248	1.74297	0.58431	1
XP_624513.2	alpha-aminoadipic semialdehyde synthase, mitochondrial [Apis mellifera]	12800000	10600000	12200000	13300000	14600000	10700000	31840000	33300000	32600000	34900000	44400000	14600000	12800000	10600000	16700000	23200000	22400000	21100000	23700000	0.577342	1.65303	0.591348	1
XP_006567242.1	probable phospholipid-transporting ATPase IIA [Apis mellifera]	2400000	2350000	2580000	3020000	2620000	2260000	6528000	7290000	7370000	7130000	6980000	2620000	2400000	2350000	3440000	4920000	5090000	4370000	4060000	0.580058	1.61325	0.561395	1
XP_393671.2	60S ribosomal protein L8 [Apis mellifera]	247000000	260000000	273000000	267000000	254000000	272000000	644000000	653000000	625000000	544000000	547000000	256000000	250000000	269000000	515000000	417000000	405000000	386000000	331000000	0.638186	1.46689	0.628854	1
XP_006560170.1	cytochrome c1, heme protein, mitochondrial isoform X2 [Apis mellifera]	47800000	47300000	38100000	40600000	49600000	52300000	116000000	111000000	112000000	110000000	117000000	53000000	54700000	50900000	58900000	58100000	53000000	60800000	55800000	0.80164	1.97488	0.922308	1
XP_026297267.1	CD109 antigen isoform X1 [Apis mellifera]	485000000	419000000	489000000	460000000	439000000	423000000	1376000000	1510000000	1700000000	1460000000	1550000000	539000000	485000000	419000000	1050000000	968000000	1150000000	1010000000	929000000	0.443019	1.48737	0.470922	1
XP_001121836.2	facilitated trehalose transporter Tret1 [Apis mellifera]	143000000	165000000	146000000	164000000	147000000	171000000	376000000	352000000	327000000	328000000	353000000	169000000	167000000	190000000	300000000	260000000	270000000	258000000	228000000	0.592705	1.31915	0.66616	1
XP_006567755.2	uncharacterized protein LOC552106 [Apis mellifera]	11800000	13300000	9760000	14000000	13100000	12600000	186400000	193000000	189000000	191000000	158000000	13100000	11800000	13300000	29700000	22600000	22800000	23900000	20500000	0.519944	7.67699	0.532775	1
XP_623506.1	60S ribosomal protein L9 [Apis mellifera]	281000000	257000000	248000000	272000000	300000000	277000000	645600000	673000000	677000000	678000000	715000000	300000000	281000000	257000000	480000000	402000000	399000000	413000000	388000000	0.654419	1.62757	0.670829	1
XP_393330.3	regulator of nonsense transcripts 1 [Apis mellifera]	1380000	870000	1540000	1790000	1490000	1220000	8400000	7630000	10300000	7920000	8460000	1490000	1380000	870000	3160000	2510000	2570000	2980000	2670000	0.49736	3.07487	0.448764	1
XP_624358.1	alpha-1,3/1,6-mannosyltransferase ALG2 [Apis mellifera]	6530000	5650000	5200000	5660000	7490000	6770000	22960000	25800000	24800000	24500000	19200000	7490000	6530000	5650000	15400000	14200000	13000000	11800000	9830000	0.483938	1.82563	0.510405	1
XP_026299970.1	importin subunit alpha [Apis mellifera]	659000000	633000000	659000000	618000000	623000000	678000000	1168000000	1380000000	1290000000	1300000000	1300000000	682000000	675000000	623000000	1320000000	1130000000	1170000000	1180000000	1070000000	0.549404	1.09676	0.562181	1
XP_016771089.2	LOW QUALITY PROTEIN: glycogen debranching enzyme [Apis mellifera]	296000000	300000000	313000000	313000000	298000000	321000000	612000000	668000000	652000000	679000000	643000000	303000000	291000000	298000000	454000000	423000000	447000000	429000000	364000000	0.724689	1.53708	0.702252	1
XP_395924.2	bifunctional purine biosynthesis protein PURH [Apis mellifera]	592000000	698000000	666000000	558000000	609000000	755000000	1800000000	2090000000	1960000000	2030000000	2460000000	645000000	631000000	736000000	1240000000	1310000000	831000000	1520000000	1540000000	0.501734	1.60534	0.520623	1
XP_392439.4	ubiquitin carboxyl-terminal hydrolase 47 isoform X2 [Apis mellifera]	149000000	148000000	162000000	156000000	145000000	160000000	198400000	235000000	255000000	269000000	259000000	150000000	149000000	162000000	269000000	232000000	240000000	243000000	222000000	0.63571	1.00862	0.637092	1
XP_006559599.1	D-3-phosphoglycerate dehydrogenase [Apis mellifera]	348000000	339000000	354000000	364000000	353000000	368000000	872000000	940000000	829000000	917000000	918000000	396000000	386000000	380000000	646000000	565000000	594000000	580000000	538000000	0.606112	1.5313	0.662561	1
XP_026300743.1	meiosis regulator and mRNA stability factor 1 [Apis mellifera]	72000000	78000000	63200000	67200000	73050000	78800000	135200000	147000000	123000000	161000000	133000000	82600000	80400000	85700000	105000000	123000000	134000000	136000000	126000000	0.577257	1.12051	0.664263	1
XP_026301918.1	putative ATP-dependent RNA helicase me31b [Apis mellifera]	3070000000	3170000000	3260000000	3180000000	3120000000	3640000000	7776000000	8030000000	7900000000	8410000000	8630000000	3540000000	3310000000	3250000000	8700000000	7580000000	7940000000	7810000000	7860000000	0.406117	1.02146	0.421994	1
XP_624256.1	40S ribosomal protein S13 [Apis mellifera]	140000000	133000000	113000000	135000000	111000000	120000000	550400000	596000000	556000000	557000000	418000000	117000000	145000000	133000000	423000000	328000000	283000000	309000000	260000000	0.390934	1.67024	0.410688	1
XP_392843.1	40S ribosomal protein S2 [Apis mellifera]	513000000	446000000	434000000	452000000	438000000	470000000	1336000000	1440000000	1190000000	1330000000	1220000000	451000000	527000000	461000000	835000000	768000000	768000000	716000000	743000000	0.598999	1.70131	0.626197	1
XP_006572525.1	40S ribosomal protein S19 [Apis mellifera]	117000000	122000000	105000000	123000000	107000000	112000000	360000000	399000000	389000000	379000000	341000000	111000000	121000000	122000000	333000000	268000000	258000000	260000000	230000000	0.423771	1.38473	0.437361	1
