# Supplementary material for: Group size influences maternal provisioning and compensatory larval growth in honeybees
Source: iScience. 2023 Nov 23;26(12):108546. doi: 10.1016/j.isci.2023.108546 (PMC10711493; doi:10.1016/j.isci.2023.108546)
Supplement: Table S9. Gene Ontology enrichment results of core differentially expressed proteins, related to Figure 3C [file mmc10.xlsx]

## Sheet: Sheet1
GOID	Ontology Source	GOTerm	GOLevels	GOGroups	Nr. Genes	% Associated Genes	Term PValue	Term PValue Corrected with Bonferroni step down	Group PValue	Group PValue Corrected with Bonferroni step down	Associated Genes Found	All Associated Genes	OverViewTerm
Large eggs
GO:0003006	GO_BiologicalProcess-GOA_07.10.2016_10h10	developmental process involved in reproduction	[2, 3]	[Group7]	36	4.01338	7.615e-07	0.000260433	{Group7=1.4618105793043963E-10}	{Group7=1.0232674055130774E-9}	[Act5C, CIAPIN1, CSN7, Cp1, DCP1, EDTP, Hrb27C, Jafrac1, Nacalpha, Nap1, PCNA, Prosalpha7, SmD3, Tm1, Vps28, Vps60, apt, boca, cathD, chic, cpa, dpp, endos, glo, janA, lark, mael, rump, sel, shrb, smt3, sqd, stai, stau, tsr, wbl]	[14-3-3epsilon, 14-3-3zeta, 18w, AGO1, AGO2, ALiX, AP-2alpha, AP-2mu, ATPsynbetaL, Aatf, Abd-B, Abi, Abl, Ack, Act5C, Adgf-A2, Akt1, Ance, Apc, Apc2, Arp3, Arpc1, Atg1, Atg13, Atg7, Atx2, Axn, BEAF-32, BicC, BicD, BoYb, Bruce, Bsg, Btk29A, Buffy, Bug22, CASK, CG12517, CG13113, CG13299, CG13998, CG14187, CG15571, CG15721, CG17118, CG31751, CG31926, CG32022, CG32642, CG4066, CG4552, CG6509, CG7470,…	FALSE
GO:0006403	GO_BiologicalProcess-GOA_07.10.2016_10h10	RNA localization	[3]	[Group6, Group7]	13	6.70103	2.22132e-05	0.00715264	{Group6=8.142123671460663E-11, Group7=1.4618105793043963E-10}	{Group6=6.513698937168531E-10, Group7=1.0232674055130774E-9}	[Cp1, DCP1, Hrb27C, Nup62, Nup98-96, SmD3, Tm1, chic, glo, mael, rump, sqd, stau]	[AGO2, AP-2mu, Act79B, Arl1, Bet3, BicD, CDC45L, CG10466, CG12782, CG14438, CG14712, CG14749, CG18178, CG5382, CG6540, CG7637, CG7907, CG8184, CG8671, CG8771, CG9915, Cbp80, Chc, CkIIalpha, CkIIbeta, Cog3, Cp1, Cp7Fc, D, DCP1, DCTN1-p150, DCTN2-p50, Dbp80, Dcp-1, Dcr-1, Dcr-2, Dhc64C, Dl, Dlic, Ets97D, Fmr1, Gmer, Grip128, Grip71, Grip75, Hel25E, Hpr1, Hr46, Hrb27C, Hsp83, JhI-1, Khc, Lasp, Lcp65…	FALSE
GO:0006413	GO_BiologicalProcess-GOA_07.10.2016_10h10	translational initiation	[3, 6, 7, 8]	[Group6]	7	10.4478	0.000122321	0.0375525	{Group6=8.142123671460663E-11}	{Group6=6.513698937168531E-10}	[Adam, CG14207, CG7414, Thor, eIF-1A, eIF-4B, eIF5]	[4EHP, Adam, CG10306, CG11726, CG12413, CG13163, CG1340, CG14207, CG14749, CG1750, CG17737, CG31957, CG5642, CG7414, DENR, Dat, Gcn2, Hsp67Bc, Int6, IntS6, MCTS1, NAT1, Pym, Rack1, Rbp2, RtGEF, Tango7, Thor, Trip1, aub, bel, bol, eIF-1A, eIF-2alpha, eIF-2beta, eIF-2gamma, eIF-3p40, eIF-3p66, eIF-4B, eIF-4E, eIF-4a, eIF2B-alpha, eIF2B-beta, eIF2B-delta, eIF2B-epsilon, eIF2B-gamma, eIF2D, eIF3-S10,…	FALSE
GO:0006605	GO_BiologicalProcess-GOA_07.10.2016_10h10	protein targeting	[5, 6, 7]	[Group7]	12	6.18557	0.000100212	0.031166	{Group7=1.4618105793043963E-10}	{Group7=1.0232674055130774E-9}	[Kap-alpha1, Nup358, Nup50, Nup62, Nup98-96, Roe1, Sec13, Vps28, boca, lwr, smt3, wbl]	[128up, Act57B, Akt1, Ank, Ank2, Arl1, Arl5, Arr2, Atg4a, Atg4b, Atg6, Baldspot, CG10420, CG10688, CG11110, CG11753, CG11779, CG12379, CG12782, CG13426, CG1409, CG14712, CG14894, CG18472, CG32113, CG32164, CG32165, CG4520, CG5447, CG5662, CG5885, CG6512, CG6540, CG7214, CG7382, CG7791, CG8004, CG8206, CG8219, CG8531, CG8771, CG9240, CG9393, CaMKII, Cam, CanA-14F, CanB, Cas, Cul4, Diap2, Ebp, Fs(2…	FALSE
GO:0006909	GO_BiologicalProcess-GOA_07.10.2016_10h10	phagocytosis	[4, 5, 6]	[Group4]	13	5.53191	0.000159128	0.0483749	{Group4=5.924502210421022E-7}	{Group4=2.3698008841684088E-6}	[Act5C, Arpc5, CaBP1, Cka, Nup50, Nup62, Nup98-96, Prx3, Snx3, chic, cpa, eIF-1A, smt3]	[AMPKalpha, ATPsynB, ATPsyngamma, Abi, Act42A, Act5C, Act88F, Arp3, Arpc5, Atx2, Axn, BRWD3, Bap170, Bre1, Bx, CG10194, CG10778, CG11652, CG12071, CG13284, CG14131, CG14606, CG16791, CG17652, CG17754, CG18132, CG2111, CG2577, CG2993, CG30427, CG31064, CG33253, CG3494, CG3638, CG42541, CG42813, CG42814, CG4552, CG4615, CG5599, CG5715, CG5745, CG5790, CG5844, CG5853, CG5861, CG6091, CG6191, CG6364,…	FALSE
GO:0006913	GO_BiologicalProcess-GOA_07.10.2016_10h10	nucleocytoplasmic transport	[5, 6]	[Group7]	10	6.94444	0.000149413	0.0455711	{Group7=1.4618105793043963E-10}	{Group7=1.0232674055130774E-9}	[Kap-alpha1, Nup358, Nup50, Nup62, Nup98-96, RanBP3, Sec13, lwr, smt3, sqd]	[Abl, Act57B, Akt1, CG10466, CG12782, CG13137, CG14438, CG14712, CG14749, CG18178, CG32164, CG32165, CG32409, CG6540, CG7214, CG7686, CG8219, CG8771, CG9915, CaMKII, Cam, CanA-14F, CanB, Cas, Clbn, Cul4, Dbp80, Diap2, Ebp, Fs(2)Ket, Gp210, Grip, Hel25E, Hop, Hph, Hpr1, JhI-1, Kap-alpha1, Kap-alpha3, Karybeta3, Mat89Ba, Mtor, Mys45A, Nmd3, Ns3, Nup107, Nup133, Nup153, Nup154, Nup160, Nup205, Nup21…	FALSE
GO:0006979	GO_BiologicalProcess-GOA_07.10.2016_10h10	response to oxidative stress	[3]	[Group5]	11	8.33333	1.27859e-05	0.00412986	{Group5=9.051631579971548E-8}	{Group5=5.430978947982929E-7}	[ATPsynD, Atox1, CG8993, GLaz, Jafrac1, Prx5, SelR, Sod, Sod3, Thor, UQCR-14L]	[ATPsynD, Adar, Akt1, Atg1, Atg18b, Atg6, Atg9, Atox1, CG10211, CG12723, CG12896, CG13473, CG13671, CG14221, CG15116, CG2861, CG3714, CG3719, CG4009, CG42331, CG5948, CG8517, CG8993, CG9314, CYLD, CanA1, Cat, Ccs, ChAT, Crtc, DJ-1alpha, Daxx, Dop1R2, Duox, Egm, Eip71CD, Fer2, GLaz, GstE1, GstS1, Gyc-89Da, Gyc-89Db, Gyc88E, Ho, Hsp22, IP3K1, InR, Irc, Itp-r83A, Jafrac1, Jafrac2, Keap1, Lon, MTF-1,…	FALSE
GO:0006996	GO_BiologicalProcess-GOA_07.10.2016_10h10	organelle organization	[3]	[Group3]	52	3.08239	6.7264e-06	0.00220626	{Group3=4.1045221241926924E-7}	{Group3=2.052261062096346E-6}	[Act5C, Arpc5, B52, CG10939, CG6664, COX6B, CanB2, Cdc37, Cp1, DCP1, Fhos, HP1b, Hsc70-3, Hsc70-5, Lsd-1, Nap1, Non2, Nup98-96, Rab1, Rad23, Roe1, RpS28b, Rpn10, Sec13, SelR, Set, SkpA, SmD3, Snx3, Sod, TBPH, Thor, U2A, UQCR-14L, Vps28, chic, cpa, dpp, endos, glo, lark, lwr, mRpL12, mael, p47, rump, scf, scu, sqd, stai, stau, tsr]	[14-3-3epsilon, 14-3-3zeta, AGO2, ALiX, AP-1-2beta, AP-1gamma, AP-1mu, AP-1sigma, AP-2alpha, AP-2mu, AP-2sigma, APC10, APC4, APC7, ATP8B, Aats-his, Aats-tyr-m, Abi, Abl, Acf, Act42A, Act57B, Act5C, Act79B, Act87E, Act88F, Actn, Actn3, Ada2b, Adck, Amph, Ance, Ank, Ank2, Ankle2, Apc, Apc2, Arf51F, Arfip, Arfrp1, Arl1, Arl2, Arl6, Arp1, Arp10, Arp2, Arp3, Arp5, Arp53D, Arp8, Arpc1, Arpc2, Arpc3A, A…	FALSE
GO:0007028	GO_BiologicalProcess-GOA_07.10.2016_10h10	cytoplasm organization	[3]	[Group6, Group7]	12	15.1899	6.51483e-09	2.3258e-06	{Group6=8.142123671460663E-11, Group7=1.4618105793043963E-10}	{Group6=6.513698937168531E-10, Group7=1.0232674055130774E-9}	[Cp1, DCP1, EndoB, Hrb27C, SmD3, Tm1, chic, glo, mael, rump, sqd, stau]	[Chc, Cp1, DCP1, Dcp-1, EndoB, Ets97D, Hrb27C, Hsp83, InR, Khc, Lasp, Lcp65Ad, Lkb1, Mer, Moe, Pat1, Pka-C1, Rab11, Rab6, Rbsn-5, Rop, SmD3, Syt1, Syx1A, TER94, Tm1, Tm2, armi, aub, bcd, betaGlu, bic, btz, capu, chb, chic, chico, cnc, cni, crm, csul, cuff, cup, didum, dlg1, eIF4AIII, eg, egl, enc, exu, fs(1)K10, gcl, glo, gus, jagn, klar, lost, mael, mago, mira, mon2, orb, osk, par-1, psq, rump, …	FALSE
GO:0007275	GO_BiologicalProcess-GOA_07.10.2016_10h10	multicellular organism development	[3]	[Group7]	86	2.78859	8.03207e-08	2.81122e-05	{Group7=1.4618105793043963E-10}	{Group7=1.0232674055130774E-9}	[ATPsynD, Act5C, Adam, AnxB9, CG10939, CG5214, CG5446, CG7834, CG8891, CG8963, COX6B, CSN7, Calr, Capr, Cbs, Cdc37, Cka, Cp1, Cyp1, DCP1, EloB, Es2, Fhos, Fkbp14, GLaz, Gs2, Hrb27C, Jafrac1, Lsd-1, Manf, Mdh2, Nacalpha, Nup358, Nup50, Nup98-96, PCNA, Prx3, Prx5, Rab1, Roe1, RpL23, RpS21, Sam-S, Sec13, SelR, SkpA, SmD3, Snx3, Sod, Stam, TBPH, Thor, Tm1, Tpi, UQCR-14L, VhaM8.9, Vps28, apt, boca, ca…	[128up, 14-3-3epsilon, 14-3-3zeta, 140up, 18w, 4EHP, 5-HT2A, AGBE, AGO1, AGO2, AGO3, AMPKalpha, AP-1-2beta, AP-1gamma, AP-1mu, AP-1sigma, AP-2alpha, AP-2sigma, APC10, ATP7, ATPsynD, ATPsynbetaL, Aac11, Aatf, Aats-asp, Aats-gln, Aats-gly, Aats-met-m, Aats-thr, Aats-trp, Aats-val, Abd-B, Abi, Abl, Abp1, Ac76E, Acer, Acf, Ack, Ack-like, Acp65Aa, Acsl, Act57B, Act5C, Act79B, Actbeta, Actn, AdSS, Ada2…	FALSE
GO:0007276	GO_BiologicalProcess-GOA_07.10.2016_10h10	gamete generation	[3, 4, 5]	[Group7]	39	4.18006	6.46959e-08	2.2773e-05	{Group7=1.4618105793043963E-10}	{Group7=1.0232674055130774E-9}	[Act5C, CIAPIN1, CSN7, Cp1, DCP1, EDTP, EndoB, Hrb27C, Jafrac1, Kap-alpha1, Nacalpha, Nap1, PCNA, Prosalpha7, SmD3, Tm1, U2A, Vps28, Vps60, apt, boca, cathD, chic, cpa, dpp, endos, glo, lark, lwr, mael, rump, sel, shrb, smt3, sqd, stai, stau, tsr, wbl]	[14-3-3epsilon, 14-3-3zeta, 18w, ACXA, ACXB, ACXC, AGO1, AGO2, ALiX, AP-2alpha, AP-2mu, ATPsynbetaL, Aatf, Abd-B, Abi, Abl, Ack, Acp26Aa, Act5C, AdamTS-A, Adgf-A2, Akt1, Ance, Apc, Apc2, Arf51F, Arp3, Arpc1, Atg1, Atg13, Atg7, Atx2, Axn, BEAF-32, Baldspot, BicC, BicD, BoYb, Bruce, Bsg, Btk29A, Bug22, CASK, CG11985, CG12404, CG12517, CG13113, CG13299, CG13998, CG14187, CG15571, CG15721, CG16941, C…	FALSE
GO:0007292	GO_BiologicalProcess-GOA_07.10.2016_10h10	female gamete generation	[4, 5, 6]	[Group7]	33	4.7482	4.20536e-08	1.4929e-05	{Group7=1.4618105793043963E-10}	{Group7=1.0232674055130774E-9}	[CIAPIN1, CSN7, Cp1, DCP1, EDTP, EndoB, Hrb27C, Nacalpha, PCNA, Prosalpha7, SmD3, Tm1, Vps28, Vps60, apt, boca, cathD, chic, cpa, dpp, endos, glo, lark, mael, rump, sel, shrb, smt3, sqd, stai, stau, tsr, wbl]	[14-3-3epsilon, 14-3-3zeta, 18w, AGO1, ALiX, AP-2alpha, AP-2mu, Aatf, Abi, Abl, Acp26Aa, Akt1, Apc, Apc2, Arp3, Arpc1, Atg1, Atg13, Atg7, Atx2, Axn, BEAF-32, BicC, BicD, Bruce, Btk29A, CASK, CG12517, CG13113, CG13299, CG13998, CG14187, CG15571, CG15721, CG31751, CG31926, CG32022, CG32642, CG4066, CG4552, CG6509, CG7470, CG8155, CIAPIN1, CSN1b, CSN3, CSN4, CSN5, CSN6, CSN7, CSN8, CaMKII, Cad74A, C…	FALSE
GO:0008104	GO_BiologicalProcess-GOA_07.10.2016_10h10	protein localization	[3]	[Group4, Group7]	28	4.25532	4.43909e-06	0.00146934	{Group4=5.924502210421022E-7, Group7=1.4618105793043963E-10}	{Group4=2.3698008841684088E-6, Group7=1.0232674055130774E-9}	[Act5C, AnxB9, Kap-alpha1, Lsd-1, Nacalpha, Nup358, Nup50, Nup62, Nup98-96, Rab1, RanBP3, Roe1, Sec13, Snx3, Stam, Tim8, VhaM8.9, Vps28, Vps60, boca, chic, lark, lwr, mael, sel, smt3, stau, wbl]	[128up, ACC, AP-1-2beta, AP-1gamma, AP-1mu, AP-1sigma, AP-2alpha, AP-2mu, AP-2sigma, ATP8B, Abl, Ack, Act57B, Act5C, Actn, AdipoR, Afti, Akt1, Amnionless, Amph, Ank, Ank2, AnxB9, Apc, Arf102F, Arf51F, Arf79F, Arl1, Arl5, Arp3, Arpc1, Arr2, Atg18a, Atg18b, Atg3, Atg4a, Atg4b, Atg5, Atg6, Atg9, BBS1, Baldspot, Bili, CCDC53, CG10011, CG10103, CG10144, CG10420, CG10688, CG11110, CG11753, CG11779, CG1…	FALSE
GO:0009798	GO_BiologicalProcess-GOA_07.10.2016_10h10	axis specification	[4, 5]	[Group6, Group7]	15	6.41026	8.76101e-06	0.00283857	{Group6=8.142123671460663E-11, Group7=1.4618105793043963E-10}	{Group6=6.513698937168531E-10, Group7=1.0232674055130774E-9}	[Cp1, DCP1, Hrb27C, SmD3, Tm1, chic, dpp, glo, lwr, mael, rump, sel, sqd, stau, wbl]	[14-3-3epsilon, 14-3-3zeta, Act79B, Antp, BicD, CDC45L, CSN5, Ca-alpha1D, Cbl, Chc, CkIIalpha, CkIIbeta, Cp1, Cp7Fc, D, DCP1, Dcp-1, Dg, Dhc64C, Dl, Dll, Dp, Dsor1, E2f1, Ebp, Egfr, Ets97D, Fmr1, Gprk1, Grip128, Grip71, Grip75, Hr46, Hrb27C, Hsp83, IKKepsilon, Khc, Kr, Lasp, Lcp65Ad, Lis-1, Lkb1, MED31, Mal-A2, Med, Mer, Moe, N, Nos, Parp, Pat1, Pka-C1, Pka-R1, Pkc98E, Rab11, Rab6, Raf, Ras85D, R…	FALSE
GO:0009880	GO_BiologicalProcess-GOA_07.10.2016_10h10	embryonic pattern specification	[4, 5]	[Group6, Group7]	14	5.38462	0.000118327	0.0365631	{Group6=8.142123671460663E-11, Group7=1.4618105793043963E-10}	{Group6=6.513698937168531E-10, Group7=1.0232674055130774E-9}	[Cp1, DCP1, Hrb27C, SmD3, Tm1, apt, chic, dpp, glo, lwr, mael, rump, sqd, stau]	[AGO1, AGO2, Abd-B, Act79B, Antp, BicD, CDC45L, CSN5, Ca-alpha1D, Cby, Cdk4, Chc, Chi, Cp1, Cp7Fc, D, DCP1, Dcp-1, Dcr-1, Dfd, Dg, Dl, Doa, Drs, Dsor1, Ebp, Egfr, Ets97D, Grip128, Grip71, Grip75, Gug, HDAC1, Hop, Hr46, Hrb27C, Hsp83, IKKepsilon, Khc, Kr, Lasp, Lcp65Ad, Lkb1, MED31, Mad, Mal-A2, Mer, Mnt, Moe, Myc, N, Nos, Pat1, Pc, Pka-C1, Ptip, Pu, Rab11, Rab6, Raf, Ras85D, RasGAP1, Rbsn-5, Rop,…	FALSE
GO:0009994	GO_BiologicalProcess-GOA_07.10.2016_10h10	oocyte differentiation	[3, 4, 5, 6, 7, 8]	[Group6, Group7]	15	8.42697	2.82548e-07	9.77617e-05	{Group6=8.142123671460663E-11, Group7=1.4618105793043963E-10}	{Group6=6.513698937168531E-10, Group7=1.0232674055130774E-9}	[Cp1, DCP1, Hrb27C, SmD3, Tm1, chic, cpa, dpp, glo, mael, rump, sel, sqd, stau, wbl]	[14-3-3epsilon, 14-3-3zeta, AGO1, Atx2, BicD, CSN5, Chc, CkIIalpha, CkIIbeta, Cp1, DCP1, Dcp-1, Dcr-1, Dg, Dhc64C, Dl, Egfr, Ets97D, Fmr1, Gprk1, Gprk2, Grip128, Grip71, Grip75, Hrb27C, Hsp83, IKKepsilon, ItgaPS4, ItgaPS5, Khc, Lasp, Lcp65Ad, Lis-1, Lkb1, Mer, Moe, Mondo, Mos, N, Nos, PI4KIIIalpha, Pat1, Pka-C1, Pka-R1, Rab11, Rab6, Ras85D, Rbsn-5, Rok, Rop, Scox, Sec5, SmD3, Smn, Sry-delta, Sxl,…	FALSE
GO:0010608	GO_BiologicalProcess-GOA_07.10.2016_10h10	posttranscriptional regulation of gene expression	[5, 6]	[Group6, Group7]	15	7.28155	1.82833e-06	0.00061432	{Group6=8.142123671460663E-11, Group7=1.4618105793043963E-10}	{Group6=6.513698937168531E-10, Group7=1.0232674055130774E-9}	[Adam, CG14207, CG7414, Cp1, DCP1, Hrb27C, Hsc70-3, RpS21, Thor, apt, glo, mael, sqd, stau, vig]	[312, 4EHP, AGO1, AGO2, AGO3, Aats-ile, Aats-leu, Aats-val, Adam, Adar, Ars2, Atx2, Bap55, BicC, CG10306, CG10802, CG10947, CG14207, CG14749, CG17265, CG17514, CG17737, CG18643, CG2053, CG33123, CG33649, CG33785, CG33786, CG4679, CG4866, CG5642, CG5877, CG6094, CG6576, CG7414, CG9791, CR18854, CRIF, Cbp20, Cbp80, Ccdc56, Cp1, DCP1, DCP2, DENR, Dcp-1, Dcr-1, Dcr-2, Dg, Dp, Dp1, Dredd, EfSec, Elp1,…	FALSE
GO:0015031	GO_BiologicalProcess-GOA_07.10.2016_10h10	protein transport	[4, 5]	[Group4, Group7]	20	4.42478	6.78944e-05	0.0213188	{Group4=5.924502210421022E-7, Group7=1.4618105793043963E-10}	{Group4=2.3698008841684088E-6, Group7=1.0232674055130774E-9}	[Kap-alpha1, Nacalpha, Nup358, Nup50, Nup62, Nup98-96, Rab1, RanBP3, Roe1, Sec13, Snx3, Stam, Tim8, Vps28, Vps60, boca, lwr, sel, smt3, wbl]	[128up, AP-1-2beta, AP-1gamma, AP-1mu, AP-1sigma, AP-2alpha, AP-2mu, AP-2sigma, Abl, Act57B, AdipoR, Afti, Akt1, Amnionless, Ank, Ank2, Apc, Arf102F, Arf51F, Arf79F, Arl1, Arl5, Arp3, Arpc1, Arr2, Atg3, Atg4a, Atg4b, Atg5, Atg6, Baldspot, CCDC53, CG10011, CG10103, CG10144, CG10420, CG10688, CG11110, CG11753, CG11779, CG12241, CG12379, CG12782, CG13426, CG13887, CG1409, CG14712, CG14749, CG14894, …	FALSE
GO:0016322	GO_BiologicalProcess-GOA_07.10.2016_10h10	neuron remodeling	[6, 7, 8, 10, 11]	[Group7]	8	14.5455	3.28855e-06	0.00109838	{Group7=1.4618105793043963E-10}	{Group7=1.0232674055130774E-9}	[Cp1, DCP1, SkpA, Stam, Vps28, chic, shep, shrb]	[Atg6, Cp1, Cul1, DCP1, Dcp-1, Dhc64C, Drice, Dronc, EcR, Fas2, Hdc, Hr51, Hrs, IKKepsilon, Imp, InR, Mical, PGRP-SA, Pc, Pi3K59F, Pi3K92E, Pten, Roc1a, SA, SMC1, SkpA, Sox14, Stam, TSG101, Uba1, Usp8, Uvrag, Vps15, Vps28, Vps4, bsk, ced-6, chic, chico, ctp, drpr, eff, ftz-f1, hdc, kat-60L1, kis, mop, plum, prc, shep, shrb, slmb, spn-F, usp, vtd]	FALSE
GO:0019222	GO_BiologicalProcess-GOA_07.10.2016_10h10	regulation of metabolic process	[2, 3]	[Group6]	57	2.84431	2.81236e-05	0.00897144	{Group6=8.142123671460663E-11}	{Group6=6.513698937168531E-10}	[ATPsynD, Adam, B52, CG14207, CG5446, CG7414, Calr, Cdc37, Cka, Cp1, DCP1, EndoB, Eno, HP1b, Hrb27C, Hsc70-3, Jafrac1, Lsd-1, Mdh2, ND-ACP, Nap1, Ntf-2, Nup358, Nup98-96, Nurf-38, PCNA, Rad23, Rox8, RpLP1, RpS21, Rpn13, Rpt5, Sec13, SkpA, SmD3, Spn28Dc, TBPH, Tctp, TfIIS, Thor, apt, caz, chic, cpa, dpp, endos, glo, mael, mub, nonA, scf, sel, smt3, sqd, stau, viaf, vig]	[14-3-3epsilon, 14-3-3zeta, 312, 4EHP, 7B2, ADD1, AGO1, AGO2, AGO3, ALiX, AMPKalpha, AP-1-2beta, AP-2mu, AP-2sigma, ASPP, ATPCL, ATPsynD, ATPsynbeta, ATbp, Aatf, Aats-ile, Aats-leu, Aats-val, Abd-B, Abi, Abl, Acf, Acn, Acp24A4, Acp62F, Acp76A, Acsl, Act79B, Actbeta, Ada1-1, Ada1-2, Ada2a, Ada2b, Ada3, Adam, Adar, Adf1, Adgf-A, AdoR, Aef1, Akh, Akt1, Alg-2, Alh, Alk, Ankle2, Anp, Antp, Aos1, Apc, …	FALSE
GO:0019725	GO_BiologicalProcess-GOA_07.10.2016_10h10	cellular homeostasis	[3, 4]	[Group5]	16	7.01754	1.33537e-06	0.000454027	{Group5=9.051631579971548E-8}	{Group5=5.430978947982929E-7}	[Atox1, CG14407, CG7430, CG8993, CG9911, CaBP1, Fhos, Fkbp14, Jafrac1, Manf, Nup358, Pgk, Prx2540-1, Prx3, Prx5, Prx6005]	[ABCB7, AIF, ATP7, Ank2, Atox1, Atpalpha, Best1, BthD, CCKLR-17D1, CG10470, CG10700, CG1090, CG11007, CG11148, CG11619, CG12061, CG12206, CG12896, CG13473, CG14221, CG14407, CG17680, CG17843, CG18130, CG18132, CG18135, CG1840, CG2818, CG31413, CG31559, CG32000, CG32554, CG32557, CG3719, CG4199, CG43321, CG4495, CG4500, CG4670, CG5002, CG5027, CG5398, CG5404, CG5554, CG6125, CG6523, CG6690, CG6852…	FALSE
GO:0019953	GO_BiologicalProcess-GOA_07.10.2016_10h10	sexual reproduction	[2, 3, 4]	[Group7]	41	3.67713	1.48568e-06	0.000503645	{Group7=1.4618105793043963E-10}	{Group7=1.0232674055130774E-9}	[Act5C, CIAPIN1, CSN7, Cp1, DCP1, EDTP, EndoB, Hrb27C, Jafrac1, Kap-alpha1, Nacalpha, Nap1, PCNA, Prosalpha7, SmD3, Tm1, U2A, Vps28, Vps60, apt, boca, cathD, chic, cpa, dpp, endos, glo, lark, lwr, mael, nonA, rump, sel, shep, shrb, smt3, sqd, stai, stau, tsr, wbl]	[14-3-3epsilon, 14-3-3zeta, 18w, 5-HT1A, 5-HT7, ACXA, ACXB, ACXC, AGO1, AGO2, ALiX, AP-2alpha, AP-2mu, ATPsynbetaL, Aatf, Abd-B, Abi, Abl, Ack, Acp26Aa, Acp26Ab, Acp29AB, Acp32CD, Acp33A, Acp36DE, Acp53Ea, Acp62F, Acp98AB, Act5C, Actn, AdamTS-A, Adar, Adgf-A2, Akt1, Alh, Ance, Apc, Apc2, Arf51F, Arp3, Arpc1, Atg1, Atg13, Atg7, Atx2, Axn, BEAF-32, Baldspot, BicC, BicD, BoYb, Bruce, Bsg, Btk29A, Bu…	FALSE
GO:0022412	GO_BiologicalProcess-GOA_07.10.2016_10h10	cellular process involved in reproduction in multicellular organism	[3, 4]	[Group7]	37	4.33763	5.88855e-08	2.08455e-05	{Group7=1.4618105793043963E-10}	{Group7=1.0232674055130774E-9}	[Act5C, CIAPIN1, CSN7, Cp1, DCP1, EDTP, EndoB, Hrb27C, Jafrac1, Nacalpha, Nap1, PCNA, Prosalpha7, SmD3, Tm1, Vps28, Vps60, apt, boca, cathD, chic, cpa, dpp, endos, glo, lark, lwr, mael, rump, sel, shrb, smt3, sqd, stai, stau, tsr, wbl]	[14-3-3epsilon, 14-3-3zeta, 18w, AGO1, AGO2, ALiX, AP-2alpha, AP-2mu, ATPsynbetaL, Aatf, Abd-B, Abi, Abl, Ack, Act5C, AdamTS-A, Adgf-A2, Akt1, Ance, Apc, Apc2, Arp3, Arpc1, Atg1, Atg13, Atg7, Atx2, Axn, BEAF-32, BicC, BicD, BoYb, Bruce, Bsg, Btk29A, Bug22, CASK, CG12517, CG13113, CG13299, CG13998, CG14187, CG15571, CG15721, CG31751, CG31926, CG32022, CG32642, CG4066, CG4552, CG6509, CG7470, CG815…	FALSE
GO:0030154	GO_BiologicalProcess-GOA_07.10.2016_10h10	cell differentiation	[4]	[Group7]	71	2.9857	1.71116e-07	5.95483e-05	{Group7=1.4618105793043963E-10}	{Group7=1.0232674055130774E-9}	[Act5C, Adam, CG5214, CG7834, CG8891, CIAPIN1, COX6B, CSN7, Calr, CanB2, Cdc37, Cp1, Cyp1, Cyt-b5, DCP1, EDTP, Fhos, Hrb27C, Jafrac1, Lsd-1, Manf, Mdh2, Nacalpha, Nap1, Nup50, PCNA, Pgk, Prosalpha7, Rab1, Roe1, RpL23, Rpn13, SelR, SkpA, SmD3, Stam, TBPH, Tctp, Thor, Tm1, Tpi, VhaM8.9, Vps28, Vps60, apt, boca, cathD, caz, chic, cpa, dpp, eIF5, endos, glo, janA, lark, lwr, mael, nudC, p47, robl, ru…	[128up, 14-3-3epsilon, 14-3-3zeta, 18w, 4EHP, AGO1, AGO2, AIF, ALiX, AMPKalpha, AP-1-2beta, AP-1sigma, AP-2alpha, AP-2mu, AP-2sigma, APC10, ATPsynF, ATPsynbeta, ATPsynbetaL, Aac11, Aatf, Aats-asp, Aats-gln, Aats-gly, Aats-met-m, Aats-thr, Aats-trp, Aats-val, Abd-B, Abi, Abl, Acf, Ack, Ack-like, Acsl, Act57B, Act5C, Act79B, Act88F, Actbeta, Actn, AdSS, Ada2b, Adam, Adgf-A, Adgf-A2, Adk2, AdoR, Aft…	FALSE
GO:0031323	GO_BiologicalProcess-GOA_07.10.2016_10h10	regulation of cellular metabolic process	[3, 4]	[Group6]	52	2.75424	0.000159903	0.0484505	{Group6=8.142123671460663E-11}	{Group6=6.513698937168531E-10}	[ATPsynD, Adam, B52, CG14207, CG5446, CG7414, Calr, Cdc37, Cka, Cp1, DCP1, EndoB, Eno, HP1b, Hrb27C, Hsc70-3, Jafrac1, Lsd-1, Mdh2, ND-ACP, Nap1, Ntf-2, Nup358, Nurf-38, PCNA, Rad23, Rox8, RpLP1, RpS21, Rpn13, Rpt5, SkpA, SmD3, Spn28Dc, TBPH, Tctp, TfIIS, Thor, apt, caz, chic, cpa, dpp, endos, glo, mael, mub, nonA, scf, smt3, sqd, stau]	[14-3-3epsilon, 14-3-3zeta, 312, 4EHP, 7B2, ADD1, AGO1, AGO2, AGO3, ALiX, AMPKalpha, AP-1-2beta, AP-2mu, AP-2sigma, ASPP, ATPCL, ATPsynD, ATPsynbeta, ATbp, Aatf, Aats-ile, Aats-leu, Aats-val, Abd-B, Abi, Abl, Acf, Acn, Acp24A4, Acp62F, Acp76A, Acsl, Act79B, Actbeta, Ada1-1, Ada1-2, Ada2a, Ada2b, Ada3, Adam, Adar, Adf1, AdoR, Aef1, Akh, Akt1, Alg-2, Alh, Alk, Ankle2, Anp, Antp, Aos1, Apc2, Aplip1,…	FALSE
GO:0032268	GO_BiologicalProcess-GOA_07.10.2016_10h10	regulation of cellular protein metabolic process	[4, 5, 6]	[Group6]	28	4.27481	4.06766e-06	0.00135453	{Group6=8.142123671460663E-11}	{Group6=6.513698937168531E-10}	[ATPsynD, Adam, CG14207, CG7414, Cdc37, Cka, Cp1, DCP1, Hrb27C, Mdh2, Rad23, RpLP1, RpS21, Rpn13, Rpt5, SkpA, Spn28Dc, Tctp, Thor, apt, cpa, dpp, endos, glo, mael, smt3, sqd, stau]	[14-3-3epsilon, 14-3-3zeta, 312, 4EHP, 7B2, AGO1, AGO2, ALiX, ASPP, ATPsynD, Aats-ile, Aats-leu, Aats-val, Abi, Acp24A4, Acp62F, Acp76A, Actbeta, Ada2a, Ada2b, Ada3, Adam, Adar, Alg-2, Alk, Ankle2, Apc2, Aplip1, Ars2, Ask1, Asx, Atac2, Atg13, Atg17, Atg8a, Atg9, Atx2, Atxn7, Bap55, Bdbt, BicC, CDK2AP1, CG10031, CG10306, CG10754, CG10802, CG10947, CG12084, CG12362, CG12620, CG13748, CG13994, CG141…	FALSE
GO:0034248	GO_BiologicalProcess-GOA_07.10.2016_10h10	regulation of cellular amide metabolic process	[4, 5]	[Group6, Group7]	14	6.19469	2.58461e-05	0.00827075	{Group6=8.142123671460663E-11, Group7=1.4618105793043963E-10}	{Group6=6.513698937168531E-10, Group7=1.0232674055130774E-9}	[Adam, CG14207, CG7414, Cp1, DCP1, Hrb27C, Ntf-2, RpS21, Thor, apt, glo, mael, sqd, stau]	[312, 4EHP, AGO1, AGO2, Aats-ile, Aats-leu, Aats-val, Adam, Adar, Anp, Ars2, Atx2, Bap55, BicC, CG10306, CG10802, CG10947, CG14207, CG14749, CG17514, CG17737, CG18643, CG2053, CG33123, CG33649, CG33785, CG33786, CG4325, CG4679, CG4866, CG5642, CG6094, CG6576, CG7059, CG7414, CG9791, CR18854, Ca-alpha1D, Cbp20, Cbp80, Ccdc56, Cp1, DCP1, DCP2, DENR, Dcp-1, Dcr-1, Dcr-2, Dg, Diap2, Dif, Dll, Dp, Dp1…	FALSE
GO:0034622	GO_BiologicalProcess-GOA_07.10.2016_10h10	cellular macromolecular complex assembly	[5]	[Group3]	22	4.83516	7.2245e-06	0.00235519	{Group3=4.1045221241926924E-7}	{Group3=2.052261062096346E-6}	[Adam, Arpc5, CG1890, COX6B, CanB2, Cp1, DCP1, Nap1, RpS28b, Rpn10, Rpn13, Rpt5, SelR, Set, SmD3, TfIIS, UQCR-14L, chic, cpa, eIF-4B, stau, tsr]	[AGO1, AGO2, ALiX, AP-1gamma, Acf, Adam, Arfip, Arp2, Arp3, Arpc1, Arpc2, Arpc3A, Arpc3B, Arpc4, Arpc5, Atx2, Atxn7, BigH1, Btk29A, CCDC151, CDC45L, CG10055, CG10144, CG10306, CG10340, CG10754, CG10993, CG11110, CG11486, CG11583, CG11722, CG11726, CG11837, CG12096, CG12320, CG12325, CG13018, CG13126, CG13185, CG13319, CG1340, CG13829, CG14215, CG14483, CG14641, CG14905, CG15390, CG15676, CG1646, …	FALSE
GO:0042592	GO_BiologicalProcess-GOA_07.10.2016_10h10	homeostatic process	[3]	[Group5]	22	5	4.22204e-06	0.00140172	{Group5=9.051631579971548E-8}	{Group5=5.430978947982929E-7}	[Atox1, CG14407, CG7430, CG8993, CG9911, CaBP1, Fhos, Fkbp14, Jafrac1, Manf, Nap1, Nup358, Pgk, Prx2540-1, Prx3, Prx5, Prx6005, Rab1, dpp, endos, smt3, wal]	[ABCB7, AIF, ATP7, Aats-val, Acox57D-d, Acox57D-p, Adck, AdipoR, Akh, AkhR, Ank2, Aps, Arc42, Arr1, Arr2, Atac2, Atf3, Atox1, Atpalpha, Atx-1, Best1, BthD, Burs, CCKLR-17D1, CDase, CG10470, CG10700, CG1090, CG11007, CG11077, CG11148, CG11619, CG11825, CG12061, CG12206, CG12262, CG12896, CG13473, CG14184, CG14221, CG14407, CG14757, CG17352, CG17680, CG17843, CG18130, CG18132, CG18135, CG1840, CG28…	FALSE
GO:0042744	GO_BiologicalProcess-GOA_07.10.2016_10h10	hydrogen peroxide catabolic process	[4, 5]	[Group5]	5	31.25	4.67686e-06	0.00153869	{Group5=9.051631579971548E-8}	{Group5=5.430978947982929E-7}	[Jafrac1, Prx2540-1, Prx3, Prx5, Prx6005]	[CG6888, CG9314, Cat, ChAT, Duox, Jafrac1, Jafrac2, Prx2540-1, Prx2540-2, Prx3, Prx5, Prx6005, Pxd, Pxn, Pxt, sv]	FALSE
GO:0043043	GO_BiologicalProcess-GOA_07.10.2016_10h10	peptide biosynthetic process	[5, 6]	[Group6]	24	4.88798	2.21253e-06	0.000741198	{Group6=8.142123671460663E-11}	{Group6=6.513698937168531E-10}	[Adam, CG14207, CG7414, Cp1, DCP1, Hrb27C, Ntf-2, RpL23, RpLP1, RpLP2, RpS12, RpS21, RpS28b, TfIIS, Thor, apt, eIF-1A, eIF-4B, eIF5, glo, mRpL12, mael, sqd, stau]	[312, 4EHP, AGO1, AGO2, Aats-ala, Aats-ala-m, Aats-arg, Aats-asn, Aats-asp, Aats-cys, Aats-gln, Aats-glupro, Aats-gly, Aats-his, Aats-ile, Aats-leu, Aats-lys, Aats-met-m, Aats-phe-m, Aats-ser, Aats-thr, Aats-trp, Aats-tyr, Aats-tyr-m, Aats-val, Adam, Adar, Anp, Ars2, Atx2, Bap55, BicC, CG10306, CG10602, CG10802, CG10947, CG11726, CG12278, CG12304, CG12413, CG12736, CG12848, CG13096, CG13126, CG13…	FALSE
GO:0044087	GO_BiologicalProcess-GOA_07.10.2016_10h10	regulation of cellular component biogenesis	[2, 3]	[Group3]	16	5.47945	3.09926e-05	0.00985566	{Group3=4.1045221241926924E-7}	{Group3=2.052261062096346E-6}	[Arpc5, B52, Cp1, DCP1, Fhos, HP1b, Rpt5, SkpA, TBPH, Tm1, caz, chic, cpa, mael, stau, tsr]	[312, Abl, Abp1, Acf, Acsl, Akt1, Ank2, Apc, Arfip, Arp2, Arp3, Arpc1, Arpc2, Arpc3A, Arpc3B, Arpc4, Arpc5, Atf-2, Atx2, B52, Bap60, Btk29A, C1GalTA, CASK, CG10092, CG10688, CG11486, CG1674, CG17816, CG32082, CG6867, CaMKII, Cdc42, Cdk5, Cenp-C, Cep97, Cip4, Cp1, Cp110, Cul2, Cul5, DAAM, DCP1, DCP2, Dad, Dcp-1, Dredd, Dsp1, Egfr, Eps-15, Fak, Fas2, Fhos, Fmr1, Fsn, GMF, Galphaf, Galphao, Gel, Gpr…	FALSE
GO:0044262	GO_BiologicalProcess-GOA_07.10.2016_10h10	cellular carbohydrate metabolic process	[3, 4]	[Group2]	14	5.34351	0.0001283	0.0392597	{Group2=9.958603836788209E-5}	{Group2=9.958603836788209E-5}	[Calr, EndoB, Eno, Hsc70-3, Jafrac1, ND-ACP, Nup358, SkpA, SmD3, TBPH, Tpi, boca, caz, smt3]	[14-3-3zeta, 5PtaseI, ACC, AGBE, AMPKalpha, AP-2sigma, ATPCL, ATPsynbeta, Abl, Ada3, Adar, Akh, Akt1, Atf3, Atg1, Brf, CG10177, CG11221, CG12069, CG13369, CG14014, CG15743, CG17010, CG17027, CG17028, CG17029, CG1909, CG30356, CG30382, CG30499, CG32547, CG33080, CG34134, CG34376, CG3534, CG3544, CG42366, CG5144, CG5171, CG5177, CG6218, CG6262, CG6495, CG6910, CG7059, CG7328, CG7335, CG7551, CG7685…	FALSE
GO:0044281	GO_BiologicalProcess-GOA_07.10.2016_10h10	small molecule metabolic process	[3]	[Group2]	33	3.34008	0.000120183	0.0370162	{Group2=9.958603836788209E-5}	{Group2=9.958603836788209E-5}	[ATPsynCF6, ATPsynD, ATPsyndelta, CG12173, CG17333, CG5214, CG8891, CG8993, CG9515, Cbs, EndoB, Eno, Gs2, Hsc70-3, Jafrac1, Mdh2, ND-ACP, Nup358, Pgk, Sam-S, SkpA, SmD3, TBPH, Tpi, UQCR-14L, boca, caz, dUTPase, ppl, scu, smt3, viaf, wal]	[14-3-3zeta, 4EHP, 5PtaseI, ACC, ACXA, ACXB, ACXC, ACXD, ACXE, AIF, AMPKalpha, AMPdeam, AOX1, AOX2, AOX3, AOX4, AP-2sigma, ATP6, ATP8, ATPCL, ATPsynB, ATPsynC, ATPsynCF6, ATPsynCF6L, ATPsynD, ATPsynE, ATPsynF, ATPsynG, ATPsynGL, ATPsynO, ATPsynbeta, ATPsynbetaL, ATPsyndelta, ATPsynepsilonL, ATPsyngamma, Aats-ala, Aats-ala-m, Aats-arg, Aats-asn, Aats-asp, Aats-cys, Aats-gln, Aats-glupro, Aats-gly,…	FALSE
GO:0044702	GO_BiologicalProcess-GOA_07.10.2016_10h10	single organism reproductive process	[2, 3]	[Group7]	42	3.81471	3.02736e-07	0.000104444	{Group7=1.4618105793043963E-10}	{Group7=1.0232674055130774E-9}	[Act5C, CG6664, CIAPIN1, CSN7, CanB2, Cdc37, Cp1, DCP1, EDTP, EndoB, Hrb27C, Jafrac1, Kap-alpha1, Nacalpha, Nap1, PCNA, Prosalpha7, SmD3, Tm1, U2A, Vps28, Vps60, apt, boca, cathD, chic, cpa, dpp, endos, glo, lark, lwr, mael, rump, sel, shrb, smt3, sqd, stai, stau, tsr, wbl]	[14-3-3epsilon, 14-3-3zeta, 18w, ACXA, ACXB, ACXC, AGO1, AGO2, ALiX, AP-2alpha, AP-2mu, ATPsynbetaL, Aatf, Abd-B, Abi, Abl, Ack, Acp26Aa, Acp36DE, Act5C, AdamTS-A, Adgf-A2, Akt1, Ance, Apc, Apc2, Arf51F, Arp3, Arpc1, Atg1, Atg13, Atg7, Atx2, Axn, Axs, BEAF-32, Baldspot, BicC, BicD, Blm, BoYb, Brca2, Bruce, Bsg, Btk29A, Bub1, BubR1, Buffy, Bug22, C3G, CASK, CG11985, CG12404, CG12517, CG13113, CG13…	FALSE
GO:0044765	GO_BiologicalProcess-GOA_07.10.2016_10h10	single-organism transport	[3, 4]	[Group4, Group7]	37	3.26567	6.74824e-05	0.021257	{Group4=5.924502210421022E-7, Group7=1.4618105793043963E-10}	{Group4=2.3698008841684088E-6, Group7=1.0232674055130774E-9}	[ATPsynCF6, ATPsynD, ATPsyndelta, Act5C, Arpc5, COX6B, CaBP1, CanB2, Cka, Cp1, DCP1, Kap-alpha1, Lsd-1, ND-MLRQ, Nup358, Nup50, Nup62, Nup98-96, Prx3, Rab1, Roe1, Sec13, Snx3, Stam, T3dh, UQCR-14L, VhaM8.9, boca, chic, cpa, eIF-1A, lark, lwr, sel, smt3, stai, wbl]	[128up, AGO2, ALiX, AMPKalpha, AP-1-2beta, AP-1gamma, AP-1mu, AP-1sigma, AP-2alpha, AP-2mu, AP-2sigma, AQP, ATP6, ATP8, ATP8B, ATPsynB, ATPsynC, ATPsynCF6, ATPsynCF6L, ATPsynD, ATPsynE, ATPsynF, ATPsynG, ATPsynGL, ATPsynO, ATPsynbeta, ATPsynbetaL, ATPsyndelta, ATPsynepsilonL, ATPsyngamma, Abi, Abl, Act42A, Act57B, Act5C, Act88F, Adck, AdipoR, Akt1, Amph, Ank, Ank2, Aplip1, Apoltp, Arf102F, Arf51F…	FALSE
GO:0046907	GO_BiologicalProcess-GOA_07.10.2016_10h10	intracellular transport	[3, 4]	[Group4, Group7]	22	4.25532	5.1802e-05	0.0163694	{Group4=5.924502210421022E-7, Group7=1.4618105793043963E-10}	{Group4=2.3698008841684088E-6, Group7=1.0232674055130774E-9}	[Atox1, Cp1, DCP1, Kap-alpha1, Nup358, Nup50, Nup62, Nup98-96, Rab1, RanBP3, Roe1, Sec13, Stam, VhaM8.9, Vps28, boca, lark, lwr, smt3, sqd, stai, wbl]	[128up, AP-1-2beta, AP-1gamma, AP-1mu, AP-1sigma, AP-2alpha, AP-2mu, AP-2sigma, ATPsynO, Abl, Acsl, Act57B, Afti, Akt1, Ank, Ank2, Apc, Aplip1, Arfrp1, Arl1, Arl5, Arl6, Arp1, Arp3, Arpc1, Arr2, Atg1, Atg4a, Atg4b, Atg6, Atox1, Baldspot, Bet1, Bet3, Bet5, Blos4, CG10011, CG10144, CG10420, CG10466, CG10688, CG11110, CG11151, CG1116, CG11753, CG11779, CG12241, CG12269, CG12379, CG12782, CG13137, CG…	FALSE
GO:0048468	GO_BiologicalProcess-GOA_07.10.2016_10h10	cell development	[3, 4, 5]	[Group7]	53	3.30836	4.83191e-07	0.000165735	{Group7=1.4618105793043963E-10}	{Group7=1.0232674055130774E-9}	[Act5C, CG5214, CG7834, CG8891, CIAPIN1, CSN7, CanB2, Cp1, Cyp1, DCP1, EDTP, Fhos, Hrb27C, Jafrac1, Manf, Mdh2, Nacalpha, Nap1, PCNA, Prosalpha7, Rab1, SelR, SkpA, SmD3, Stam, TBPH, Tm1, Vps28, Vps60, apt, boca, cathD, caz, chic, cpa, dpp, endos, glo, lark, mael, nudC, p47, robl, rump, sel, shep, shrb, smt3, sqd, stai, stau, tsr, wbl]	[128up, 14-3-3epsilon, 14-3-3zeta, 18w, AGO1, AGO2, AIF, ALiX, AMPKalpha, AP-1sigma, AP-2alpha, AP-2mu, Aatf, Aats-gln, Aats-gly, Aats-trp, Abi, Abl, Acf, Ack, Ack-like, Acsl, Act57B, Act5C, Act79B, Act88F, Actbeta, Actn, Ada2b, Adgf-A2, Afti, Akap200, Akt1, Alk, Amph, Ance, Ank2, Antp, Apc, Apc2, Aplip1, Appl, Arc42, Arp3, Arpc1, Atg1, Atg101, Atg12, Atg13, Atg16, Atg17, Atg18a, Atg2, Atg3, Atg4…	FALSE
GO:0048609	GO_BiologicalProcess-GOA_07.10.2016_10h10	multicellular organismal reproductive process	[2, 3]	[Group7]	41	3.67055	1.50885e-06	0.000509991	{Group7=1.4618105793043963E-10}	{Group7=1.0232674055130774E-9}	[Act5C, CIAPIN1, CSN7, Cp1, DCP1, EDTP, EndoB, Hrb27C, Jafrac1, Kap-alpha1, Nacalpha, Nap1, PCNA, Prosalpha7, SmD3, Tm1, U2A, Vps28, Vps60, apt, boca, cathD, chic, cpa, dpp, endos, glo, lark, lwr, mael, nonA, rump, sel, shep, shrb, smt3, sqd, stai, stau, tsr, wbl]	[14-3-3epsilon, 14-3-3zeta, 18w, 5-HT1A, 5-HT7, ACXA, ACXB, ACXC, AGO1, AGO2, ALiX, AP-2alpha, AP-2mu, ATPsynbetaL, Aatf, Abd-B, Abi, Abl, Ack, Acp26Aa, Acp26Ab, Acp29AB, Acp32CD, Acp33A, Acp36DE, Acp53Ea, Acp62F, Acp98AB, Act5C, Actn, AdamTS-A, Adar, Adgf-A2, Akt1, Alh, Ance, Apc, Apc2, Arf51F, Arp3, Arpc1, Atg1, Atg13, Atg7, Atx2, Axn, BEAF-32, BG642312, Baldspot, BicC, BicD, BoYb, Bruce, Bsg, …	FALSE
GO:0048731	GO_BiologicalProcess-GOA_07.10.2016_10h10	system development	[3, 4]	[Group7]	64	2.63591	7.19726e-05	0.0225274	{Group7=1.4618105793043963E-10}	{Group7=1.0232674055130774E-9}	[Act5C, Adam, AnxB9, CG10939, CG5214, CG5446, CG7834, CG8891, CG8963, COX6B, Calr, Capr, Cdc37, Cp1, Cyp1, DCP1, EloB, Es2, Fhos, Fkbp14, Gs2, Hrb27C, Lsd-1, Manf, Mdh2, Nacalpha, Nup358, Nup50, Nup98-96, PCNA, Rab1, Roe1, RpL23, RpS21, Sam-S, SelR, SkpA, SmD3, Snx3, Stam, TBPH, Tm1, VhaM8.9, Vps28, apt, boca, cathD, caz, chic, cpa, dpp, eIF5, lwr, nudC, p47, ppl, robl, shep, shrb, smt3, stai, st…	[128up, 14-3-3epsilon, 14-3-3zeta, 18w, 4EHP, AGO1, AGO2, AMPKalpha, AP-1-2beta, AP-1gamma, AP-1mu, AP-1sigma, AP-2alpha, AP-2sigma, APC10, Aac11, Aatf, Aats-asp, Aats-gln, Aats-gly, Aats-met-m, Aats-thr, Aats-trp, Aats-val, Abd-B, Abi, Abl, Abp1, Acer, Acf, Ack-like, Acsl, Act57B, Act5C, Act79B, Actbeta, AdSS, Ada2b, Adam, AdamTS-A, Adgf-A, Adk2, AdoR, Afti, Akap200, Akt1, Alh, Alk, Amph, Amun, …	FALSE
GO:0048869	GO_BiologicalProcess-GOA_07.10.2016_10h10	cellular developmental process	[3]	[Group7]	74	2.97667	6.74962e-08	2.36912e-05	{Group7=1.4618105793043963E-10}	{Group7=1.0232674055130774E-9}	[Act5C, Adam, Arpc5, CG5214, CG7834, CG8891, CIAPIN1, COX6B, CSN7, Calr, CanB2, Cdc37, Cp1, Cyp1, Cyt-b5, DCP1, EDTP, Fhos, Hrb27C, Hsc70-5, Jafrac1, Lsd-1, Manf, Mdh2, Nacalpha, Nap1, Nup50, PCNA, Pgk, Prosalpha7, Rab1, Roe1, RpL23, Rpn13, SelR, SkpA, SmD3, Stam, TBPH, Tctp, Thor, Tm1, Tpi, VhaM8.9, Vps28, Vps60, apt, boca, cathD, caz, chic, cpa, dpp, eIF5, endos, glo, janA, lark, lwr, mael, nud…	[128up, 14-3-3epsilon, 14-3-3zeta, 18w, 4EHP, ACC, AGO1, AGO2, AIF, ALiX, AMPKalpha, AP-1-2beta, AP-1sigma, AP-2alpha, AP-2mu, AP-2sigma, APC10, ATPsynF, ATPsynbeta, ATPsynbetaL, Aac11, Aatf, Aats-asp, Aats-gln, Aats-gly, Aats-met-m, Aats-thr, Aats-trp, Aats-val, Abd-B, Abi, Abl, Acf, Ack, Ack-like, Acsl, Act57B, Act5C, Act79B, Act88F, Actbeta, Actn, AdSS, Ada2b, Adam, Adgf-A, Adgf-A2, Adk2, AdoR…	FALSE
GO:0050794	GO_BiologicalProcess-GOA_07.10.2016_10h10	regulation of cellular process	[2, 3]	[Group6]	96	2.61794	1.47644e-07	5.15277e-05	{Group6=8.142123671460663E-11}	{Group6=6.513698937168531E-10}	[ATPsynD, Adam, Aldh, Arpc5, B52, CG12213, CG14207, CG14407, CG5214, CG5446, CG7414, CG7430, CG7834, CG8993, CG9911, CIAPIN1, CSN7, CaBP1, Calr, Capr, Cdc37, Cka, Cp1, Cyt-b5, DCP1, EndoB, Eno, Fhos, Fkbp14, HP1b, Hrb27C, Hsc70-3, Jafrac1, Lsd-1, Mdh2, ND-ACP, Nap1, Ntf-2, Nup358, Nup50, Nup98-96, Nurf-38, PCNA, PDCD-5, Prx2540-1, Prx3, Prx5, Prx6005, Rab1, Rad23, RanBP3, Rox8, RpLP1, RpS21, Rpn1…	[128up, 14-3-3epsilon, 14-3-3zeta, 18w, 312, 4EHP, 5-HT1A, 5-HT1B, 5-HT2A, 5-HT2B, 5-HT7, 5PtaseI, 7B2, ACC, ACXA, ACXB, ACXC, ACXD, ACXE, ADD1, AGO1, AGO2, AGO3, AIF, ALiX, AMPKalpha, AP-1-2beta, AP-1mu, AP-2alpha, AP-2mu, AP-2sigma, APC10, APC4, APC7, ASPP, ATPCL, ATPsynD, ATPsynbeta, ATbp, Aac11, Aatf, Aats-ile, Aats-leu, Aats-tyr, Aats-val, Abd-B, Abi, Abl, Abp1, Ac13E, Ac3, Ac76E, Ac78C, Acf…	FALSE
GO:0051246	GO_BiologicalProcess-GOA_07.10.2016_10h10	regulation of protein metabolic process	[4, 5]	[Group6]	30	4.34783	1.23583e-06	0.000421418	{Group6=8.142123671460663E-11}	{Group6=6.513698937168531E-10}	[ATPsynD, Adam, CG14207, CG7414, Cdc37, Cka, Cp1, DCP1, Hrb27C, Mdh2, Rad23, RpLP1, RpS21, Rpn13, Rpt5, SkpA, Spn28Dc, Tctp, Thor, apt, cpa, dpp, endos, glo, mael, sel, smt3, sqd, stau, viaf]	[14-3-3epsilon, 14-3-3zeta, 312, 4EHP, 7B2, AGO1, AGO2, ALiX, ASPP, ATPsynD, Aats-ile, Aats-leu, Aats-val, Abi, Acp24A4, Acp62F, Acp76A, Actbeta, Ada2a, Ada2b, Ada3, Adam, Adar, Alg-2, Alk, Ankle2, Apc, Apc2, Aplip1, Ars2, Ask1, Asx, Atac2, Atg13, Atg17, Atg8a, Atg9, Atx2, Atxn7, BTBD9, Bap55, Bdbt, BicC, CDK2AP1, CG10031, CG10306, CG10754, CG10802, CG10947, CG11275, CG12084, CG12362, CG12620, CG…	FALSE
GO:0065003	GO_BiologicalProcess-GOA_07.10.2016_10h10	macromolecular complex assembly	[4]	[Group3]	24	4.51977	8.47444e-06	0.00275419	{Group3=4.1045221241926924E-7}	{Group3=2.052261062096346E-6}	[Adam, Arpc5, B52, CG1890, COX6B, CanB2, Cp1, DCP1, HP1b, Nap1, RpS28b, Rpn10, Rpn13, Rpt5, SelR, Set, SmD3, TfIIS, UQCR-14L, chic, cpa, eIF-4B, stau, tsr]	[AGO1, AGO2, ALiX, AP-1gamma, Acf, AdSL, Adam, Apc, Arfip, Arp2, Arp3, Arpc1, Arpc2, Arpc3A, Arpc3B, Arpc4, Arpc5, Atf-2, Atx2, Atxn7, B52, Bap60, BigH1, Btk29A, CCDC151, CDC45L, CG10055, CG10092, CG10144, CG10306, CG10340, CG10465, CG10754, CG10993, CG11110, CG11486, CG11583, CG11722, CG11726, CG11837, CG12096, CG12320, CG12325, CG13018, CG13126, CG13185, CG13319, CG1340, CG13829, CG14215, CG144…	FALSE
GO:0072593	GO_BiologicalProcess-GOA_07.10.2016_10h10	reactive oxygen species metabolic process	[3]	[Group5]	7	17.0732	4.56159e-06	0.00150532	{Group5=9.051631579971548E-8}	{Group5=5.430978947982929E-7}	[Jafrac1, Prx2540-1, Prx3, Prx5, Prx6005, Sod, Sod3]	[CG31028, CG5948, CG6888, CG9314, Cat, Ccs, ChAT, Duox, Egfr, Fdh, InR, Jafrac1, Jafrac2, ND-30, ND-75, Nos, Nox, Pi3K92E, Prx2540-1, Prx2540-2, Prx3, Prx5, Prx6005, Pxd, Pxn, Pxt, Rel, Rheb, SelD, Sesn, Sod, Sod2, Sod3, Tor, Tsc1, Wwox, nos, p38a, p38b, sv, tor]	FALSE
GO:0080090	GO_BiologicalProcess-GOA_07.10.2016_10h10	regulation of primary metabolic process	[3, 4]	[Group6]	53	2.80275	0.000103683	0.0321417	{Group6=8.142123671460663E-11}	{Group6=6.513698937168531E-10}	[ATPsynD, Adam, B52, CG14207, CG5446, CG7414, Calr, Cdc37, Cka, Cp1, DCP1, EndoB, Eno, HP1b, Hrb27C, Hsc70-3, Jafrac1, Lsd-1, Mdh2, ND-ACP, Nap1, Nup358, Nurf-38, PCNA, Rad23, Rox8, RpLP1, RpS21, Rpn13, Rpt5, SkpA, SmD3, Spn28Dc, TBPH, Tctp, TfIIS, Thor, apt, caz, chic, cpa, dpp, endos, glo, mael, mub, nonA, scf, sel, smt3, sqd, stau, viaf]	[14-3-3epsilon, 14-3-3zeta, 312, 4EHP, 7B2, ADD1, AGO1, AGO2, AGO3, ALiX, AMPKalpha, AP-1-2beta, AP-2mu, AP-2sigma, ASPP, ATPCL, ATPsynD, ATPsynbeta, ATbp, Aatf, Aats-ile, Aats-leu, Aats-val, Abd-B, Abi, Abl, Acf, Acn, Acp24A4, Acp62F, Acp76A, Acsl, Act79B, Actbeta, Ada1-1, Ada1-2, Ada2a, Ada2b, Ada3, Adam, Adar, Adf1, Adgf-A, AdoR, Aef1, Akh, Akt1, Alg-2, Alh, Alk, Ankle2, Antp, Aos1, Apc, Apc2,…	FALSE
GO:0098869	GO_BiologicalProcess-GOA_07.10.2016_10h10	cellular oxidant detoxification	[3, 6]	[Group5]	7	11.2903	7.42137e-05	0.0231547	{Group5=9.051631579971548E-8}	{Group5=5.430978947982929E-7}	[Jafrac1, Prx2540-1, Prx3, Prx5, Prx6005, Sod, Sod3]	[CG10211, CG12896, CG15116, CG4009, CG42331, CG5948, CG6762, CG6888, CG9314, Cat, Ccs, ChAT, Duox, GstD1, GstD10, GstD11, GstD2, GstD3, GstD4, GstD5, GstD6, GstD7, GstD8, GstD9, GstE1, GstE10, GstE11, GstE12, GstE2, GstE3, GstE4, GstE5, GstE6, GstE7, GstE8, GstE9, GstO1, GstO2, GstO3, GstS1, Irc, Jafrac1, Jafrac2, PHGPx, Prx2540-1, Prx2540-2, Prx3, Prx5, Prx6005, Pxd, Pxn, Pxt, Sod, Sod2, Sod3, T…	FALSE
GO:1901564	GO_BiologicalProcess-GOA_07.10.2016_10h10	organonitrogen compound metabolic process	[3]	[Group6]	45	3.67948	3.12765e-07	0.000107591	{Group6=8.142123671460663E-11}	{Group6=6.513698937168531E-10}	[ATPsynCF6, ATPsynD, ATPsyndelta, Adam, CG12173, CG14207, CG17333, CG7414, CG9515, Cbs, Cp1, DCP1, Eno, Gs2, Hrb27C, Manf, Mur2B, ND-ACP, Ntf-2, Pcd, Pgk, RpL23, RpLP1, RpLP2, RpS12, RpS21, RpS28b, TfIIS, Thor, Tpi, UQCR-14L, apt, boca, dUTPase, eIF-1A, eIF-4B, eIF5, glo, mRpL12, mael, ppl, scu, sqd, stau, viaf]	[312, 4EHP, ACXA, ACXB, ACXC, ACXD, ACXE, AGO1, AGO2, AIF, AMPdeam, AOX1, AOX2, AOX3, AOX4, ATP6, ATP8, ATPsynB, ATPsynC, ATPsynCF6, ATPsynCF6L, ATPsynD, ATPsynE, ATPsynF, ATPsynG, ATPsynGL, ATPsynO, ATPsynbeta, ATPsynbetaL, ATPsyndelta, ATPsynepsilonL, ATPsyngamma, Aats-ala, Aats-ala-m, Aats-arg, Aats-asn, Aats-asp, Aats-cys, Aats-gln, Aats-glupro, Aats-gly, Aats-his, Aats-ile, Aats-leu, Aats-ly…	FALSE
GO:1901566	GO_BiologicalProcess-GOA_07.10.2016_10h10	organonitrogen compound biosynthetic process	[4]	[Group6]	34	4.33121	2.3297e-07	8.08406e-05	{Group6=8.142123671460663E-11}	{Group6=6.513698937168531E-10}	[ATPsynCF6, ATPsynD, ATPsyndelta, Adam, CG12173, CG14207, CG7414, CG9515, Cbs, Cp1, DCP1, Gs2, Hrb27C, Ntf-2, Pcd, RpL23, RpLP1, RpLP2, RpS12, RpS21, RpS28b, TfIIS, Thor, apt, dUTPase, eIF-1A, eIF-4B, eIF5, glo, mRpL12, mael, sqd, stau, viaf]	[312, 4EHP, ACXA, ACXB, ACXC, ACXD, ACXE, AGO1, AGO2, AMPdeam, ATP6, ATP8, ATPsynB, ATPsynC, ATPsynCF6, ATPsynCF6L, ATPsynD, ATPsynE, ATPsynF, ATPsynG, ATPsynGL, ATPsynO, ATPsynbeta, ATPsynbetaL, ATPsyndelta, ATPsynepsilonL, ATPsyngamma, Aats-ala, Aats-ala-m, Aats-arg, Aats-asn, Aats-asp, Aats-cys, Aats-gln, Aats-glupro, Aats-gly, Aats-his, Aats-ile, Aats-leu, Aats-lys, Aats-met-m, Aats-phe-m, Aa…	FALSE
GO:0009141	GO_BiologicalProcess-GOA_07.10.2016_10h10	nucleoside triphosphate metabolic process	[5, 6, 7]	[Group2]	11	7.85714	2.23048e-05	0.00715985	{Group2=9.958603836788209E-5}	{Group2=9.958603836788209E-5}	[ATPsynCF6, ATPsynD, ATPsyndelta, CG8891, Eno, ND-ACP, Pgk, Tpi, UQCR-14L, dUTPase, scu]	[AIF, ATP6, ATP8, ATPsynB, ATPsynC, ATPsynCF6, ATPsynCF6L, ATPsynD, ATPsynE, ATPsynF, ATPsynG, ATPsynGL, ATPsynO, ATPsynbeta, ATPsynbetaL, ATPsyndelta, ATPsynepsilonL, ATPsyngamma, Adk1, Adk2, Adk3, Ald, CG11249, CG12229, CG12895, CG14757, CG1544, CG15547, CG15812, CG15896, CG17300, CG17726, CG2964, CG32649, CG32650, CG3326, CG5757, CG6255, CG6364, CG6629, CG7059, CG7069, CG7362, CG7813, CG8891, …	TRUE
GO:0022607	GO_BiologicalProcess-GOA_07.10.2016_10h10	cellular component assembly	[3]	[Group3]	41	3.63798	1.66429e-06	0.000560866	{Group3=4.1045221241926924E-7}	{Group3=2.052261062096346E-6}	[Adam, Arpc5, B52, CG1890, CIAPIN1, COX6B, CanB2, Cp1, DCP1, Fhos, Gs2, HP1b, Hrb27C, Nap1, Non2, PCNA, RpS28b, Rpn10, Rpn13, Rpt5, SelR, Set, SkpA, SmD3, TBPH, TfIIS, Tm1, UQCR-14L, caz, chic, cpa, dpp, eIF-4B, glo, mael, rump, smt3, sqd, stai, stau, tsr]	[AGO1, AGO2, ALiX, AP-1gamma, Abi, Abl, Abp1, Acf, Acsl, Act88F, Actn, AdSL, Adam, Akt1, Ank2, Apc, Arfip, Arl6, Arp2, Arp3, Arpc1, Arpc2, Arpc3A, Arpc3B, Arpc4, Arpc5, Atf-2, Atg1, Atg101, Atg12, Atg13, Atg14, Atg16, Atg17, Atg18a, Atg18b, Atg2, Atg3, Atg4a, Atg4b, Atg5, Atg6, Atg7, Atg8a, Atg8b, Atg9, Atpalpha, Atx2, Atxn7, B52, B9d1, BBS1, BBS4, BBS8, Bap60, BigH1, Bsg, Btk29A, BuGZ, Bug22, C1…	TRUE
GO:0033554	GO_BiologicalProcess-GOA_07.10.2016_10h10	cellular response to stress	[3]	[Group0]	27	3.95894	3.16042e-05	0.0100185	{Group0=3.160416530251772E-5}	{Group0=6.320833060503544E-5}	[CG14207, CG8993, CG9911, CSN7, CaBP1, Cbs, Cka, Cp1, DCP1, GLaz, Jafrac1, PCNA, Prosalpha7, Prosbeta2, Rad23, Rpn10, Rpt5, SkpA, Sod, Sod3, Tctp, Uev1A, chic, cpa, l(2)37Cc, lwr, shep]	[14-3-3epsilon, AGO2, ALiX, AMPKalpha, AP-2mu, Adgf-A, Ak6, Akt1, Ald, Alg-2, AlkB, Aplip1, Arp5, Arp8, Ask1, Atf-2, Atg1, Atg12, Atg16, Atg17, Atg18a, Atg18b, Atg2, Atg3, Atg5, Atg6, Atg7, Atg8a, Atg8b, Atg9, BI-1, BRWD3, Bap55, Bka, Blm, Brca2, Bruce, Btk29A, Buffy, CDC45L, CG10177, CG10214, CG10336, CG10688, CG10694, CG11475, CG11594, CG11779, CG11790, CG11842, CG11873, CG11920, CG11999, CG120…	TRUE
GO:0044248	GO_BiologicalProcess-GOA_07.10.2016_10h10	cellular catabolic process	[3]	[Group1]	27	4.24528	7.01575e-06	0.00229415	{Group1=7.015753634202395E-6}	{Group1=2.1047260902607187E-5}	[CG14309, CG8891, Cp1, DCP1, Gs2, Jafrac1, Lsd-1, Prosalpha5, Prosalpha7, Prosbeta2, Prx2540-1, Prx3, Prx5, Prx6005, Rad23, Rpn10, Rpn13, Rpt5, SkpA, Tpi, Vps28, dUTPase, p47, ppl, shrb, sqd, wal]	[26-29-p, AGO1, AGO2, AGO3, ALiX, AOX1, AOX2, AOX3, AOX4, APC10, APC4, Ace, Acox57D-d, Acox57D-p, Ada, Adgf-A, Adgf-A2, Adgf-B, Adgf-C, Adgf-D, Adgf-E, Ahcy13, Ahcy89E, Aps, Arc42, Ate1, Atg1, BTBD9, Bruce, CDase, CG10184, CG10435, CG10602, CG10694, CG10932, CG11044, CG11158, CG11159, CG11208, CG11261, CG11275, CG11459, CG11486, CG11619, CG11658, CG11696, CG11883, CG11951, CG11982, CG11999, CG121…	TRUE
GO:0045451	GO_BiologicalProcess-GOA_07.10.2016_10h10	pole plasm oskar mRNA localization	[4, 5, 6, 7, 8, 9, 10, 11, 12, 13, 14, 15, 16]	[Group6, Group7]	11	18.9655	2.46236e-09	8.81525e-07	{Group6=8.142123671460663E-11, Group7=1.4618105793043963E-10}	{Group6=6.513698937168531E-10, Group7=1.0232674055130774E-9}	[Cp1, DCP1, Hrb27C, SmD3, Tm1, chic, glo, mael, rump, sqd, stau]	[Chc, Cp1, DCP1, Dcp-1, Ets97D, Hrb27C, Khc, Lasp, Lcp65Ad, Lkb1, Pat1, Pka-C1, Rab11, Rab6, Rbsn-5, Rop, SmD3, Syt1, Syx1A, TER94, Tm1, Tm2, aub, bcd, bic, btz, capu, chb, chic, chico, cnc, cni, crm, cup, didum, eIF4AIII, eg, egl, enc, exu, glo, klar, lost, mael, mago, mira, orb, par-1, rump, slmb, spir, spn-E, spn-F, sqd, stau, swa, t-cup, tsu]	TRUE
GO:0045454	GO_BiologicalProcess-GOA_07.10.2016_10h10	cell redox homeostasis	[3, 4, 5]	[Group5]	10	19.6078	9.53125e-09	3.39313e-06	{Group5=9.051631579971548E-8}	{Group5=5.430978947982929E-7}	[CG14407, CG7430, CG8993, CG9911, CaBP1, Jafrac1, Prx2540-1, Prx3, Prx5, Prx6005]	[AIF, BthD, CG10700, CG11007, CG12206, CG12896, CG13473, CG14221, CG14407, CG17843, CG18130, CG18132, CG31413, CG31559, CG3719, CG4199, CG4670, CG5027, CG5554, CG6523, CG6690, CG6852, CG6888, CG7430, CG7484, CG8517, CG8993, CG9302, CG9911, CaBP1, ERp60, Grx-1, Jafrac1, Jafrac2, Pdi, Peritrophin-A, Prx2540-1, Prx2540-2, Prx3, Prx5, Prx6005, SelG, Su(P), Trx-2, TrxT, Trxr-1, Trxr-2, Txl, dhd, l(2)0…	TRUE
GO:0048469	GO_BiologicalProcess-GOA_07.10.2016_10h10	cell maturation	[4, 5, 6]	[Group7]	19	9.84456	4.92135e-10	1.76676e-07	{Group7=1.4618105793043963E-10}	{Group7=1.0232674055130774E-9}	[Cp1, DCP1, Hrb27C, SkpA, SmD3, Stam, Tm1, Vps28, chic, dpp, glo, mael, rump, sel, shep, shrb, sqd, stau, wbl]	[14-3-3epsilon, 14-3-3zeta, Atg6, BicD, CSN5, Chc, CkIIalpha, CkIIbeta, Cp1, Cul1, DCP1, Dcp-1, Dg, Dhc64C, Dl, Drice, Dronc, EcR, Egfr, Ets97D, Fas2, Fmr1, Gprk1, Grip128, Grip71, Grip75, Hdc, Hr51, Hrb27C, Hrs, Hsp83, IKKepsilon, Imp, InR, Khc, Lasp, Lcp65Ad, Lis-1, Lkb1, Mer, Mical, Moe, N, Nos, PGRP-SA, Pat1, Pc, Pi3K59F, Pi3K92E, Pka-C1, Pka-R1, Pten, Rab11, Rab6, Ras85D, Rbsn-5, Rim, Roc1a,…	TRUE
GO:0070727	GO_BiologicalProcess-GOA_07.10.2016_10h10	cellular macromolecule localization	[3]	[Group4, Group7]	28	5.26316	6.14035e-08	2.16754e-05	{Group4=5.924502210421022E-7, Group7=1.4618105793043963E-10}	{Group4=2.3698008841684088E-6, Group7=1.0232674055130774E-9}	[Act5C, Cp1, DCP1, Hrb27C, Kap-alpha1, Lsd-1, Nup358, Nup50, Nup62, Nup98-96, RanBP3, Roe1, Sec13, SmD3, Stam, Tm1, VhaM8.9, Vps28, boca, chic, glo, lwr, mael, rump, smt3, sqd, stau, wbl]	[128up, ACC, AP-1-2beta, AP-1gamma, AP-1mu, AP-1sigma, AP-2alpha, AP-2mu, AP-2sigma, Abl, Ack, Act57B, Act5C, Act79B, Actn, Akt1, Ank, Ank2, Apc, Arl1, Arl5, Arp3, Arpc1, Arr2, Atg18a, Atg18b, Atg4a, Atg4b, Atg6, Atg9, BBS1, Baldspot, BicD, CDC45L, CG10011, CG10144, CG10420, CG10688, CG11110, CG11753, CG11779, CG11975, CG12241, CG12379, CG12782, CG13426, CG13887, CG1409, CG14712, CG14894, CG14977…	TRUE
Small eggs
GO:0000226	GO_BiologicalProcess-GOA_07.10.2016_10h10	microtubule cytoskeleton organization	[4, 5]	[Group1]	13	3.75723	8.28576e-10	4.97146e-09	{Group1=8.285763297909992E-10}	{Group1=1.6571526595819984E-9}	[Pen, RpL14, RpL18A, RpL24, RpL28, RpL6, RpL8, RpL9, RpS4, RpS6, RpS9, atl, aurA]	[14-3-3epsilon, 14-3-3zeta, Act57B, Actn3, Ank2, Apc, Apc2, Arl2, BBS4, BicC, BicD, Brca2, Bsg25D, BuGZ, Bug22, CCDC151, CG10092, CG11298, CG11876, CG13127, CG14905, CG15923, CG17003, CG17083, CG17816, CG18109, CG3085, CG31803, CG32232, CG32246, CG32819, CG3326, CG3967, CG42488, CG42787, CG42820, CG45105, CG4537, CG5458, CG5525, CG6664, CG6971, CG7033, CG7716, CG8036, CG8142, CG8258, CHORD, CaMKI…	FALSE
GO:0002181	GO_BiologicalProcess-GOA_07.10.2016_10h10	cytoplasmic translation	[6, 7, 8]	[Group2]	19	16.3793	1.59398e-26	1.59398e-25	{Group2=3.974116680759761E-13}	{Group2=1.1922350042279282E-12}	[RpL14, RpL18A, RpL24, RpL26, RpL28, RpL6, RpL8, RpL9, RpS10b, RpS13, RpS16, RpS18, RpS19a, RpS2, RpS30, RpS4, RpS6, RpS7, RpS9]	[Adam, CG11726, CG1340, CG5220, CG7009, DENR, Elf, MCTS1, Pym, Rack1, Rbp2, RpL10, RpL10Aa, RpL10Ab, RpL11, RpL12, RpL13, RpL13A, RpL14, RpL15, RpL17, RpL18, RpL18A, RpL19, RpL21, RpL22, RpL22-like, RpL23, RpL23A, RpL24, RpL24-like, RpL26, RpL27, RpL27A, RpL28, RpL29, RpL3, RpL30, RpL31, RpL32, RpL34a, RpL34b, RpL35, RpL35A, RpL36, RpL36A, RpL37A, RpL37a, RpL37b, RpL38, RpL39, RpL4, RpL40, RpL41,…	TRUE
GO:0006412	GO_BiologicalProcess-GOA_07.10.2016_10h10	translation	[5, 6, 7]	[Group2]	21	4.75113	6.75044e-18	6.07539e-17	{Group2=3.974116680759761E-13}	{Group2=1.1922350042279282E-12}	[RpL14, RpL18A, RpL24, RpL26, RpL28, RpL6, RpL8, RpL9, RpS10b, RpS13, RpS16, RpS18, RpS19a, RpS2, RpS30, RpS4, RpS6, RpS7, RpS9, Upf1, me31B]	[312, 4EHP, AGO1, AGO2, Aats-ala, Aats-ala-m, Aats-arg, Aats-asn, Aats-asp, Aats-cys, Aats-gln, Aats-glupro, Aats-gly, Aats-his, Aats-ile, Aats-leu, Aats-lys, Aats-met-m, Aats-phe-m, Aats-ser, Aats-thr, Aats-trp, Aats-tyr, Aats-tyr-m, Aats-val, Adam, Adar, Ars2, Atx2, Bap55, BicC, CG10306, CG10602, CG10802, CG10947, CG11726, CG12278, CG12304, CG12413, CG12736, CG12848, CG13096, CG13126, CG13163, …	FALSE
GO:0015992	GO_BiologicalProcess-GOA_07.10.2016_10h10	proton transport	[5, 6, 7]	[Group0]	4	3.2	0.00172687	0.00172687	{Group0=0.0017268687396261497}	{Group0=0.0017268687396261497}	[CG10960, Tret1-2, UQCR-Q, Vha36-1]	[ATP6, ATP8, ATPsynB, ATPsynC, ATPsynCF6, ATPsynCF6L, ATPsynD, ATPsynE, ATPsynF, ATPsynG, ATPsynGL, ATPsynO, ATPsynbeta, ATPsynbetaL, ATPsyndelta, ATPsynepsilonL, ATPsyngamma, Atpalpha, CG10731, CG10960, CG1208, CG1213, CG14605, CG14606, CG15406, CG15408, CG15719, CG17300, CG18809, CG31028, CG31030, CG31100, CG31644, CG3285, CG33282, CG34172, CG3803, CG43206, CG44296, CG4607, CG4797, CG5037, CG54…	TRUE
GO:0022613	GO_BiologicalProcess-GOA_07.10.2016_10h10	ribonucleoprotein complex biogenesis	[3]	[Group2]	12	4.0678	1.6981e-09	8.4905e-09	{Group2=3.974116680759761E-13}	{Group2=1.1922350042279282E-12}	[RpL14, RpL24, RpL26, RpL6, RpS10b, RpS16, RpS18, RpS19a, RpS6, RpS7, RpS9, me31B]	[312, AGO1, AGO2, Adam, Atx2, Bka, CG10055, CG10144, CG10306, CG10341, CG10628, CG10754, CG10909, CG10914, CG10993, CG11447, CG11486, CG11583, CG11726, CG11837, CG12301, CG12320, CG12325, CG12333, CG12975, CG13096, CG13097, CG13185, CG1340, CG14100, CG14210, CG14543, CG14641, CG14683, CG14722, CG15390, CG1542, CG15535, CG1575, CG15916, CG1646, CG1671, CG16941, CG17141, CG17652, CG17737, CG1789, C…	FALSE
GO:0022618	GO_BiologicalProcess-GOA_07.10.2016_10h10	ribonucleoprotein complex assembly	[4, 5, 6]	[Group2]	6	4.08163	2.92622e-05	5.85244e-05	{Group2=3.974116680759761E-13}	{Group2=1.1922350042279282E-12}	[RpL24, RpL6, RpS10b, RpS19a, RpS9, me31B]	[AGO1, AGO2, Adam, Atx2, CG10055, CG10144, CG10306, CG10754, CG10993, CG11486, CG11583, CG11726, CG11837, CG12320, CG12325, CG13185, CG1340, CG14641, CG15390, CG1646, CG16941, CG17737, CG2807, CG3198, CG32706, CG32708, CG33158, CG33228, CG4022, CG40813, CG4806, CG5642, CG6015, CG6686, CG6712, CG6841, CG6999, CG7006, CG7102, CG7488, CG7564, CG8549, CG9107, CG9667, Cp1, DCP1, DCP2, Dcp-1, Dcr-1, Dc…	FALSE
GO:0042273	GO_BiologicalProcess-GOA_07.10.2016_10h10	ribosomal large subunit biogenesis	[4, 5]	[Group2]	5	8.92857	3.16831e-06	1.26732e-05	{Group2=3.974116680759761E-13}	{Group2=1.1922350042279282E-12}	[RpL14, RpL24, RpL26, RpL6, RpS9]	[CG11583, CG12333, CG13096, CG13185, CG14722, CG1542, CG1575, CG32069, CG32075, CG32409, CG3817, CG4364, CG5033, CG5114, CG6712, CG6724, CG6769, CG7006, CG7845, CG8414, CG8939, CG9246, Ip259, Mys45A, NHP2, Non3, Ns1, Rbm13, RpL10, RpL10Aa, RpL10Ab, RpL11, RpL12, RpL14, RpL23A, RpL24, RpL24-like, RpL26, RpL3, RpL35, RpL35A, RpL5, RpL6, RpL7, RpL7-like, RpL7A, RpLP0-like, RpS9, Surf6, eIF6, hoip, m…	FALSE
GO:0042274	GO_BiologicalProcess-GOA_07.10.2016_10h10	ribosomal small subunit biogenesis	[4, 5]	[Group2]	5	7.24638	8.95608e-06	2.68682e-05	{Group2=3.974116680759761E-13}	{Group2=1.1922350042279282E-12}	[RpS10b, RpS16, RpS19a, RpS6, RpS7]	[Bka, CG10993, CG12301, CG12325, CG13097, CG14543, CG15535, CG1671, CG17652, CG1789, CG2260, CG2875, CG2972, CG3071, CG32409, CG32706, CG32708, CG3527, CG3735, CG40813, CG4338, CG4554, CG6999, CG7246, CG7275, CG7488, CG7686, CG7728, CG8064, CG8461, CG9004, CG9107, CG9344, Rlb1, RpS10a, RpS10b, RpS14a, RpS15, RpS16, RpS17, RpS19a, RpS19b, RpS21, RpS24, RpS27, RpS28-like, RpS28a, RpS28b, RpS5a, RpS…	FALSE
GO:0051298	GO_BiologicalProcess-GOA_07.10.2016_10h10	centrosome duplication	[3, 4, 5, 6, 7, 8, 9]	[Group1]	12	12.5	2.59519e-15	2.07615e-14	{Group1=8.285763297909992E-10}	{Group1=1.6571526595819984E-9}	[Pen, RpL14, RpL18A, RpL24, RpL28, RpL6, RpL8, RpL9, RpS4, RpS6, RpS9, aurA]	[Brca2, CG15923, CG17816, CG18109, CG32232, CG7033, CG7716, CHORD, CaMKII, Cam, Cdc5, Cep135, Cep97, Cnb, Cp110, Grip128, Grip163, Grip71, Grip75, Grip84, Grip91, His2Av, Hsc70-3, Invadolysin, Klp10A, Klp61F, Myb, Nup153, Pen, Pp2A-29B, Rcd1, Rcd2, Rcd4, Rcd5, RpL10, RpL10Ab, RpL11, RpL13, RpL13A, RpL14, RpL17, RpL18A, RpL19, RpL21, RpL23A, RpL24, RpL27, RpL27A, RpL28, RpL3, RpL30, RpL35, RpL4, R…	TRUE
GO:1901566	GO_BiologicalProcess-GOA_07.10.2016_10h10	organonitrogen compound biosynthetic process	[4]	[Group2]	23	2.92994	4.26859e-15	2.98801e-14	{Group2=3.974116680759761E-13}	{Group2=1.1922350042279282E-12}	[CG11089, CG6287, RpL14, RpL18A, RpL24, RpL26, RpL28, RpL6, RpL8, RpL9, RpS10b, RpS13, RpS16, RpS18, RpS19a, RpS2, RpS30, RpS4, RpS6, RpS7, RpS9, Upf1, me31B]	[312, 4EHP, ACXA, ACXB, ACXC, ACXD, ACXE, AGO1, AGO2, AMPdeam, ATP6, ATP8, ATPsynB, ATPsynC, ATPsynCF6, ATPsynCF6L, ATPsynD, ATPsynE, ATPsynF, ATPsynG, ATPsynGL, ATPsynO, ATPsynbeta, ATPsynbetaL, ATPsyndelta, ATPsynepsilonL, ATPsyngamma, Aats-ala, Aats-ala-m, Aats-arg, Aats-asn, Aats-asp, Aats-cys, Aats-gln, Aats-glupro, Aats-gly, Aats-his, Aats-ile, Aats-leu, Aats-lys, Aats-met-m, Aats-phe-m, Aa…	FALSE
