# Supplementary material for: Group size influences maternal provisioning and compensatory larval growth in honeybees
Source: iScience. 2023 Nov 23;26(12):108546. doi: 10.1016/j.isci.2023.108546 (PMC10711493; doi:10.1016/j.isci.2023.108546)
Supplement: Table S10. KEGG pathway enrichment results of core differentially expressed proteins, related to Figure 3 [file mmc11.xlsx]

## Sheet: Sheet1
GroupID	Category	Term	Description	LogP	Log(q-value)	InTerm_InList	Genes	Symbols
Large eggs
1_Summary	KEGG Pathway	dme03013	RNA transport	-6.55613	-4.28778	14/148	32566,33226,33569,33981,35784,36037,36830,36913,38398,42816,43041,44260,44437,3355041	eIF5,lwr,Thor,smt3,Nup50,eIF3j,Nup62,CG8963,eIF1,Nup98-96,Nup358,eIF1A,Sec13,eIF4B
1_Member	KEGG Pathway	dme03013	RNA transport	-6.55613	-4.28778	14/148	32566,33226,33569,33981,35784,36037,36830,36913,38398,42816,43041,44260,44437,3355041	eIF5,lwr,Thor,smt3,Nup50,eIF3j,Nup62,CG8963,eIF1,Nup98-96,Nup358,eIF1A,Sec13,eIF4B
1_Member	KEGG Pathway	ko03013	RNA transport	-6.55613	-4.28778	14/148	32566,33226,33569,33981,35784,36037,36830,36913,38398,42816,43041,44260,44437,3355041	eIF5,lwr,Thor,smt3,Nup50,eIF3j,Nup62,CG8963,eIF1,Nup98-96,Nup358,eIF1A,Sec13,eIF4B
2_Summary	KEGG Pathway	dme01200	Carbon metabolism	-6.19473	-4.22742	12/114	32013,32940,33351,33461,34021,35692,38447,39988,41360,42185,43437,43582,34256,35923,40299,32087,40349	CG17333,Idh3a,Eno,Pgk,muc,Rpe,Scsalpha1,CG7430,CG5214,Mdh2,Pdhb,Tpi,Aldh,Pgm2a,tzn,Gs2,ppl
2_Member	KEGG Pathway	dme01200	Carbon metabolism	-6.19473	-4.22742	12/114	32013,32940,33351,33461,34021,35692,38447,39988,41360,42185,43437,43582	CG17333,Idh3a,Eno,Pgk,muc,Rpe,Scsalpha1,CG7430,CG5214,Mdh2,Pdhb,Tpi
2_Member	KEGG Pathway	ko01200	Carbon metabolism	-6.19473	-4.22742	12/114	32013,32940,33351,33461,34021,35692,38447,39988,41360,42185,43437,43582	CG17333,Idh3a,Eno,Pgk,muc,Rpe,Scsalpha1,CG7430,CG5214,Mdh2,Pdhb,Tpi
2_Member	KEGG Pathway	dme00010	Glycolysis / Gluconeogenesis	-5.42257	-3.63134	8/54	33351,33461,34021,34256,35923,39988,43437,43582	Eno,Pgk,muc,Aldh,Pgm2a,CG7430,Pdhb,Tpi
2_Member	KEGG Pathway	ko00010	Glycolysis / Gluconeogenesis	-5.42257	-3.63134	8/54	33351,33461,34021,34256,35923,39988,43437,43582	Eno,Pgk,muc,Aldh,Pgm2a,CG7430,Pdhb,Tpi
2_Member	KEGG Pathway	dme00020	Citrate cycle (TCA cycle)	-5.08925	-3.42296	7/43	32940,34021,38447,39988,41360,42185,43437	Idh3a,muc,Scsalpha1,CG7430,CG5214,Mdh2,Pdhb
2_Member	KEGG Pathway	ko00020	Citrate cycle (TCA cycle)	-5.08925	-3.42296	7/43	32940,34021,38447,39988,41360,42185,43437	Idh3a,muc,Scsalpha1,CG7430,CG5214,Mdh2,Pdhb
2_Member	KEGG Pathway	M00307	Pyruvate oxidation, pyruvate => acetyl-CoA	-4.29894	-2.87569	3/5	34021,39988,43437	muc,CG7430,Pdhb
2_Member	KEGG Pathway	dme_M00307	Pyruvate oxidation, pyruvate => acetyl-CoA	-4.29894	-2.87569	3/5	34021,39988,43437	muc,CG7430,Pdhb
2_Member	KEGG Pathway	dme00620	Pyruvate metabolism	-3.8741	-2.50885	6/46	34021,34256,39988,40299,42185,43437	muc,Aldh,CG7430,tzn,Mdh2,Pdhb
2_Member	KEGG Pathway	ko00620	Pyruvate metabolism	-3.8741	-2.50885	6/46	34021,34256,39988,40299,42185,43437	muc,Aldh,CG7430,tzn,Mdh2,Pdhb
2_Member	KEGG Pathway	M00009	Citrate cycle (TCA cycle, Krebs cycle)	-3.49612	-2.30695	5/35	32940,38447,39988,41360,42185	Idh3a,Scsalpha1,CG7430,CG5214,Mdh2
2_Member	KEGG Pathway	dme_M00009	Citrate cycle (TCA cycle, Krebs cycle)	-3.49612	-2.30695	5/35	32940,38447,39988,41360,42185	Idh3a,Scsalpha1,CG7430,CG5214,Mdh2
2_Member	KEGG Pathway	M00011	Citrate cycle, second carbon oxidation, 2-oxoglutarate => oxaloacetate	-3.21987	-2.06547	4/23	38447,39988,41360,42185	Scsalpha1,CG7430,CG5214,Mdh2
2_Member	KEGG Pathway	dme_M00011	Citrate cycle, second carbon oxidation, 2-oxoglutarate => oxaloacetate	-3.21987	-2.06547	4/23	38447,39988,41360,42185	Scsalpha1,CG7430,CG5214,Mdh2
2_Member	KEGG Pathway	dme00630	Glyoxylate and dicarboxylate metabolism	-2.71633	-1.63251	4/31	32087,39988,40349,42185	Gs2,CG7430,ppl,Mdh2
2_Member	KEGG Pathway	ko00630	Glyoxylate and dicarboxylate metabolism	-2.71633	-1.63251	4/31	32087,39988,40349,42185	Gs2,CG7430,ppl,Mdh2
3_Summary	KEGG Pathway	dme01230	Biosynthesis of amino acids	-4.80774	-3.23837	8/65	32087,32940,33081,33351,33461,35692,43582,48552	Gs2,Idh3a,Cbs,Eno,Pgk,Rpe,Tpi,Sam-S
3_Member	KEGG Pathway	dme01230	Biosynthesis of amino acids	-4.80774	-3.23837	8/65	32087,32940,33081,33351,33461,35692,43582,48552	Gs2,Idh3a,Cbs,Eno,Pgk,Rpe,Tpi,Sam-S
3_Member	KEGG Pathway	ko01230	Biosynthesis of amino acids	-4.80774	-3.23837	8/65	32087,32940,33081,33351,33461,35692,43582,48552	Gs2,Idh3a,Cbs,Eno,Pgk,Rpe,Tpi,Sam-S
3_Member	KEGG Pathway	M00003	Gluconeogenesis, oxaloacetate => fructose-6P	-2.78809	-1.66587	3/14	33351,33461,43582	Eno,Pgk,Tpi
3_Member	KEGG Pathway	dme_M00003	Gluconeogenesis, oxaloacetate => fructose-6P	-2.78809	-1.66587	3/14	33351,33461,43582	Eno,Pgk,Tpi
3_Member	KEGG Pathway	M00002	Glycolysis, core module involving three-carbon compounds	-2.69674	-1.63251	3/15	33351,33461,43582	Eno,Pgk,Tpi
3_Member	KEGG Pathway	dme_M00002	Glycolysis, core module involving three-carbon compounds	-2.69674	-1.63251	3/15	33351,33461,43582	Eno,Pgk,Tpi
3_Member	KEGG Pathway	M00001	Glycolysis (Embden-Meyerhof pathway), glucose => pyruvate	-2.09836	-1.10877	3/24	33351,33461,43582	Eno,Pgk,Tpi
3_Member	KEGG Pathway	dme_M00001	Glycolysis (Embden-Meyerhof pathway), glucose => pyruvate	-2.09836	-1.10877	3/24	33351,33461,43582	Eno,Pgk,Tpi
4_Summary	KEGG Pathway	dme04141	Protein processing in endoplasmic reticulum	-4.70623	-3.21604	11/133	31016,32133,33220,34433,34976,35674,37206,39679,41166,43785,44437	SkpA,Hsc70-3,shv,STUB1,CaBP1,p47,wbl,CG7945,Calr,Rad23,Sec13
4_Member	KEGG Pathway	dme04141	Protein processing in endoplasmic reticulum	-4.70623	-3.21604	11/133	31016,32133,33220,34433,34976,35674,37206,39679,41166,43785,44437	SkpA,Hsc70-3,shv,STUB1,CaBP1,p47,wbl,CG7945,Calr,Rad23,Sec13
4_Member	KEGG Pathway	ko04141	Protein processing in endoplasmic reticulum	-4.70623	-3.21604	11/133	31016,32133,33220,34433,34976,35674,37206,39679,41166,43785,44437	SkpA,Hsc70-3,shv,STUB1,CaBP1,p47,wbl,CG7945,Calr,Rad23,Sec13
5_Summary	KEGG Pathway	dme03050	Proteasome	-3.57449	-2.30695	6/52	36018,36545,36951,39628,40388,42805	Prosalpha7,Rpn13,Prosalpha5,Prosbeta2,Rpn10,Rpt5
5_Member	KEGG Pathway	dme03050	Proteasome	-3.57449	-2.30695	6/52	36018,36545,36951,39628,40388,42805	Prosalpha7,Rpn13,Prosalpha5,Prosbeta2,Rpn10,Rpt5
5_Member	KEGG Pathway	ko03050	Proteasome	-3.57449	-2.30695	6/52	36018,36545,36951,39628,40388,42805	Prosalpha7,Rpn13,Prosalpha5,Prosbeta2,Rpn10,Rpt5
6_Summary	KEGG Pathway	dme00270	Cysteine and methionine metabolism	-3.55695	-2.30695	5/34	33081,35152,40630,42185,48552	Cbs,CG10621,CG12173,Mdh2,Sam-S
6_Member	KEGG Pathway	dme00270	Cysteine and methionine metabolism	-3.55695	-2.30695	5/34	33081,35152,40630,42185,48552	Cbs,CG10621,CG12173,Mdh2,Sam-S
6_Member	KEGG Pathway	ko00270	Cysteine and methionine metabolism	-3.55695	-2.30695	5/34	33081,35152,40630,42185,48552	Cbs,CG10621,CG12173,Mdh2,Sam-S
7_Summary	KEGG Pathway	dme04144	Endocytosis	-3.51573	-2.30695	9/124	33444,34505,35933,37218,37387,38204,39964,41551,47408	Arpc5,Stam,shrb,EndoB,cpa,Vta1,Vps60,Snx3,Vps28
7_Member	KEGG Pathway	dme04144	Endocytosis	-3.51573	-2.30695	9/124	33444,34505,35933,37218,37387,38204,39964,41551,47408	Arpc5,Stam,shrb,EndoB,cpa,Vta1,Vps60,Snx3,Vps28
7_Member	KEGG Pathway	ko04144	Endocytosis	-3.51573	-2.30695	9/124	33444,34505,35933,37218,37387,38204,39964,41551,47408	Arpc5,Stam,shrb,EndoB,cpa,Vta1,Vps60,Snx3,Vps28
8_Summary	KEGG Pathway	dme00190	Oxidative phosphorylation	-2.44167	-1.40377	8/144	31950,32989,37922,38154,42291,42759,43369,317928	ATPsyndelta,COX6B,Nurf-38,ND-ACP,ATPsynD,ATPsynCF6,UQCR-14L,ND-MLRQ
8_Member	KEGG Pathway	dme00190	Oxidative phosphorylation	-2.44167	-1.40377	8/144	31950,32989,37922,38154,42291,42759,43369,317928	ATPsyndelta,COX6B,Nurf-38,ND-ACP,ATPsynD,ATPsynCF6,UQCR-14L,ND-MLRQ
8_Member	KEGG Pathway	ko00190	Oxidative phosphorylation	-2.44167	-1.40377	8/144	31950,32989,37922,38154,42291,42759,43369,317928	ATPsyndelta,COX6B,Nurf-38,ND-ACP,ATPsynD,ATPsynCF6,UQCR-14L,ND-MLRQ
9_Summary	KEGG Pathway	dme00030	Pentose phosphate pathway	-2.09836	-1.10877	3/24	32013,35692,35923	CG17333,Rpe,Pgm2a
9_Member	KEGG Pathway	dme00030	Pentose phosphate pathway	-2.09836	-1.10877	3/24	32013,35692,35923	CG17333,Rpe,Pgm2a
9_Member	KEGG Pathway	ko00030	Pentose phosphate pathway	-2.09836	-1.10877	3/24	32013,35692,35923	CG17333,Rpe,Pgm2a
Small eggs
1_Summary	KEGG Pathway	dme03010	Ribosome	-18.4972	-16.2289	19/240	31700,32635,32953,34149,34309,34526,34754,36985,37292,37580,38397,38983,39108,39484,40060,42470,43594,43723,44251	RpS6,RpS19a,RpS10b,RpS13,RpS2,RpL9,RpL24,RpL18A,RpS18,RpS16,RpL28,RpL14,RpS9,RpS4,RpL26,RpS30,RpS7,RpL6,RpL8
1_Member	KEGG Pathway	dme03010	Ribosome	-18.4972	-16.2289	19/240	31700,32635,32953,34149,34309,34526,34754,36985,37292,37580,38397,38983,39108,39484,40060,42470,43594,43723,44251	RpS6,RpS19a,RpS10b,RpS13,RpS2,RpL9,RpL24,RpL18A,RpS18,RpS16,RpL28,RpL14,RpS9,RpS4,RpL26,RpS30,RpS7,RpL6,RpL8
1_Member	KEGG Pathway	ko03010	Ribosome	-18.4972	-16.2289	19/240	31700,32635,32953,34149,34309,34526,34754,36985,37292,37580,38397,38983,39108,39484,40060,42470,43594,43723,44251	RpS6,RpS19a,RpS10b,RpS13,RpS2,RpL9,RpL24,RpL18A,RpS18,RpS16,RpL28,RpL14,RpS9,RpS4,RpL26,RpS30,RpS7,RpL6,RpL8
