# Supplementary material for: Group size influences maternal provisioning and compensatory larval growth in honeybees
Source: iScience. 2023 Nov 23;26(12):108546. doi: 10.1016/j.isci.2023.108546 (PMC10711493; doi:10.1016/j.isci.2023.108546)
Supplement: Table S11. Protein–protein interaction results of core differentially expressed proteins, related to Figure 4 [file mmc12.xlsx]

## Sheet: Sheet1
node1	node2	node1_string_id	node2_string_id	neighborhood_on_chromosome	gene_fusion	phylogenetic_cooccurrence	homology	coexpression	experimentally_determined_interaction	database_annotated	automated_textmining	combined_score
ATPsynCF6	RpS28b	7227.FBpp0305911	7227.FBpp0071295	0	0	0	0	0.457	0	0	0	0.457
ATPsynCF6	Nurf-38	7227.FBpp0305911	7227.FBpp0072250	0	0	0	0	0.116	0	0.65	0.311	0.768
ATPsynCF6	CG17333	7227.FBpp0305911	7227.FBpp0073235	0	0	0	0	0.047	0	0	0.453	0.456
ATPsynCF6	Tim8	7227.FBpp0305911	7227.FBpp0073338	0	0	0	0	0.636	0	0	0	0.636
ATPsynCF6	COX6B	7227.FBpp0305911	7227.FBpp0074584	0	0	0	0	0.69	0.101	0	0.428	0.827
ATPsynCF6	UQCR-Q	7227.FBpp0305911	7227.FBpp0074984	0	0	0	0	0.987	0	0	0.231	0.99
ATPsynCF6	Cyt-c1	7227.FBpp0305911	7227.FBpp0076848	0	0	0	0	0.401	0.239	0	0.059	0.534
ATPsynCF6	CG13993	7227.FBpp0305911	7227.FBpp0078822	0	0	0	0	0.578	0	0	0	0.578
ATPsynCF6	VhaM8.9	7227.FBpp0305911	7227.FBpp0081458	0	0	0	0	0.09	0	0.72	0	0.734
ATPsynCF6	Mdh2	7227.FBpp0305911	7227.FBpp0082985	0	0	0	0	0.44	0.121	0	0.122	0.53
ATPsynCF6	ATPsynD	7227.FBpp0305911	7227.FBpp0083141	0	0	0	0	0.993	0.996	0.9	0.444	0.999
ATPsynCF6	UQCR-14L	7227.FBpp0305911	7227.FBpp0084648	0	0	0	0	0.631	0	0	0.045	0.633
ATPsynCF6	Tpi	7227.FBpp0305911	7227.FBpp0084948	0	0	0	0	0.099	0	0	0.453	0.486
ATPsynCF6	l(3)03670	7227.FBpp0305911	7227.FBpp0085107	0	0	0	0	0.428	0	0	0	0.428
ATPsynCF6	Vha36-1	7227.FBpp0305911	7227.FBpp0086468	0	0	0	0	0.051	0	0.72	0.045	0.724
ATPsynCF6	wal	7227.FBpp0305911	7227.FBpp0087186	0	0	0	0	0.465	0	0	0.246	0.579
ATPsynCF6	RpLP2	7227.FBpp0305911	7227.FBpp0089424	0	0	0	0	0.496	0	0	0	0.496
ATPsynCF6	ND-MLRQ	7227.FBpp0305911	7227.FBpp0303825	0	0	0	0	0.596	0.053	0	0.048	0.604
ATPsynCF6	ND-ACP	7227.FBpp0305911	7227.FBpp0304248	0	0	0	0	0.883	0	0	0.272	0.911
ATPsynCF6	l(1)G0230	7227.FBpp0305911	7227.FBpp0305117	0	0	0	0	0.966	0.996	0.9	0.192	0.999
ATPsynCF6	Sod	7227.FBpp0305911	7227.FBpp0305736	0	0	0	0	0.647	0	0	0.046	0.649
ATPsynD	RpS6	7227.FBpp0083141	7227.FBpp0071087	0	0	0	0	0.417	0	0	0.094	0.449
ATPsynD	Nurf-38	7227.FBpp0083141	7227.FBpp0072250	0	0	0	0	0.28	0.046	0.65	0.292	0.807
ATPsynD	RpL28	7227.FBpp0083141	7227.FBpp0072957	0	0	0	0	0.466	0	0	0	0.466
ATPsynD	Jafrac1	7227.FBpp0083141	7227.FBpp0073594	0	0	0	0	0.214	0	0	0.414	0.52
ATPsynD	scu	7227.FBpp0083141	7227.FBpp0074285	0	0	0	0	0.407	0	0	0.137	0.467
ATPsynD	COX6B	7227.FBpp0083141	7227.FBpp0074584	0	0	0	0	0.951	0.063	0	0.155	0.958
ATPsynD	CG7430	7227.FBpp0083141	7227.FBpp0074906	0	0	0	0	0.457	0.046	0	0.22	0.561
ATPsynD	UQCR-Q	7227.FBpp0083141	7227.FBpp0074984	0	0	0	0	0.979	0.145	0	0.142	0.983
ATPsynD	RpS4	7227.FBpp0083141	7227.FBpp0075618	0	0	0	0	0.498	0	0	0.045	0.5
ATPsynD	mRpL12	7227.FBpp0083141	7227.FBpp0076238	0	0	0	0	0.44	0	0	0	0.44
ATPsynD	RpL14	7227.FBpp0083141	7227.FBpp0076359	0	0	0	0	0.395	0	0	0.095	0.429
ATPsynD	Cyt-c1	7227.FBpp0083141	7227.FBpp0076848	0	0	0	0	0.853	0.14	0	0.109	0.878
ATPsynD	CG2862	7227.FBpp0083141	7227.FBpp0077402	0	0	0	0	0.346	0	0	0.409	0.597
ATPsynD	Eno	7227.FBpp0083141	7227.FBpp0077572	0	0	0	0	0.556	0	0	0.238	0.647
ATPsynD	RpS2	7227.FBpp0083141	7227.FBpp0079500	0	0	0	0	0.615	0	0	0	0.615
ATPsynD	RpL9	7227.FBpp0083141	7227.FBpp0079752	0	0	0	0	0.323	0	0	0.222	0.451
ATPsynD	RpL24	7227.FBpp0083141	7227.FBpp0080102	0	0	0	0	0.783	0	0	0	0.783
ATPsynD	l(2)37Cc	7227.FBpp0083141	7227.FBpp0080707	0	0	0	0	0.083	0.105	0	0.419	0.481
ATPsynD	VhaM8.9	7227.FBpp0083141	7227.FBpp0081458	0	0	0	0	0.373	0	0.72	0.045	0.817
ATPsynD	CG5214	7227.FBpp0083141	7227.FBpp0081834	0	0	0	0	0.406	0	0	0.071	0.425
ATPsynD	Prx3	7227.FBpp0083141	7227.FBpp0082927	0	0	0	0	0.64	0	0	0.214	0.704
ATPsynD	Mdh2	7227.FBpp0083141	7227.FBpp0082985	0	0	0	0	0.787	0	0	0.26	0.836
ATPsynD	Prx2540-1	7227.FBpp0083141	7227.FBpp0087356	0	0	0	0	0.097	0	0	0.392	0.428
ATPsynD	Prosalpha5	7227.FBpp0083141	7227.FBpp0086066	0	0	0	0	0.175	0	0	0.354	0.445
ATPsynD	RpS18	7227.FBpp0083141	7227.FBpp0085585	0	0	0	0	0.482	0	0	0	0.482
ATPsynD	RpL18A	7227.FBpp0083141	7227.FBpp0086103	0	0	0	0	0.481	0	0	0.097	0.511
ATPsynD	RpL26	7227.FBpp0083141	7227.FBpp0305858	0	0	0	0	0.519	0	0	0	0.519
ATPsynD	Sod3	7227.FBpp0083141	7227.FBpp0110197	0	0	0	0	0.423	0	0	0.23	0.536
ATPsynD	Pgk	7227.FBpp0083141	7227.FBpp0303562	0	0	0	0	0.525	0	0	0.069	0.538
ATPsynD	RpL6	7227.FBpp0083141	7227.FBpp0085166	0	0	0	0	0.487	0	0	0.287	0.618
ATPsynD	RpS7	7227.FBpp0083141	7227.FBpp0088441	0	0	0	0	0.541	0	0	0.223	0.628
ATPsynD	wal	7227.FBpp0083141	7227.FBpp0087186	0	0	0	0	0.688	0	0	0.097	0.706
ATPsynD	Prx5	7227.FBpp0083141	7227.FBpp0100079	0	0	0	0	0.629	0	0	0.285	0.724
ATPsynD	Vha36-1	7227.FBpp0083141	7227.FBpp0086468	0	0	0	0	0.147	0	0.72	0.072	0.759
ATPsynD	UQCR-14L	7227.FBpp0083141	7227.FBpp0084648	0	0	0	0	0.614	0	0	0.454	0.78
ATPsynD	CG11876	7227.FBpp0083141	7227.FBpp0084735	0	0	0	0	0.616	0.046	0	0.467	0.788
ATPsynD	l(3)03670	7227.FBpp0083141	7227.FBpp0085107	0	0	0	0	0.926	0	0	0.048	0.927
ATPsynD	ND-ACP	7227.FBpp0083141	7227.FBpp0304248	0	0	0	0	0.94	0	0	0.094	0.943
ATPsynD	Sod	7227.FBpp0083141	7227.FBpp0305736	0	0	0	0	0.924	0	0	0.295	0.944
ATPsynD	l(1)G0230	7227.FBpp0083141	7227.FBpp0305117	0	0	0	0	0.989	0.996	0.9	0.663	0.999
Act5C	RpS6	7227.FBpp0100124	7227.FBpp0071087	0	0	0	0	0.1	0	0	0.43	0.465
Act5C	cpa	7227.FBpp0100124	7227.FBpp0071461	0	0	0	0	0.081	0.334	0	0.146	0.431
Act5C	tsr	7227.FBpp0100124	7227.FBpp0072097	0	0	0	0	0.125	0.427	0	0.939	0.966
Act5C	Hsc70-3	7227.FBpp0100124	7227.FBpp0073445	0	0	0	0	0.082	0.065	0	0.495	0.529
Act5C	Cyp1	7227.FBpp0100124	7227.FBpp0074017	0	0	0	0	0.139	0.058	0	0.356	0.433
Act5C	viaf	7227.FBpp0100124	7227.FBpp0075794	0	0	0	0	0.076	0.213	0	0.284	0.434
Act5C	Arpc5	7227.FBpp0100124	7227.FBpp0077378	0	0	0	0	0.05	0.34	0	0.549	0.692
Act5C	Cdk1	7227.FBpp0100124	7227.FBpp0079641	0	0	0	0	0.053	0.056	0	0.387	0.404
Act5C	Crc	7227.FBpp0100124	7227.FBpp0081581	0	0	0	0	0.111	0.056	0	0.412	0.464
Act5C	Tpi	7227.FBpp0100124	7227.FBpp0084948	0	0	0	0	0.056	0.1	0	0.368	0.416
Act5C	Hsc70-5	7227.FBpp0100124	7227.FBpp0086694	0	0	0	0	0.047	0.065	0	0.481	0.497
Act5C	Tm1	7227.FBpp0100124	7227.FBpp0088904	0	0	0	0	0.089	0.55	0.9	0.822	0.991
Act5C	chic	7227.FBpp0100124	7227.FBpp0089196	0	0	0	0	0.102	0.571	0	0.959	0.983
Act5C	Pgk	7227.FBpp0100124	7227.FBpp0303562	0	0	0	0	0.209	0.071	0	0.341	0.474
Adam	RpS6	7227.FBpp0087475	7227.FBpp0071087	0	0	0	0	0.082	0	0.9	0.084	0.908
Adam	RpS28b	7227.FBpp0087475	7227.FBpp0071295	0	0	0	0	0.101	0	0.9	0	0.906
Adam	RpS16	7227.FBpp0087475	7227.FBpp0071766	0	0	0	0	0.053	0	0.9	0.042	0.901
Adam	RpL23	7227.FBpp0087475	7227.FBpp0071808	0	0	0	0	0.053	0	0.9	0	0.901
Adam	RpL8	7227.FBpp0087475	7227.FBpp0072801	0	0	0	0	0.056	0	0.9	0.064	0.903
Adam	CG17737	7227.FBpp0087475	7227.FBpp0072908	0	0	0	0	0.118	0.116	0.6	0.926	0.974
Adam	RpL28	7227.FBpp0087475	7227.FBpp0072957	0	0	0	0	0.047	0	0.9	0	0.9
Adam	eIF5	7227.FBpp0087475	7227.FBpp0073947	0	0	0	0	0.221	0.276	0.9	0.766	0.985
Adam	RpS19a	7227.FBpp0087475	7227.FBpp0074086	0	0	0	0	0.06	0	0.9	0.057	0.903
Adam	RpS10b	7227.FBpp0087475	7227.FBpp0074500	0	0	0	0	0.047	0	0.9	0.042	0.9
Adam	RpS12	7227.FBpp0087475	7227.FBpp0075612	0	0	0	0	0.056	0	0.9	0	0.901
Adam	RpS4	7227.FBpp0087475	7227.FBpp0075618	0	0	0	0	0.107	0	0.9	0	0.906
Adam	RpS9	7227.FBpp0087475	7227.FBpp0076152	0	0	0	0	0.053	0	0.9	0	0.901
Adam	RpL14	7227.FBpp0087475	7227.FBpp0076359	0	0	0	0	0.126	0	0.9	0.071	0.911
Adam	RpS21	7227.FBpp0087475	7227.FBpp0077309	0	0	0	0	0.048	0	0.9	0	0.9
Adam	CG7414	7227.FBpp0087475	7227.FBpp0078095	0	0	0	0	0.123	0.324	0	0.639	0.767
Adam	RpS13	7227.FBpp0087475	7227.FBpp0079328	0	0	0	0	0.053	0	0.9	0.117	0.909
Adam	RpS2	7227.FBpp0087475	7227.FBpp0079500	0	0	0	0	0.182	0.1	0.9	0.047	0.92
Adam	RpL9	7227.FBpp0087475	7227.FBpp0079752	0	0	0	0	0.096	0	0.9	0.046	0.906
Adam	RpL24	7227.FBpp0087475	7227.FBpp0080102	0	0	0	0	0.112	0	0.9	0	0.907
Adam	eIF-1A	7227.FBpp0087475	7227.FBpp0082994	0	0	0	0	0.105	0.1	0.9	0.077	0.915
Adam	RpS30	7227.FBpp0087475	7227.FBpp0083376	0	0	0	0	0.047	0	0.9	0.071	0.903
Adam	Rpt5	7227.FBpp0087475	7227.FBpp0083843	0	0	0	0	0.12	0	0	0.618	0.649
Adam	RpL6	7227.FBpp0087475	7227.FBpp0085166	0	0	0	0	0.104	0	0.9	0.071	0.909
Adam	RpS18	7227.FBpp0087475	7227.FBpp0085585	0	0	0	0	0.076	0.069	0.9	0.095	0.911
Adam	Prosalpha5	7227.FBpp0087475	7227.FBpp0086066	0	0	0	0	0.053	0	0	0.663	0.667
Adam	RpL18A	7227.FBpp0087475	7227.FBpp0086103	0	0	0	0	0.082	0	0.9	0	0.904
Adam	RpS7	7227.FBpp0087475	7227.FBpp0088441	0	0	0	0	0.051	0	0.9	0	0.901
Adam	RpL26	7227.FBpp0087475	7227.FBpp0305858	0	0	0	0	0.075	0	0.9	0	0.903
Adam	RpLP2	7227.FBpp0087475	7227.FBpp0089424	0	0	0	0	0.098	0	0.9	0.275	0.928
Adam	RpLP1	7227.FBpp0087475	7227.FBpp0304265	0	0	0	0	0.089	0	0.9	0.342	0.934
Adam	eIF-4B	7227.FBpp0087475	7227.FBpp0112403	0	0	0	0	0.157	0	0.9	0.667	0.969
Ahcy13	Nap1	7227.FBpp0073847	7227.FBpp0072128	0	0	0	0	0.293	0	0	0.217	0.423
Ahcy13	Nurf-38	7227.FBpp0073847	7227.FBpp0072250	0	0	0	0	0.433	0	0	0.194	0.524
Ahcy13	Gs2	7227.FBpp0073847	7227.FBpp0073344	0.05	0	0	0	0	0	0	0.41	0.416
Ahcy13	CG7430	7227.FBpp0073847	7227.FBpp0074906	0.12	0	0	0	0.114	0	0	0.294	0.401
Ahcy13	ND-ACP	7227.FBpp0073847	7227.FBpp0304248	0.208	0	0	0	0.089	0	0	0.257	0.417
Ahcy13	Pgk	7227.FBpp0073847	7227.FBpp0303562	0.156	0	0	0	0.22	0	0	0.212	0.436
Ahcy13	Tctp	7227.FBpp0073847	7227.FBpp0081820	0	0	0	0	0.123	0	0	0.383	0.436
Ahcy13	Tm1	7227.FBpp0073847	7227.FBpp0088904	0	0	0	0	0	0.1	0	0.423	0.458
Ahcy13	CG6287	7227.FBpp0073847	7227.FBpp0079809	0.084	0	0	0	0.052	0	0	0.456	0.486
Ahcy13	Nacalpha	7227.FBpp0073847	7227.FBpp0086971	0	0	0	0	0.551	0	0	0	0.551
Ahcy13	CG11089	7227.FBpp0073847	7227.FBpp0292529	0	0	0	0	0.217	0.053	0	0.452	0.558
Ahcy13	Eno	7227.FBpp0073847	7227.FBpp0077572	0.111	0	0	0	0.336	0	0	0.323	0.566
Ahcy13	RpS13	7227.FBpp0073847	7227.FBpp0079328	0.133	0	0	0	0.211	0	0	0.556	0.669
Ahcy13	Tpi	7227.FBpp0073847	7227.FBpp0084948	0	0	0	0	0.182	0	0	0.64	0.693
Ahcy13	CG10621	7227.FBpp0073847	7227.FBpp0080732	0.151	0	0	0	0.05	0	0.9	0.369	0.942
Ahcy13	Sam-S	7227.FBpp0073847	7227.FBpp0088926	0.213	0	0	0	0.728	0	0	0.792	0.951
Ahcy13	Cbs	7227.FBpp0073847	7227.FBpp0076937	0.138	0	0	0	0.119	0	0.9	0.784	0.981
Aldh	T3dh	7227.FBpp0079406	7227.FBpp0071759	0.112	0.03	0	0	0.15	0	0	0.636	0.701
Aldh	Gs2	7227.FBpp0079406	7227.FBpp0073344	0.086	0	0	0	0.047	0	0.8	0.141	0.83
Aldh	Jafrac1	7227.FBpp0079406	7227.FBpp0073594	0.041	0	0	0	0.426	0.136	0	0.337	0.642
Aldh	Prx6005	7227.FBpp0079406	7227.FBpp0077368	0.041	0	0	0	0.053	0.071	0	0.383	0.409
Aldh	Eno	7227.FBpp0079406	7227.FBpp0077572	0.042	0	0	0	0.566	0.158	0	0.481	0.794
Aldh	l(2)37Cc	7227.FBpp0079406	7227.FBpp0080707	0.046	0	0	0	0.074	0	0	0.47	0.491
Aldh	Sod	7227.FBpp0079406	7227.FBpp0305736	0.041	0	0	0	0.09	0	0	0.464	0.491
Aldh	Pgk	7227.FBpp0079406	7227.FBpp0303562	0	0	0	0	0.248	0	0	0.455	0.573
Aldh	CG11876	7227.FBpp0079406	7227.FBpp0084735	0.045	0	0	0	0.106	0.049	0	0.592	0.624
Aldh	Tpi	7227.FBpp0079406	7227.FBpp0084948	0.048	0	0	0	0.245	0.051	0	0.593	0.685
Aldh	Mdh2	7227.FBpp0079406	7227.FBpp0082985	0.049	0	0	0	0.376	0.093	0	0.51	0.701
AnxB9	Crc	7227.FBpp0088506	7227.FBpp0081581	0	0	0	0	0.047	0	0	0.428	0.431
AnxB9	Rox8	7227.FBpp0088506	7227.FBpp0083976	0	0	0	0	0	0	0	0.408	0.408
AnxB9	Sip1	7227.FBpp0088506	7227.FBpp0086065	0	0	0	0	0.108	0.402	0	0.045	0.446
Arpc5	cpa	7227.FBpp0077378	7227.FBpp0071461	0	0	0	0	0.188	0.578	0	0.279	0.731
Arpc5	CG9485	7227.FBpp0077378	7227.FBpp0071526	0	0	0	0	0	0	0.9	0	0.9
Arpc5	tsr	7227.FBpp0077378	7227.FBpp0072097	0	0	0	0	0.185	0	0	0.579	0.643
Arpc5	CG8184	7227.FBpp0077378	7227.FBpp0073898	0	0	0	0	0	0	0.9	0	0.9
Arpc5	Prosbeta2	7227.FBpp0077378	7227.FBpp0075382	0	0	0	0	0.101	0	0.9	0.045	0.906
Arpc5	CG10960	7227.FBpp0077378	7227.FBpp0075674	0	0	0	0	0	0	0.9	0	0.9
Arpc5	chic	7227.FBpp0077378	7227.FBpp0089196	0	0	0	0	0.082	0	0	0.605	0.622
Arpc5	Rfabg	7227.FBpp0077378	7227.FBpp0088252	0	0	0	0	0	0	0.9	0	0.9
Arpc5	Cp1	7227.FBpp0077378	7227.FBpp0086719	0	0	0	0	0.046	0	0.9	0	0.9
Arpc5	Tret1-2	7227.FBpp0077378	7227.FBpp0087180	0	0	0	0	0	0	0.9	0	0.9
Arpc5	cathD	7227.FBpp0077378	7227.FBpp0087972	0	0	0	0	0.042	0	0.9	0	0.9
Arpc5	Stam	7227.FBpp0077378	7227.FBpp0079732	0	0	0	0	0	0	0.9	0	0.9
Arpc5	Nup358	7227.FBpp0077378	7227.FBpp0293235	0	0	0	0	0.048	0	0.9	0	0.9
Arpc5	Pxd	7227.FBpp0077378	7227.FBpp0088343	0	0	0	0	0	0	0.9	0	0.9
Arpc5	CG4438	7227.FBpp0077378	7227.FBpp0292903	0	0	0	0	0	0	0.9	0	0.9
Arpc5	Rpt5	7227.FBpp0077378	7227.FBpp0083843	0	0	0	0	0.047	0	0.9	0.046	0.901
Arpc5	Rpn8	7227.FBpp0077378	7227.FBpp0305141	0	0	0	0	0.084	0.047	0.9	0.045	0.905
Arpc5	Prosalpha5	7227.FBpp0077378	7227.FBpp0086066	0	0	0	0	0.142	0	0.9	0	0.91
Atox1	CG7950	7227.FBpp0078080	7227.FBpp0290849	0	0	0	0	0	0	0	0.454	0.454
Atox1	CG6852	7227.FBpp0078080	7227.FBpp0300970	0	0	0	0	0.098	0	0	0.431	0.465
Atox1	Prx5	7227.FBpp0078080	7227.FBpp0100079	0	0	0	0	0.084	0	0	0.527	0.548
Atox1	Sod3	7227.FBpp0078080	7227.FBpp0110197	0	0	0	0	0.05	0.183	0	0.714	0.759
Atox1	Sod	7227.FBpp0078080	7227.FBpp0305736	0	0	0	0	0.115	0.183	0	0.834	0.87
B52	CG9344	7227.FBpp0300515	7227.FBpp0071449	0	0	0	0	0.053	0.263	0.9	0.096	0.928
B52	Upf1	7227.FBpp0300515	7227.FBpp0073433	0	0	0	0	0.051	0.119	0	0.572	0.611
B52	CG8184	7227.FBpp0300515	7227.FBpp0073898	0	0	0	0	0	0.065	0	0.526	0.537
B52	caz	7227.FBpp0300515	7227.FBpp0073996	0	0	0	0	0.086	0.1	0.9	0.108	0.916
B52	lark	7227.FBpp0300515	7227.FBpp0076555	0	0	0	0	0.122	0.071	0	0.557	0.607
B52	rump	7227.FBpp0300515	7227.FBpp0081601	0	0	0	0.585	0.323	0.105	0.9	0.423	0.945
B52	sqd	7227.FBpp0300515	7227.FBpp0082320	0	0	0	0	0.109	0.185	0.9	0.416	0.951
B52	Rox8	7227.FBpp0300515	7227.FBpp0083976	0	0	0	0	0.098	0	0	0.406	0.441
B52	CG7903	7227.FBpp0300515	7227.FBpp0084973	0	0	0	0	0.055	0.335	0	0.182	0.441
B52	SmD3	7227.FBpp0300515	7227.FBpp0087094	0	0	0	0	0.089	0.263	0.9	0.546	0.965
B52	U2A	7227.FBpp0300515	7227.FBpp0088015	0	0	0	0	0.061	0.269	0.9	0.093	0.929
B52	glo	7227.FBpp0300515	7227.FBpp0088856	0	0	0	0	0.32	0.1	0	0.718	0.812
B52	eIF-4B	7227.FBpp0300515	7227.FBpp0112403	0	0	0	0	0.325	0.335	0	0.182	0.601
B52	mub	7227.FBpp0300515	7227.FBpp0293521	0	0	0	0	0.081	0.165	0.9	0.453	0.952
B52	CG8963	7227.FBpp0300515	7227.FBpp0297530	0	0	0	0	0.105	0.166	0	0.299	0.431
B52	Hrb27C	7227.FBpp0300515	7227.FBpp0297875	0	0	0	0	0.09	0.185	0	0.723	0.776
CG10376	Es2	7227.FBpp0080672	7227.FBpp0071145	0	0	0	0	0.056	0	0	0.458	0.466
CG10376	Hsc70-3	7227.FBpp0080672	7227.FBpp0073445	0.05	0	0	0	0.047	0.1	0	0.39	0.436
CG10376	Fhos	7227.FBpp0080672	7227.FBpp0306020	0	0	0	0	0.051	0.058	0	0.654	0.663
CG10621	Cbs	7227.FBpp0080732	7227.FBpp0076937	0.107	0	0	0	0.052	0	0.9	0.457	0.947
CG10621	CG11089	7227.FBpp0080732	7227.FBpp0292529	0	0	0	0	0.074	0	0	0.548	0.564
CG10621	Sam-S	7227.FBpp0080732	7227.FBpp0088926	0.245	0	0	0	0.076	0	0.9	0.616	0.969
CG10960	Rfabg	7227.FBpp0075674	7227.FBpp0088252	0	0	0	0	0	0	0.9	0	0.9
CG10960	Stam	7227.FBpp0075674	7227.FBpp0079732	0	0	0	0	0	0	0.9	0	0.9
CG10960	Tret1-2	7227.FBpp0075674	7227.FBpp0087180	0	0	0.449	0.884	0	0	0.9	0	0.904
CG11089	CG11590	7227.FBpp0292529	7227.FBpp0073716	0.207	0	0	0	0	0	0	0.408	0.51
CG11089	scu	7227.FBpp0292529	7227.FBpp0074285	0	0.704	0	0	0.047	0	0	0	0.706
CG11089	ppl	7227.FBpp0292529	7227.FBpp0078066	0	0	0	0	0.059	0	0	0.557	0.565
CG11089	CG8891	7227.FBpp0292529	7227.FBpp0078684	0.053	0	0	0	0.053	0	0.9	0.53	0.952
CG11089	CG6287	7227.FBpp0292529	7227.FBpp0079809	0.188	0	0	0	0.082	0.102	0	0.703	0.774
CG11089	Tpi	7227.FBpp0292529	7227.FBpp0084948	0	0	0	0	0.052	0	0	0.477	0.482
CG11577	nocte	7227.FBpp0074801	7227.FBpp0071395	0	0	0	0	0.047	0	0	0.458	0.461
CG11577	Manf	7227.FBpp0074801	7227.FBpp0082735	0	0	0	0	0.069	0	0	0.388	0.405
CG11577	sel	7227.FBpp0074801	7227.FBpp0087519	0	0	0	0	0.107	0	0	0.409	0.449
CG11590	RpS18	7227.FBpp0073716	7227.FBpp0085585	0.08	0	0	0	0.08	0	0	0.38	0.429
CG11590	CG7770	7227.FBpp0073716	7227.FBpp0303214	0	0	0	0	0.052	0	0	0.616	0.62
CG11876	CG7430	7227.FBpp0084735	7227.FBpp0074906	0.168	0	0	0	0.969	0.735	0.9	0.873	0.999
CG11876	mRpL12	7227.FBpp0084735	7227.FBpp0076238	0	0	0	0	0.345	0	0	0.212	0.461
CG11876	Cyt-c1	7227.FBpp0084735	7227.FBpp0076848	0	0	0	0	0.83	0	0	0.055	0.832
CG11876	Eno	7227.FBpp0084735	7227.FBpp0077572	0.245	0	0	0	0.437	0	0	0.884	0.946
CG11876	ppl	7227.FBpp0084735	7227.FBpp0078066	0.043	0	0	0	0.097	0	0.9	0.193	0.92
CG11876	CG5261	7227.FBpp0084735	7227.FBpp0079072	0.168	0.018	0.421	0	0.919	0.864	0.9	0.963	0.999
CG11876	LKR	7227.FBpp0084735	7227.FBpp0079118	0	0	0	0	0.726	0	0	0	0.726
CG11876	CG5214	7227.FBpp0084735	7227.FBpp0081834	0.168	0.038	0.207	0	0.498	0.404	0.9	0.616	0.99
CG11876	Mdh2	7227.FBpp0084735	7227.FBpp0082985	0.047	0	0	0	0.473	0.099	0	0.608	0.798
CG11876	CG7950	7227.FBpp0084735	7227.FBpp0290849	0	0	0	0	0.401	0	0	0	0.401
CG11876	wal	7227.FBpp0084735	7227.FBpp0087186	0.085	0	0	0	0.317	0.263	0	0.128	0.544
CG11876	Pgk	7227.FBpp0084735	7227.FBpp0303562	0.101	0	0	0	0.557	0	0	0.472	0.771
CG11876	Tpi	7227.FBpp0084735	7227.FBpp0084948	0.235	0	0	0	0.156	0	0	0.694	0.785
CG11876	ND-ACP	7227.FBpp0084735	7227.FBpp0304248	0.243	0	0	0	0.709	0	0	0.369	0.849
CG11876	l(1)G0230	7227.FBpp0084735	7227.FBpp0305117	0.043	0	0	0	0.75	0	0	0.603	0.896
CG12173	CIAPIN1	7227.FBpp0289893	7227.FBpp0080284	0	0	0	0	0	0	0	0.434	0.434
CG12173	wal	7227.FBpp0289893	7227.FBpp0087186	0	0	0	0	0.053	0	0	0.593	0.598
CG12173	Sam-S	7227.FBpp0289893	7227.FBpp0088926	0.042	0	0	0	0	0	0	0.76	0.76
CG1291	CG9485	7227.FBpp0072887	7227.FBpp0071526	0.192	0	0	0	0.186	0.064	0	0.204	0.444
CG13751	robl	7227.FBpp0087725	7227.FBpp0086076	0	0	0	0	0.41	0	0	0	0.41
CG13751	CG7048	7227.FBpp0087725	7227.FBpp0290701	0	0	0	0	0.407	0	0	0	0.407
CG13993	cpa	7227.FBpp0078822	7227.FBpp0071461	0	0	0	0	0.09	0	0	0.451	0.479
CG13993	PDCD-5	7227.FBpp0078822	7227.FBpp0075238	0	0	0	0	0.61	0	0	0	0.61
CG13993	robl	7227.FBpp0078822	7227.FBpp0086076	0	0	0	0	0.54	0	0	0	0.54
CG13993	CG7048	7227.FBpp0078822	7227.FBpp0290701	0	0	0	0	0.999	0.97	0.36	0.979	0.999
CG13993	l(3)01239	7227.FBpp0078822	7227.FBpp0304954	0	0	0	0	0.405	0.904	0.36	0.976	0.999
CG13993	CG7770	7227.FBpp0078822	7227.FBpp0303214	0	0	0	0	0.767	0.951	0.36	0.957	0.999
CG14207	Hsc70-3	7227.FBpp0074503	7227.FBpp0073445	0	0	0	0	0	0.05	0	0.5	0.504
CG14207	CHIP	7227.FBpp0074503	7227.FBpp0079617	0	0	0	0	0	0	0	0.434	0.434
CG14207	Hsc70-5	7227.FBpp0074503	7227.FBpp0086694	0	0	0	0	0	0.071	0	0.498	0.513
CG14207	TBPH	7227.FBpp0074503	7227.FBpp0088568	0	0	0	0	0	0.07	0	0.585	0.597
CG14207	Sod	7227.FBpp0074503	7227.FBpp0305736	0	0	0	0	0.11	0.069	0	0.62	0.658
CG14207	CG7945	7227.FBpp0074503	7227.FBpp0075353	0	0	0	0	0.145	0.61	0	0.075	0.664
CG14207	sqd	7227.FBpp0074503	7227.FBpp0082320	0	0	0	0	0	0.047	0.9	0.072	0.903
CG14309	Nap1	7227.FBpp0083001	7227.FBpp0072128	0	0	0	0	0.044	0	0	0.541	0.542
CG14309	CG8209	7227.FBpp0083001	7227.FBpp0076470	0	0	0	0	0	0	0	0.857	0.857
CG14407	Jafrac1	7227.FBpp0073806	7227.FBpp0073594	0.108	0	0	0	0.05	0	0	0.663	0.69
CG14407	CG4365	7227.FBpp0073806	7227.FBpp0077912	0	0	0.288	0	0.124	0	0	0.187	0.448
CG14407	CG7048	7227.FBpp0073806	7227.FBpp0290701	0	0	0	0	0.28	0.049	0	0.274	0.459
CG14407	SelR	7227.FBpp0073806	7227.FBpp0081772	0	0	0	0	0	0	0	0.488	0.488
CG14407	Prx6005	7227.FBpp0073806	7227.FBpp0077368	0.108	0	0	0	0.108	0	0	0.408	0.488
CG14407	ND-ACP	7227.FBpp0073806	7227.FBpp0304248	0	0	0	0	0.448	0	0	0.12	0.493
CG14407	l(1)G0230	7227.FBpp0073806	7227.FBpp0305117	0	0	0	0	0.473	0	0	0.113	0.512
CG14407	Hsc70-5	7227.FBpp0073806	7227.FBpp0086694	0	0	0	0	0.053	0.147	0	0.593	0.642
CG14407	Prx3	7227.FBpp0073806	7227.FBpp0082927	0.108	0	0	0	0.098	0	0	0.604	0.654
CG14407	Prx5	7227.FBpp0073806	7227.FBpp0100079	0	0	0	0	0.082	0	0	0.708	0.721
CG14407	CG6852	7227.FBpp0073806	7227.FBpp0300970	0.043	0	0	0	0.12	0	0	0.71	0.734
CG14407	Sod	7227.FBpp0073806	7227.FBpp0305736	0	0	0	0	0.417	0	0	0.655	0.79
CG14407	Roe1	7227.FBpp0073806	7227.FBpp0086795	0	0	0	0	0.095	0	0	0.797	0.808
CG14407	CIAPIN1	7227.FBpp0073806	7227.FBpp0080284	0	0	0	0	0.047	0.556	0	0.764	0.891
CG14480	RpL14	7227.FBpp0086006	7227.FBpp0076359	0	0	0	0	0.071	0	0	0.612	0.624
CG17333	Pgk	7227.FBpp0073235	7227.FBpp0303562	0	0	0	0	0.086	0	0	0.391	0.419
CG17333	Mdh2	7227.FBpp0073235	7227.FBpp0082985	0	0	0	0	0.056	0	0	0.457	0.465
CG17333	CG7834	7227.FBpp0073235	7227.FBpp0084901	0.043	0	0	0	0.098	0	0	0.435	0.47
CG17333	Eno	7227.FBpp0073235	7227.FBpp0077572	0.045	0	0	0	0.048	0	0	0.555	0.56
CG17333	Tpi	7227.FBpp0073235	7227.FBpp0084948	0.23	0	0	0	0.054	0	0	0.656	0.727
CG17737	RpS6	7227.FBpp0072908	7227.FBpp0071087	0	0	0	0	0.14	0.88	0	0.262	0.917
CG17737	RpS28b	7227.FBpp0072908	7227.FBpp0071295	0	0	0	0	0.728	0.779	0	0.095	0.94
CG17737	RpS16	7227.FBpp0072908	7227.FBpp0071766	0	0	0	0	0.173	0.88	0	0.167	0.91
CG17737	tsr	7227.FBpp0072908	7227.FBpp0072097	0	0	0	0	0.541	0	0	0.071	0.556
CG17737	RpL14	7227.FBpp0072908	7227.FBpp0076359	0.054	0	0	0	0.351	0	0	0.102	0.401
CG17737	robl	7227.FBpp0072908	7227.FBpp0086076	0	0	0	0	0.409	0	0	0	0.408
CG17737	smt3	7227.FBpp0072908	7227.FBpp0078984	0	0	0	0	0.405	0.048	0	0	0.41
CG17737	FK506-bp2	7227.FBpp0072908	7227.FBpp0085703	0.042	0	0	0	0.413	0	0	0	0.413
CG17737	Tctp	7227.FBpp0072908	7227.FBpp0081820	0	0	0	0	0.16	0	0	0.341	0.423
CG17737	CG8963	7227.FBpp0072908	7227.FBpp0297530	0	0	0	0	0.053	0.166	0	0.361	0.451
CG17737	CG7414	7227.FBpp0072908	7227.FBpp0078095	0	0	0	0	0.08	0.319	0	0.233	0.478
CG17737	RpL9	7227.FBpp0072908	7227.FBpp0079752	0.245	0	0	0	0.42	0	0	0.063	0.554
CG17737	RpL6	7227.FBpp0072908	7227.FBpp0085166	0.054	0	0	0	0.144	0	0	0.513	0.571
CG17737	RpL26	7227.FBpp0072908	7227.FBpp0305858	0.201	0	0	0	0.161	0	0	0.423	0.579
CG17737	Upf1	7227.FBpp0072908	7227.FBpp0073433	0	0	0	0	0	0.181	0	0.513	0.584
CG17737	Cdk1	7227.FBpp0072908	7227.FBpp0079641	0	0	0	0	0.076	0	0	0.696	0.707
CG17737	RpLP2	7227.FBpp0072908	7227.FBpp0089424	0	0	0	0	0.48	0	0	0.528	0.744
CG17737	RpS19a	7227.FBpp0072908	7227.FBpp0074086	0	0	0	0	0.151	0.751	0	0	0.779
CG17737	RpS10b	7227.FBpp0072908	7227.FBpp0074500	0	0	0	0	0.125	0.779	0	0.092	0.809
CG17737	RpS21	7227.FBpp0072908	7227.FBpp0077309	0	0	0	0	0.202	0.768	0	0.228	0.844
CG17737	RpS12	7227.FBpp0072908	7227.FBpp0075612	0	0	0	0	0.101	0.88	0	0.073	0.891
CG17737	RpS7	7227.FBpp0072908	7227.FBpp0088441	0	0	0	0	0.191	0.88	0	0	0.898
CG17737	CG7048	7227.FBpp0072908	7227.FBpp0290701	0	0	0	0	0.901	0	0	0	0.901
CG17737	RpS30	7227.FBpp0072908	7227.FBpp0083376	0	0	0	0	0.333	0.861	0	0.077	0.907
CG17737	RpS9	7227.FBpp0072908	7227.FBpp0076152	0	0	0	0	0.191	0.88	0	0.147	0.91
CG17737	RpS13	7227.FBpp0072908	7227.FBpp0079328	0	0	0	0	0.238	0.88	0	0.159	0.916
CG17737	RpS18	7227.FBpp0072908	7227.FBpp0085585	0	0	0	0	0.158	0.88	0	0.423	0.936
CG17737	RpS2	7227.FBpp0072908	7227.FBpp0079500	0.201	0	0	0	0.123	0.866	0	0.532	0.95
CG17737	RpS4	7227.FBpp0072908	7227.FBpp0075618	0.245	0	0	0	0.155	0.861	0	0.556	0.955
CG17737	eIF-4B	7227.FBpp0072908	7227.FBpp0112403	0	0	0	0	0.048	0.046	0	0.961	0.961
CG17737	eIF5	7227.FBpp0072908	7227.FBpp0073947	0	0	0	0	0.146	0.747	0	0.884	0.972
CG17737	eIF-1A	7227.FBpp0072908	7227.FBpp0082994	0	0	0	0	0.241	0.88	0.8	0.87	0.997
CG1890	CG5446	7227.FBpp0085195	7227.FBpp0305307	0	0	0	0	0.405	0	0	0	0.405
CG2862	Nurf-38	7227.FBpp0077402	7227.FBpp0072250	0.196	0	0	0	0.287	0	0	0	0.402
CG2862	scu	7227.FBpp0077402	7227.FBpp0074285	0	0	0	0	0.34	0.152	0	0	0.416
CG2862	UQCR-Q	7227.FBpp0077402	7227.FBpp0074984	0	0	0	0	0.438	0	0	0	0.438
CG2862	RpS21	7227.FBpp0077402	7227.FBpp0077309	0	0	0	0	0.357	0	0	0.201	0.464
CG2862	CG4646	7227.FBpp0077402	7227.FBpp0086877	0	0	0	0	0.4	0	0	0	0.4
CG2862	RpL24	7227.FBpp0077402	7227.FBpp0080102	0	0	0	0	0.402	0	0	0	0.402
CG2862	CG7834	7227.FBpp0077402	7227.FBpp0084901	0	0	0	0	0.409	0	0	0.075	0.43
CG2862	Cdk1	7227.FBpp0077402	7227.FBpp0079641	0	0.022	0	0	0.053	0.147	0	0.38	0.455
CG2862	Eno	7227.FBpp0077402	7227.FBpp0077572	0.079	0	0	0	0.094	0.406	0	0	0.461
CG2862	Fkbp14	7227.FBpp0077402	7227.FBpp0297155	0	0	0	0	0.056	0.203	0	0.452	0.551
CG2862	Crc	7227.FBpp0077402	7227.FBpp0081581	0	0	0	0	0	0.126	0	0.512	0.555
CG2862	Prx5	7227.FBpp0077402	7227.FBpp0100079	0	0	0	0	0.438	0.124	0	0.193	0.568
CG2862	RpS18	7227.FBpp0077402	7227.FBpp0085585	0	0	0	0	0.622	0	0	0	0.622
CG2862	Sod	7227.FBpp0077402	7227.FBpp0305736	0	0	0	0	0.609	0.122	0	0.045	0.644
CG2862	CIAPIN1	7227.FBpp0077402	7227.FBpp0080284	0	0	0	0	0	0	0	0.713	0.713
CG2862	CG7048	7227.FBpp0077402	7227.FBpp0290701	0	0	0	0	0.89	0	0	0	0.89
CG2862	FK506-bp2	7227.FBpp0077402	7227.FBpp0085703	0	0	0	0	0.574	0.44	0	0.717	0.926
CG31729	Vps28	7227.FBpp0080040	7227.FBpp0302051	0	0	0	0	0	0	0	0.455	0.455
CG31729	Snx3	7227.FBpp0080040	7227.FBpp0082110	0	0	0	0	0	0.048	0	0.548	0.551
CG34191	CG8209	7227.FBpp0111299	7227.FBpp0076470	0	0	0	0	0.051	0.612	0	0	0.616
CG34191	Uev1A	7227.FBpp0111299	7227.FBpp0076859	0	0	0	0	0.149	0.637	0	0.199	0.731
CG34191	ppl	7227.FBpp0111299	7227.FBpp0078066	0	0	0	0	0	0	0	0.412	0.412
CG34191	CG8892	7227.FBpp0111299	7227.FBpp0078681	0	0	0	0	0	0.671	0	0	0.671
CG34191	smt3	7227.FBpp0111299	7227.FBpp0078984	0	0	0	0	0.053	0	0	0.85	0.852
CG34191	RpS30	7227.FBpp0111299	7227.FBpp0083376	0	0	0	0	0	0	0	0.453	0.453
CG4365	CG7430	7227.FBpp0077912	7227.FBpp0074906	0.088	0	0	0	0.099	0.065	0	0.417	0.492
CG4365	Sod	7227.FBpp0077912	7227.FBpp0305736	0	0	0	0	0.376	0.099	0	0.109	0.456
CG4365	Prx5	7227.FBpp0077912	7227.FBpp0100079	0	0	0	0	0.076	0	0	0.439	0.459
CG4365	shep	7227.FBpp0077912	7227.FBpp0301014	0	0	0	0	0	0	0	0.502	0.502
CG4365	Tpi	7227.FBpp0077912	7227.FBpp0084948	0.049	0	0	0	0.085	0	0	0.548	0.572
CG4438	CG9485	7227.FBpp0292903	7227.FBpp0071526	0	0	0	0	0	0	0.9	0	0.9
CG4438	CG8184	7227.FBpp0292903	7227.FBpp0073898	0	0	0	0	0	0	0.9	0	0.9
CG4438	Prosbeta2	7227.FBpp0292903	7227.FBpp0075382	0	0	0	0	0.053	0	0.9	0	0.901
CG4438	Rpt5	7227.FBpp0292903	7227.FBpp0083843	0	0	0	0	0.095	0	0.9	0	0.905
CG4438	Prosalpha5	7227.FBpp0292903	7227.FBpp0086066	0	0	0	0	0.076	0	0.9	0	0.903
CG4438	Cp1	7227.FBpp0292903	7227.FBpp0086719	0	0	0	0	0	0	0.9	0	0.9
CG4438	cathD	7227.FBpp0292903	7227.FBpp0087972	0	0	0	0	0	0	0.9	0	0.9
CG4438	Rpn8	7227.FBpp0292903	7227.FBpp0305141	0	0	0	0	0	0	0.9	0	0.9
CG4438	Nup358	7227.FBpp0292903	7227.FBpp0293235	0	0	0	0	0.049	0	0.9	0	0.9
CG4646	boca	7227.FBpp0086877	7227.FBpp0088027	0	0	0	0	0.409	0	0	0	0.408
CG5174	dUTPase	7227.FBpp0297592	7227.FBpp0079746	0	0	0	0	0	0.316	0	0.193	0.424
CG5174	l(2)37Cc	7227.FBpp0297592	7227.FBpp0080707	0	0	0	0	0	0.412	0	0.07	0.43
CG5174	EndoB	7227.FBpp0297592	7227.FBpp0085742	0	0	0	0	0	0.482	0	0	0.482
CG5214	CG7430	7227.FBpp0081834	7227.FBpp0074906	0.13	0	0.302	0	0.934	0.775	0.9	0.855	0.999
CG5214	Cyt-c1	7227.FBpp0081834	7227.FBpp0076848	0	0	0	0	0.838	0.1	0	0.117	0.86
CG5214	Eno	7227.FBpp0081834	7227.FBpp0077572	0.21	0	0	0	0.166	0.046	0	0.454	0.611
CG5214	ppl	7227.FBpp0081834	7227.FBpp0078066	0.135	0	0	0	0.047	0	0.9	0.818	0.982
CG5214	CG5261	7227.FBpp0081834	7227.FBpp0079072	0	0	0.401	0.711	0.63	0.704	0.9	0.879	0.992
CG5214	Tpi	7227.FBpp0081834	7227.FBpp0084948	0.157	0	0	0	0.061	0	0	0.414	0.495
CG5214	ND-ACP	7227.FBpp0081834	7227.FBpp0304248	0.205	0	0	0	0.122	0	0	0.625	0.715
CG5214	Mdh2	7227.FBpp0081834	7227.FBpp0082985	0.112	0	0	0	0.512	0.047	0	0.454	0.744
CG5214	l(1)G0230	7227.FBpp0081834	7227.FBpp0305117	0.197	0	0	0	0.757	0	0	0.277	0.846
CG5261	CG7430	7227.FBpp0079072	7227.FBpp0074906	0.13	0.422	0.271	0	0.78	0.924	0.9	0.93	0.999
CG5261	mRpL12	7227.FBpp0079072	7227.FBpp0076238	0	0	0	0	0.583	0	0	0.09	0.604
CG5261	Cyt-c1	7227.FBpp0079072	7227.FBpp0076848	0	0	0	0	0.512	0.14	0	0.047	0.565
CG5261	Eno	7227.FBpp0079072	7227.FBpp0077572	0.21	0	0	0	0.237	0	0	0.816	0.879
CG5261	ppl	7227.FBpp0079072	7227.FBpp0078066	0.135	0	0	0	0.05	0	0.9	0.846	0.985
CG5261	l(1)G0230	7227.FBpp0079072	7227.FBpp0305117	0.197	0	0	0	0.281	0	0	0.277	0.546
CG5261	ND-ACP	7227.FBpp0079072	7227.FBpp0304248	0.205	0	0	0	0.132	0	0	0.542	0.656
CG5261	Pgk	7227.FBpp0079072	7227.FBpp0303562	0.045	0	0	0	0.242	0	0	0.6	0.685
CG5261	Mdh2	7227.FBpp0079072	7227.FBpp0082985	0.112	0	0	0	0.36	0.049	0	0.523	0.708
CG5261	Tpi	7227.FBpp0079072	7227.FBpp0084948	0.157	0	0	0	0.05	0	0	0.719	0.755
CG5261	LKR	7227.FBpp0079072	7227.FBpp0079118	0	0	0	0	0.72	0	0	0.229	0.774
CG5446	PDCD-5	7227.FBpp0305307	7227.FBpp0075238	0	0	0	0	0.42	0	0	0	0.42
CG5446	CG7945	7227.FBpp0305307	7227.FBpp0075353	0	0	0	0	0.089	0	0	0.413	0.442
CG5446	Rpn10	7227.FBpp0305307	7227.FBpp0078024	0	0	0	0	0	0	0	0.454	0.454
CG5446	CG7048	7227.FBpp0305307	7227.FBpp0290701	0	0	0	0	0.41	0	0	0	0.41
CG5446	RpLP1	7227.FBpp0305307	7227.FBpp0304265	0	0	0	0	0.056	0	0	0.412	0.422
CG5446	endos	7227.FBpp0305307	7227.FBpp0305266	0	0	0	0	0	0	0	0.556	0.556
CG6180	RpS16	7227.FBpp0079979	7227.FBpp0071766	0	0	0	0	0.159	0.311	0	0.169	0.476
CG6180	Nurf-38	7227.FBpp0079979	7227.FBpp0072250	0.082	0	0	0	0.348	0	0	0.224	0.495
CG6180	RpL8	7227.FBpp0079979	7227.FBpp0072801	0	0	0	0	0.156	0.321	0	0	0.402
CG6180	RpS13	7227.FBpp0079979	7227.FBpp0079328	0	0	0	0	0.144	0.329	0	0	0.401
CG6180	RpS2	7227.FBpp0079979	7227.FBpp0079500	0	0	0	0	0.195	0.329	0	0.135	0.492
CG6180	CG7048	7227.FBpp0079979	7227.FBpp0290701	0	0	0	0	0.415	0	0	0	0.415
CG6180	Sod	7227.FBpp0079979	7227.FBpp0305736	0	0	0	0	0.889	0.102	0	0.042	0.896
CG6287	tsr	7227.FBpp0079809	7227.FBpp0072097	0	0	0	0	0	0	0	0.551	0.551
CG6287	CG7430	7227.FBpp0079809	7227.FBpp0074906	0	0	0	0	0.05	0	0	0.702	0.704
CG6287	Cbs	7227.FBpp0079809	7227.FBpp0076937	0.237	0	0	0	0.103	0	0	0.688	0.767
CG6287	Eno	7227.FBpp0079809	7227.FBpp0077572	0.093	0	0	0	0.087	0	0	0.406	0.465
CG6287	ppl	7227.FBpp0079809	7227.FBpp0078066	0	0	0	0	0.058	0	0	0.595	0.602
CG6287	me31B	7227.FBpp0079809	7227.FBpp0079565	0.041	0	0	0	0	0	0	0.556	0.556
CG6287	Sam-S	7227.FBpp0079809	7227.FBpp0088926	0.098	0	0	0	0.056	0.05	0	0.457	0.501
CG6287	Tpi	7227.FBpp0079809	7227.FBpp0084948	0.052	0	0	0	0.051	0	0	0.619	0.627
CG6388	pen	7227.FBpp0079949	7227.FBpp0076918	0	0	0	0	0.896	0	0	0	0.896
CG6388	Pgk	7227.FBpp0079949	7227.FBpp0303562	0	0	0	0	0.05	0	0	0.41	0.415
CG6852	CG8993	7227.FBpp0300970	7227.FBpp0072767	0.054	0	0	0	0.122	0.148	0	0.452	0.561
CG6852	Jafrac1	7227.FBpp0300970	7227.FBpp0073594	0.108	0	0	0	0.056	0.064	0	0.451	0.51
CG6852	Prx6005	7227.FBpp0300970	7227.FBpp0077368	0.108	0	0	0	0.183	0.104	0	0.618	0.717
CG6852	SelR	7227.FBpp0300970	7227.FBpp0081772	0.047	0	0	0	0.184	0	0	0.457	0.541
CG6852	Prx3	7227.FBpp0300970	7227.FBpp0082927	0.108	0	0	0	0.087	0.064	0	0.614	0.667
CG6852	Prx2540-1	7227.FBpp0300970	7227.FBpp0087356	0.108	0	0	0	0.09	0.1	0	0.36	0.47
CG6852	Prx5	7227.FBpp0300970	7227.FBpp0100079	0.049	0	0	0	0.124	0	0	0.555	0.596
CG6852	Sod3	7227.FBpp0300970	7227.FBpp0110197	0	0	0	0	0.058	0.1	0	0.576	0.609
CG6852	Sod	7227.FBpp0300970	7227.FBpp0305736	0	0	0	0	0.124	0.1	0	0.553	0.617
CG7048	cpa	7227.FBpp0290701	7227.FBpp0071461	0	0	0	0	0	0	0	0.72	0.72
CG7048	tsr	7227.FBpp0290701	7227.FBpp0072097	0	0	0	0	0.687	0	0	0	0.687
CG7048	Nurf-38	7227.FBpp0290701	7227.FBpp0072250	0	0	0	0	0.417	0	0	0	0.417
CG7048	Tim8	7227.FBpp0290701	7227.FBpp0073338	0	0	0	0	0.695	0	0	0.219	0.752
CG7048	PDCD-5	7227.FBpp0290701	7227.FBpp0075238	0.282	0	0	0	0.922	0.1	0	0	0.945
CG7048	mRpL12	7227.FBpp0290701	7227.FBpp0076238	0	0	0	0	0.422	0	0	0	0.422
CG7048	Rpn10	7227.FBpp0290701	7227.FBpp0078024	0	0	0	0	0.302	0	0	0.187	0.408
CG7048	smt3	7227.FBpp0290701	7227.FBpp0078984	0	0	0	0	0.688	0	0	0	0.688
CG7048	RpL9	7227.FBpp0290701	7227.FBpp0079752	0	0	0	0	0.779	0	0	0	0.779
CG7048	Set	7227.FBpp0290701	7227.FBpp0082521	0	0	0	0	0.556	0	0	0.046	0.559
CG7048	Manf	7227.FBpp0290701	7227.FBpp0082735	0	0	0	0	0.408	0	0	0	0.408
CG7048	janA	7227.FBpp0290701	7227.FBpp0084962	0	0	0	0	0.733	0	0	0.046	0.734
CG7048	RpS18	7227.FBpp0290701	7227.FBpp0085585	0	0	0	0	0.463	0	0	0	0.463
CG7048	FK506-bp2	7227.FBpp0290701	7227.FBpp0085703	0	0	0	0	0.907	0	0	0	0.907
CG7048	Prosalpha5	7227.FBpp0290701	7227.FBpp0086066	0	0	0	0	0.762	0	0	0.064	0.768
CG7048	robl	7227.FBpp0290701	7227.FBpp0086076	0	0	0	0	0.902	0	0	0	0.902
CG7048	RpL18A	7227.FBpp0290701	7227.FBpp0086103	0.282	0	0	0	0.221	0	0	0	0.417
CG7048	boca	7227.FBpp0290701	7227.FBpp0088027	0	0	0	0	0.656	0	0	0	0.656
CG7048	Prosalpha7	7227.FBpp0290701	7227.FBpp0089041	0	0	0	0	0.668	0	0	0.064	0.676
CG7048	RpLP2	7227.FBpp0290701	7227.FBpp0089424	0.235	0	0	0	0.391	0	0	0	0.514
CG7048	mub	7227.FBpp0290701	7227.FBpp0293521	0	0	0	0	0.261	0	0	0.277	0.442
CG7048	ND-ACP	7227.FBpp0290701	7227.FBpp0304248	0	0	0	0	0.433	0	0	0.222	0.54
CG7048	Sod	7227.FBpp0290701	7227.FBpp0305736	0	0	0	0	0.434	0	0	0.412	0.653
CG7048	l(3)01239	7227.FBpp0290701	7227.FBpp0304954	0	0	0	0	0.864	0.956	0.9	0.979	0.999
CG7048	CG7770	7227.FBpp0290701	7227.FBpp0303214	0.047	0	0	0	0.997	0.978	0.36	0.98	0.999
CG7215	RpS6	7227.FBpp0099676	7227.FBpp0071087	0	0	0	0	0.265	0.688	0	0.049	0.762
CG7215	RpS28b	7227.FBpp0099676	7227.FBpp0071295	0	0	0	0	0.237	0.572	0	0.074	0.671
CG7215	RpS16	7227.FBpp0099676	7227.FBpp0071766	0	0	0	0	0.268	0.711	0	0.045	0.78
CG7215	RpL23	7227.FBpp0099676	7227.FBpp0071808	0	0	0	0	0.208	0.713	0	0.043	0.763
CG7215	RpL8	7227.FBpp0099676	7227.FBpp0072801	0	0	0	0	0.267	0.709	0	0.114	0.794
CG7215	RpL28	7227.FBpp0099676	7227.FBpp0072957	0	0	0	0	0.162	0.548	0	0.046	0.607
CG7215	CG8184	7227.FBpp0099676	7227.FBpp0073898	0	0	0	0	0.05	0.538	0	0.097	0.569
CG7215	RpS19a	7227.FBpp0099676	7227.FBpp0074086	0	0	0	0	0.19	0.614	0	0.113	0.698
CG7215	RpS10b	7227.FBpp0099676	7227.FBpp0074500	0	0	0	0	0.208	0.337	0	0.094	0.482
CG7215	RpS12	7227.FBpp0099676	7227.FBpp0075612	0	0	0	0	0.124	0.609	0	0.048	0.645
CG7215	RpS4	7227.FBpp0099676	7227.FBpp0075618	0	0	0	0	0.281	0.701	0	0	0.775
CG7215	RpS9	7227.FBpp0099676	7227.FBpp0076152	0	0	0	0	0.17	0.706	0	0.18	0.782
CG7215	RpL14	7227.FBpp0099676	7227.FBpp0076359	0	0	0	0	0.159	0.339	0	0.051	0.426
CG7215	Uev1A	7227.FBpp0099676	7227.FBpp0076859	0	0	0	0	0.05	0.713	0	0.23	0.771
CG7215	RpS21	7227.FBpp0099676	7227.FBpp0077309	0	0	0	0	0.257	0.699	0	0	0.766
CG7215	Rpn10	7227.FBpp0099676	7227.FBpp0078024	0	0	0	0	0.056	0.708	0	0.204	0.761
CG7215	RpS13	7227.FBpp0099676	7227.FBpp0079328	0	0	0	0	0.164	0.711	0	0.071	0.755
CG7215	RpS2	7227.FBpp0099676	7227.FBpp0079500	0	0	0	0	0.186	0.664	0	0.096	0.731
CG7215	Stam	7227.FBpp0099676	7227.FBpp0079732	0	0	0	0	0	0.713	0	0.069	0.721
CG7215	RpL9	7227.FBpp0099676	7227.FBpp0079752	0	0	0	0	0.244	0.692	0	0.073	0.765
CG7215	RpL24	7227.FBpp0099676	7227.FBpp0080102	0	0	0	0	0.191	0.713	0	0.046	0.759
CG7215	RpS30	7227.FBpp0099676	7227.FBpp0083376	0	0	0	0	0.183	0.345	0	0.113	0.483
CG7215	Rpt5	7227.FBpp0099676	7227.FBpp0083843	0	0	0	0	0.09	0.337	0	0.095	0.406
CG7215	RpL6	7227.FBpp0099676	7227.FBpp0085166	0	0	0	0	0.24	0.338	0	0.182	0.552
CG7215	RpS18	7227.FBpp0099676	7227.FBpp0085585	0	0	0	0	0.244	0.713	0	0.115	0.791
CG7215	PCNA	7227.FBpp0099676	7227.FBpp0085619	0	0	0	0	0.052	0.614	0	0.071	0.63
CG7215	Prosalpha5	7227.FBpp0099676	7227.FBpp0086066	0	0	0	0	0.086	0.713	0	0.136	0.753
CG7215	RpL18A	7227.FBpp0099676	7227.FBpp0086103	0	0	0	0	0.21	0.637	0	0.046	0.702
CG7215	RpS7	7227.FBpp0099676	7227.FBpp0088441	0	0	0	0	0.264	0.713	0	0.046	0.78
CG7215	Prosalpha7	7227.FBpp0099676	7227.FBpp0089041	0	0	0	0	0.053	0.705	0	0.046	0.71
CG7215	RpLP2	7227.FBpp0099676	7227.FBpp0089424	0	0	0	0	0.251	0.273	0	0.041	0.432
CG7215	RpLP1	7227.FBpp0099676	7227.FBpp0304265	0	0	0	0	0.16	0.318	0	0.045	0.405
CG7215	lwr	7227.FBpp0099676	7227.FBpp0301731	0	0	0	0	0	0.189	0	0.311	0.417
CG7215	Rad23	7227.FBpp0099676	7227.FBpp0305835	0	0	0	0	0	0.613	0	0.095	0.634
CG7215	Rpn13	7227.FBpp0099676	7227.FBpp0112985	0	0	0	0	0.053	0.614	0	0.102	0.643
CG7215	Rpn8	7227.FBpp0099676	7227.FBpp0305141	0	0	0	0	0.05	0.713	0	0.085	0.728
CG7215	Sod	7227.FBpp0099676	7227.FBpp0305736	0	0	0	0	0.67	0.104	0	0.167	0.732
CG7215	RpL26	7227.FBpp0099676	7227.FBpp0305858	0	0	0	0	0.284	0.707	0	0.095	0.793
CG7215	Prx5	7227.FBpp0099676	7227.FBpp0100079	0	0	0	0	0	0.1	0	0.825	0.835
CG7414	RpS6	7227.FBpp0078095	7227.FBpp0071087	0	0	0	0	0.443	0.494	0.54	0.226	0.886
CG7414	RpS28b	7227.FBpp0078095	7227.FBpp0071295	0	0	0	0	0.178	0.389	0.54	0	0.748
CG7414	RpS16	7227.FBpp0078095	7227.FBpp0071766	0	0	0	0	0.211	0.338	0.54	0	0.738
CG7414	Hsc70-3	7227.FBpp0078095	7227.FBpp0073445	0	0	0	0	0.096	0.052	0	0.543	0.574
CG7414	eIF5	7227.FBpp0078095	7227.FBpp0073947	0	0	0	0	0.183	0.339	0	0.223	0.543
CG7414	RpS19a	7227.FBpp0078095	7227.FBpp0074086	0	0	0	0	0.184	0.395	0.54	0.095	0.767
CG7414	RpS10b	7227.FBpp0078095	7227.FBpp0074500	0	0	0	0	0.154	0.364	0.54	0.071	0.739
CG7414	RpS4	7227.FBpp0078095	7227.FBpp0075618	0	0	0	0	0.332	0.537	0.54	0.093	0.853
CG7414	RpS9	7227.FBpp0078095	7227.FBpp0076152	0	0	0	0	0.245	0.184	0.54	0	0.692
CG7414	pen	7227.FBpp0078095	7227.FBpp0076918	0	0	0	0	0.473	0	0	0	0.473
CG7414	RpS21	7227.FBpp0078095	7227.FBpp0077309	0	0	0	0	0.096	0.537	0.54	0	0.79
CG7414	RpL6	7227.FBpp0078095	7227.FBpp0085166	0	0	0	0	0.4	0	0	0.071	0.419
CG7414	eIF-1A	7227.FBpp0078095	7227.FBpp0082994	0	0	0	0	0.086	0.341	0	0.16	0.449
CG7414	CG8963	7227.FBpp0078095	7227.FBpp0297530	0	0	0	0	0.276	0.139	0	0.272	0.506
CG7414	RpS2	7227.FBpp0078095	7227.FBpp0079500	0	0	0	0	0.268	0.246	0.54	0.069	0.732
CG7414	RpS13	7227.FBpp0078095	7227.FBpp0079328	0	0	0	0	0.186	0.392	0.54	0.097	0.766
CG7414	RpS18	7227.FBpp0078095	7227.FBpp0085585	0	0	0	0	0.241	0.471	0.54	0	0.799
CG7414	RpS30	7227.FBpp0078095	7227.FBpp0083376	0	0	0	0	0.13	0.547	0.54	0.095	0.813
CG7414	RpS7	7227.FBpp0078095	7227.FBpp0088441	0	0	0	0	0.228	0.543	0.54	0.096	0.833
CG7430	CG9485	7227.FBpp0074906	7227.FBpp0071526	0	0	0	0	0.107	0	0	0.409	0.45
CG7430	Nurf-38	7227.FBpp0074906	7227.FBpp0072250	0.131	0	0	0	0.118	0	0	0.406	0.505
CG7430	Gs2	7227.FBpp0074906	7227.FBpp0073344	0.048	0	0	0	0	0	0.8	0.213	0.837
CG7430	Hsc70-5	7227.FBpp0074906	7227.FBpp0086694	0.047	0	0	0	0.191	0.05	0	0.304	0.422
CG7430	Prx5	7227.FBpp0074906	7227.FBpp0100079	0.212	0	0	0	0.097	0	0	0.278	0.441
CG7430	SelR	7227.FBpp0074906	7227.FBpp0081772	0.195	0	0	0	0.054	0.049	0	0.33	0.45
CG7430	Sam-S	7227.FBpp0074906	7227.FBpp0088926	0.205	0	0	0	0.046	0	0	0.356	0.468
CG7430	CG7834	7227.FBpp0074906	7227.FBpp0084901	0.041	0	0	0	0.373	0.139	0	0.193	0.526
CG7430	l(1)G0230	7227.FBpp0074906	7227.FBpp0305117	0.21	0	0	0	0.491	0	0	0.062	0.589
CG7430	wal	7227.FBpp0074906	7227.FBpp0087186	0.041	0	0	0	0.645	0	0	0.222	0.712
CG7430	ND-ACP	7227.FBpp0074906	7227.FBpp0304248	0.043	0	0	0	0.429	0	0	0.616	0.772
CG7430	Tpi	7227.FBpp0074906	7227.FBpp0084948	0.054	0	0	0	0.235	0	0	0.793	0.837
CG7430	Cyt-c1	7227.FBpp0074906	7227.FBpp0076848	0	0	0	0	0.849	0	0	0.094	0.857
CG7430	Pgk	7227.FBpp0074906	7227.FBpp0303562	0.043	0	0	0	0.671	0.338	0	0.62	0.91
CG7430	Mdh2	7227.FBpp0074906	7227.FBpp0082985	0.112	0	0	0	0.871	0.048	0	0.523	0.941
CG7430	Eno	7227.FBpp0074906	7227.FBpp0077572	0.205	0	0	0	0.719	0.046	0	0.833	0.959
CG7430	ppl	7227.FBpp0074906	7227.FBpp0078066	0.213	0	0	0	0.056	0	0.9	0.867	0.988
CG7770	Tim8	7227.FBpp0303214	7227.FBpp0073338	0	0	0	0	0.416	0	0	0.113	0.46
CG7770	PDCD-5	7227.FBpp0303214	7227.FBpp0075238	0	0	0	0	0.762	0.066	0	0	0.768
CG7770	RpS18	7227.FBpp0303214	7227.FBpp0085585	0	0	0	0	0.171	0	0	0.658	0.704
CG7770	Prosalpha7	7227.FBpp0303214	7227.FBpp0089041	0.084	0	0	0	0.563	0.05	0	0.042	0.587
CG7770	l(3)01239	7227.FBpp0303214	7227.FBpp0304954	0	0	0	0	0.862	0.966	0.36	0.981	0.999
CG7834	Nurf-38	7227.FBpp0084901	7227.FBpp0072250	0.201	0	0	0	0.372	0	0	0	0.476
CG7834	scu	7227.FBpp0084901	7227.FBpp0074285	0	0	0	0	0.941	0	0	0.071	0.943
CG7834	Prx6005	7227.FBpp0084901	7227.FBpp0077368	0.044	0	0	0	0.053	0	0	0.654	0.659
CG7834	Eno	7227.FBpp0084901	7227.FBpp0077572	0	0	0	0	0.249	0	0	0.378	0.513
CG7834	Rpn10	7227.FBpp0084901	7227.FBpp0078024	0	0	0	0	0	0.425	0	0	0.424
CG7834	Mdh2	7227.FBpp0084901	7227.FBpp0082985	0.122	0	0	0	0.338	0	0	0.138	0.455
CG7834	Tpi	7227.FBpp0084901	7227.FBpp0084948	0	0	0	0	0.184	0	0	0.395	0.485
CG7834	Sod	7227.FBpp0084901	7227.FBpp0305736	0	0	0	0	0.538	0	0	0	0.538
CG7834	ND-ACP	7227.FBpp0084901	7227.FBpp0304248	0.273	0	0	0	0.153	0.338	0	0.47	0.755
CG7834	wal	7227.FBpp0084901	7227.FBpp0087186	0.282	0.142	0.446	0	0.987	0.76	0.9	0.876	0.999
CG7903	Rox8	7227.FBpp0084973	7227.FBpp0083976	0	0	0	0	0.048	0.183	0	0.407	0.498
CG7945	Hsc70-3	7227.FBpp0075353	7227.FBpp0073445	0	0	0	0	0.044	0.128	0.9	0.061	0.911
CG7945	CHIP	7227.FBpp0075353	7227.FBpp0079617	0	0	0	0	0	0.138	0	0.555	0.6
CG7945	Hsc70-5	7227.FBpp0075353	7227.FBpp0086694	0	0	0	0	0.046	0.128	0.9	0.237	0.928
CG7950	Tim8	7227.FBpp0290849	7227.FBpp0073338	0	0	0	0	0.172	0.253	0	0.85	0.899
CG7950	COX6B	7227.FBpp0290849	7227.FBpp0074584	0	0	0	0	0.047	0.057	0	0.658	0.665
CG7950	mRpL12	7227.FBpp0290849	7227.FBpp0076238	0	0	0	0	0.639	0	0	0.077	0.652
CG7950	CIAPIN1	7227.FBpp0290849	7227.FBpp0080284	0	0	0	0	0.05	0.137	0	0.679	0.713
CG7950	Hsc70-5	7227.FBpp0290849	7227.FBpp0086694	0	0	0	0	0.159	0	0	0.379	0.455
CG7950	Roe1	7227.FBpp0290849	7227.FBpp0086795	0	0	0	0	0.212	0	0	0.617	0.685
CG7950	Sod3	7227.FBpp0290849	7227.FBpp0110197	0	0	0	0	0	0.1	0	0.507	0.537
CG7950	Sod	7227.FBpp0290849	7227.FBpp0305736	0	0	0	0	0	0.1	0	0.507	0.537
CG7967	Cka	7227.FBpp0072691	7227.FBpp0297142	0	0	0	0	0	0.603	0	0	0.603
CG7967	Stam	7227.FBpp0072691	7227.FBpp0079732	0	0	0	0	0.043	0	0.72	0.615	0.888
CG7967	Vps28	7227.FBpp0072691	7227.FBpp0302051	0	0	0	0	0.107	0	0.72	0.658	0.907
CG7967	shrb	7227.FBpp0072691	7227.FBpp0087704	0	0	0	0	0.132	0	0.9	0.686	0.97
CG7967	Vps60	7227.FBpp0072691	7227.FBpp0305334	0	0	0	0	0.139	0.68	0.9	0.971	0.999
CG8184	SkpA	7227.FBpp0073898	7227.FBpp0070118	0	0	0	0	0.047	0.053	0.9	0.095	0.907
CG8184	CG9485	7227.FBpp0073898	7227.FBpp0071526	0	0	0	0	0.075	0	0.9	0	0.903
CG8184	Upf1	7227.FBpp0073898	7227.FBpp0073433	0	0	0	0	0.182	0.047	0	0.405	0.495
CG8184	scu	7227.FBpp0073898	7227.FBpp0074285	0	0	0	0	0	0.05	0	0.846	0.847
CG8184	Pxd	7227.FBpp0073898	7227.FBpp0088343	0	0	0	0	0	0	0.9	0	0.9
CG8184	Cp1	7227.FBpp0073898	7227.FBpp0086719	0	0	0	0	0.049	0	0.9	0	0.9
CG8184	Uev1A	7227.FBpp0073898	7227.FBpp0076859	0	0	0	0	0.053	0.047	0.9	0.05	0.902
CG8184	cathD	7227.FBpp0073898	7227.FBpp0087972	0	0	0	0	0	0.07	0.9	0	0.903
CG8184	Nup358	7227.FBpp0073898	7227.FBpp0293235	0	0	0	0	0.063	0.05	0.9	0	0.903
CG8184	Rpn8	7227.FBpp0073898	7227.FBpp0305141	0	0	0	0	0.053	0.071	0.9	0.046	0.904
CG8184	Prosalpha5	7227.FBpp0073898	7227.FBpp0086066	0	0	0	0	0.043	0.1	0.9	0.046	0.906
CG8184	Rpt5	7227.FBpp0073898	7227.FBpp0083843	0	0	0	0	0.053	0.1	0.9	0.052	0.908
CG8184	Prosbeta2	7227.FBpp0073898	7227.FBpp0075382	0	0	0	0	0	0.129	0.9	0.06	0.91
CG8184	wech	7227.FBpp0073898	7227.FBpp0289359	0	0	0	0	0.112	0.056	0.9	0.103	0.914
CG8184	EloB	7227.FBpp0073898	7227.FBpp0083354	0	0	0	0	0.043	0	0.9	0.188	0.915
CG8184	CHIP	7227.FBpp0073898	7227.FBpp0079617	0	0	0	0	0	0.063	0.9	0.22	0.92
CG8209	Nap1	7227.FBpp0076470	7227.FBpp0072128	0	0	0	0	0	0	0	0.485	0.485
CG8209	RpS10b	7227.FBpp0076470	7227.FBpp0074500	0	0	0	0	0.071	0	0	0.484	0.5
CG8209	Fkbp14	7227.FBpp0076470	7227.FBpp0297155	0	0	0	0	0.052	0.422	0	0	0.428
CG8209	Rpn10	7227.FBpp0076470	7227.FBpp0078024	0	0	0	0	0.164	0.103	0	0.439	0.542
CG8209	Uev1A	7227.FBpp0076470	7227.FBpp0076859	0	0	0	0	0.053	0.6	0	0	0.605
CG8209	p47	7227.FBpp0076470	7227.FBpp0088069	0	0	0	0	0.12	0.051	0	0.677	0.707
CG8209	CG8892	7227.FBpp0076470	7227.FBpp0078681	0	0	0	0	0.043	0.124	0	0.773	0.793
CG8209	Rad23	7227.FBpp0076470	7227.FBpp0305835	0	0	0	0	0.041	0.151	0.9	0	0.911
CG8223	POLD	7227.FBpp0301016	7227.FBpp0075277	0	0	0	0	0.845	0	0	0.047	0.846
CG8223	Cdk1	7227.FBpp0301016	7227.FBpp0079641	0	0	0	0	0.64	0.184	0	0.077	0.705
CG8223	dUTPase	7227.FBpp0301016	7227.FBpp0079746	0	0	0	0	0.889	0	0	0.073	0.893
CG8223	aurA	7227.FBpp0301016	7227.FBpp0081957	0	0	0	0	0.735	0	0	0	0.735
CG8223	Set	7227.FBpp0301016	7227.FBpp0082521	0	0	0	0	0.321	0	0	0.277	0.488
CG8223	PCNA	7227.FBpp0301016	7227.FBpp0085619	0	0	0	0	0.843	0	0	0	0.843
CG8223	CSN7	7227.FBpp0301016	7227.FBpp0087821	0	0	0	0	0	0	0	0.401	0.4
CG8223	CG8963	7227.FBpp0301016	7227.FBpp0297530	0	0	0	0	0.056	0	0	0.418	0.427
CG8728	COX6B	7227.FBpp0087958	7227.FBpp0074584	0	0	0	0	0.159	0.338	0	0.071	0.437
CG8728	UQCR-Q	7227.FBpp0087958	7227.FBpp0074984	0	0	0	0	0.273	0.57	0	0.222	0.735
CG8728	Cyt-c1	7227.FBpp0087958	7227.FBpp0076848	0	0	0	0	0.462	0.394	0	0.338	0.765
CG8728	l(2)37Cc	7227.FBpp0087958	7227.FBpp0080707	0.077	0	0	0	0.219	0.135	0.9	0	0.929
CG8728	UQCR-14L	7227.FBpp0087958	7227.FBpp0084648	0	0	0	0	0.208	0.4	0	0.276	0.625
CG8728	ND-ACP	7227.FBpp0087958	7227.FBpp0304248	0.046	0	0	0	0.161	0.34	0	0.067	0.441
CG8728	l(1)G0230	7227.FBpp0087958	7227.FBpp0305117	0	0	0	0	0.554	0.178	0	0.193	0.678
CG8891	Nurf-38	7227.FBpp0078684	7227.FBpp0072250	0.26	0	0	0	0.103	0.14	0	0.388	0.603
CG8891	POLD	7227.FBpp0078684	7227.FBpp0075277	0	0	0	0	0.09	0	0.65	0.052	0.671
CG8891	eIF-1A	7227.FBpp0078684	7227.FBpp0082994	0	0	0	0	0.059	0	0	0.415	0.425
CG8891	Mdh2	7227.FBpp0078684	7227.FBpp0082985	0.157	0	0	0	0.047	0	0	0.444	0.514
CG8891	RpS7	7227.FBpp0078684	7227.FBpp0088441	0	0	0	0	0	0	0	0.553	0.553
CG8891	RpL9	7227.FBpp0078684	7227.FBpp0079752	0.11	0	0	0	0.077	0	0	0.566	0.612
CG8891	dUTPase	7227.FBpp0078684	7227.FBpp0079746	0.12	0	0	0	0.328	0.116	0.8	0.409	0.927
CG8892	Uev1A	7227.FBpp0078681	7227.FBpp0076859	0	0	0	0	0	0.624	0	0	0.624
CG8892	p47	7227.FBpp0078681	7227.FBpp0088069	0	0	0	0	0.082	0.359	0	0.413	0.624
CG8963	eIF5	7227.FBpp0297530	7227.FBpp0073947	0	0	0	0	0.153	0.256	0	0.39	0.582
CG8963	pen	7227.FBpp0297530	7227.FBpp0076918	0	0	0	0	0.203	0.1	0	0.41	0.539
CG8963	me31B	7227.FBpp0297530	7227.FBpp0079565	0	0	0	0	0.112	0.176	0	0.474	0.581
CG8963	eIF-1A	7227.FBpp0297530	7227.FBpp0082994	0	0	0	0	0.078	0	0	0.411	0.434
CG8963	eIF-4B	7227.FBpp0297530	7227.FBpp0112403	0	0	0	0	0.112	0.178	0.9	0.661	0.971
CG8963	mub	7227.FBpp0297530	7227.FBpp0293521	0	0	0	0	0.078	0.246	0	0.333	0.496
CG8993	l(1)G0230	7227.FBpp0072767	7227.FBpp0305117	0.05	0	0	0	0.369	0	0	0.095	0.41
CG8993	ND-ACP	7227.FBpp0072767	7227.FBpp0304248	0	0	0	0	0.416	0	0	0.092	0.447
CG8993	SelR	7227.FBpp0072767	7227.FBpp0081772	0.103	0	0	0	0.058	0	0	0.437	0.483
CG8993	Sod	7227.FBpp0072767	7227.FBpp0305736	0	0	0	0	0.157	0.317	0	0.215	0.509
CG8993	Prx6005	7227.FBpp0072767	7227.FBpp0077368	0.047	0	0	0	0.093	0.178	0	0.393	0.511
CG8993	Jafrac1	7227.FBpp0072767	7227.FBpp0073594	0.047	0	0	0	0.045	0.178	0	0.458	0.54
CG8993	Prx5	7227.FBpp0072767	7227.FBpp0100079	0	0	0	0	0.25	0.188	0.9	0.414	0.959
CG8993	Prx3	7227.FBpp0072767	7227.FBpp0082927	0.047	0	0	0	0.045	0.178	0.9	0.627	0.967
CG9344	Tim8	7227.FBpp0071449	7227.FBpp0073338	0	0	0	0	0.263	0	0	0.231	0.409
CG9344	RpS21	7227.FBpp0071449	7227.FBpp0077309	0	0	0	0	0.149	0	0	0.456	0.517
CG9344	sqd	7227.FBpp0071449	7227.FBpp0082320	0	0	0	0	0	0	0.9	0	0.9
CG9344	caz	7227.FBpp0071449	7227.FBpp0073996	0	0	0	0	0.05	0.046	0.9	0	0.901
CG9344	mub	7227.FBpp0071449	7227.FBpp0293521	0	0	0	0	0.055	0	0.9	0	0.901
CG9344	rump	7227.FBpp0071449	7227.FBpp0081601	0	0	0	0	0.053	0.263	0.9	0.059	0.925
CG9344	DCP1	7227.FBpp0071449	7227.FBpp0072132	0	0	0	0	0.054	0.274	0.9	0.23	0.94
CG9344	me31B	7227.FBpp0071449	7227.FBpp0079565	0	0	0	0	0.052	0.181	0.9	0.622	0.966
CG9344	U2A	7227.FBpp0071449	7227.FBpp0088015	0	0	0	0	0.152	0.88	0.9	0.458	0.993
CG9344	SmD3	7227.FBpp0071449	7227.FBpp0087094	0	0	0	0	0.604	0.88	0.9	0.861	0.999
CG9485	Tpi	7227.FBpp0071526	7227.FBpp0084948	0.132	0	0	0	0.11	0	0	0.313	0.423
CG9485	Cyt-c1	7227.FBpp0071526	7227.FBpp0076848	0	0.431	0	0	0.044	0	0	0	0.433
CG9485	Rpt5	7227.FBpp0071526	7227.FBpp0083843	0	0	0	0	0	0	0.9	0	0.9
CG9485	Rpn8	7227.FBpp0071526	7227.FBpp0305141	0	0	0	0	0	0	0.9	0	0.9
CG9485	Pxd	7227.FBpp0071526	7227.FBpp0088343	0	0	0	0	0.049	0	0.9	0	0.9
CG9485	Cp1	7227.FBpp0071526	7227.FBpp0086719	0	0	0	0	0.043	0	0.9	0	0.9
CG9485	Prosalpha5	7227.FBpp0071526	7227.FBpp0086066	0	0	0	0	0	0	0.9	0	0.9
CG9485	Prosbeta2	7227.FBpp0071526	7227.FBpp0075382	0	0	0	0	0	0	0.9	0	0.9
CG9485	cathD	7227.FBpp0071526	7227.FBpp0087972	0	0	0	0	0.09	0	0.9	0	0.905
CG9485	Nup358	7227.FBpp0071526	7227.FBpp0293235	0	0	0	0	0	0	0.9	0.232	0.919
CG9515	RpS4	7227.FBpp0079391	7227.FBpp0075618	0	0	0	0	0	0	0	0.454	0.454
CG9515	LKR	7227.FBpp0079391	7227.FBpp0079118	0	0	0	0	0	0	0	0.44	0.44
CG9515	ND-ACP	7227.FBpp0079391	7227.FBpp0304248	0.282	0	0	0	0	0	0	0.276	0.457
CG9515	eIF-1A	7227.FBpp0079391	7227.FBpp0082994	0.282	0	0	0	0	0	0	0.407	0.556
CG9911	Jafrac1	7227.FBpp0074020	7227.FBpp0073594	0.047	0	0	0	0.045	0.339	0	0.146	0.417
CG9911	Prx3	7227.FBpp0074020	7227.FBpp0082927	0.047	0	0	0	0.045	0.339	0	0.146	0.417
CG9911	wbl	7227.FBpp0074020	7227.FBpp0085698	0	0	0	0	0.088	0	0	0.406	0.435
CG9911	Crc	7227.FBpp0074020	7227.FBpp0081581	0	0	0	0	0.274	0.146	0	0.212	0.469
CG9911	sel	7227.FBpp0074020	7227.FBpp0087519	0	0	0	0	0.431	0.048	0	0.2	0.529
CG9911	cathD	7227.FBpp0074020	7227.FBpp0087972	0	0	0	0	0.043	0.069	0.9	0.045	0.903
CHIP	SkpA	7227.FBpp0079617	7227.FBpp0070118	0	0	0	0	0.09	0	0.9	0.133	0.914
CHIP	Cdc37	7227.FBpp0079617	7227.FBpp0072660	0	0	0	0	0.063	0.049	0.9	0.164	0.915
CHIP	Hsc70-3	7227.FBpp0079617	7227.FBpp0073445	0	0	0	0	0	0.311	0	0.226	0.444
CHIP	Uev1A	7227.FBpp0079617	7227.FBpp0076859	0	0	0	0	0.101	0.86	0.9	0.116	0.987
CHIP	lwr	7227.FBpp0079617	7227.FBpp0301731	0	0	0	0	0.051	0.334	0	0.145	0.413
CHIP	Hsc70-5	7227.FBpp0079617	7227.FBpp0086694	0	0	0	0	0.045	0.311	0	0.25	0.463
CHIP	Trap1	7227.FBpp0079617	7227.FBpp0085482	0	0	0	0	0.052	0.105	0	0.52	0.557
CHIP	wech	7227.FBpp0079617	7227.FBpp0289359	0	0	0	0	0.047	0.066	0.9	0.047	0.903
CHIP	EloB	7227.FBpp0079617	7227.FBpp0083354	0	0	0	0	0.103	0	0.9	0.071	0.909
CIAPIN1	POLD	7227.FBpp0080284	7227.FBpp0075277	0	0	0	0	0	0.103	0	0.558	0.586
CIAPIN1	Hsc70-5	7227.FBpp0080284	7227.FBpp0086694	0	0	0	0	0.046	0.049	0	0.479	0.486
COX6B	RpS28b	7227.FBpp0074584	7227.FBpp0071295	0	0	0	0	0.42	0	0	0	0.42
COX6B	Tim8	7227.FBpp0074584	7227.FBpp0073338	0	0	0	0	0.229	0	0	0.264	0.409
COX6B	RpL18A	7227.FBpp0074584	7227.FBpp0086103	0	0	0	0	0.406	0	0	0	0.406
COX6B	RpS21	7227.FBpp0074584	7227.FBpp0077309	0	0	0	0	0.301	0	0	0.2	0.417
COX6B	RpLP2	7227.FBpp0074584	7227.FBpp0089424	0	0	0	0	0.436	0	0	0.043	0.437
COX6B	Mdh2	7227.FBpp0074584	7227.FBpp0082985	0	0	0	0	0.51	0	0	0.154	0.568
COX6B	ND-ACP	7227.FBpp0074584	7227.FBpp0304248	0	0	0	0	0.496	0	0	0.203	0.581
COX6B	LKR	7227.FBpp0074584	7227.FBpp0079118	0	0	0	0	0.046	0	0	0.619	0.62
COX6B	ND-MLRQ	7227.FBpp0074584	7227.FBpp0303825	0	0	0	0	0.292	0	0.54	0.097	0.68
COX6B	l(1)G0230	7227.FBpp0074584	7227.FBpp0305117	0	0	0	0	0.908	0	0	0.252	0.928
COX6B	UQCR-14L	7227.FBpp0074584	7227.FBpp0084648	0	0	0	0	0.609	0.344	0.72	0.277	0.941
COX6B	Cyt-c1	7227.FBpp0074584	7227.FBpp0076848	0	0	0	0	0.763	0.746	0.72	0.395	0.988
COX6B	UQCR-Q	7227.FBpp0074584	7227.FBpp0074984	0	0	0	0	0.967	0.86	0.72	0.547	0.999
CSN7	SkpA	7227.FBpp0087821	7227.FBpp0070118	0	0	0	0	0.047	0	0.9	0.249	0.922
CSN7	EloB	7227.FBpp0087821	7227.FBpp0083354	0	0	0	0	0.043	0	0.9	0.052	0.901
CSN7	Rpn8	7227.FBpp0087821	7227.FBpp0305141	0	0	0	0	0.076	0.377	0	0.304	0.564
CSN7	Rad23	7227.FBpp0087821	7227.FBpp0305835	0	0	0	0	0.053	0.049	0.9	0.097	0.907
CaBP1	Hsc70-3	7227.FBpp0080395	7227.FBpp0073445	0.042	0	0	0	0.858	0.199	0	0.746	0.968
CaBP1	Jafrac1	7227.FBpp0080395	7227.FBpp0073594	0.047	0	0	0	0.048	0.516	0	0.179	0.591
CaBP1	dpp	7227.FBpp0080395	7227.FBpp0077451	0	0	0	0	0	0.055	0.9	0	0.901
CaBP1	l(2)37Cc	7227.FBpp0080395	7227.FBpp0080707	0.042	0	0	0	0.049	0.055	0	0.397	0.411
CaBP1	Prx3	7227.FBpp0080395	7227.FBpp0082927	0.047	0	0	0	0.048	0.516	0	0.179	0.591
CaBP1	wbl	7227.FBpp0080395	7227.FBpp0085698	0	0	0	0	0.088	0	0.8	0.315	0.864
CaBP1	sel	7227.FBpp0080395	7227.FBpp0087519	0	0	0	0	0.878	0.05	0	0	0.879
CaBP1	Rfabg	7227.FBpp0080395	7227.FBpp0088252	0	0	0	0	0	0.05	0.9	0	0.9
CaBP1	scf	7227.FBpp0080395	7227.FBpp0088881	0	0	0	0	0.158	0.12	0.9	0.391	0.948
CaBP1	Manf	7227.FBpp0080395	7227.FBpp0082735	0	0	0	0	0.971	0	0	0.195	0.975
CaBP1	Crc	7227.FBpp0080395	7227.FBpp0081581	0	0	0	0	0.983	0.282	0	0.565	0.994
CanB2	Cyp1	7227.FBpp0301600	7227.FBpp0074017	0	0	0	0	0.043	0.266	0	0.229	0.411
CanB2	FK506-bp2	7227.FBpp0301600	7227.FBpp0085703	0	0	0	0	0.049	0.779	0	0.225	0.822
CanB2	Sod3	7227.FBpp0301600	7227.FBpp0110197	0	0	0	0	0	0.1	0	0.392	0.429
CanB2	Sod	7227.FBpp0301600	7227.FBpp0305736	0	0	0	0	0.145	0.1	0	0.616	0.678
Capr	glo	7227.FBpp0074865	7227.FBpp0088856	0	0	0	0	0.419	0	0	0.077	0.441
Capr	rump	7227.FBpp0074865	7227.FBpp0081601	0	0	0	0	0.422	0	0	0.088	0.45
Capr	Ntf-2	7227.FBpp0074865	7227.FBpp0305904	0	0	0	0	0	0	0	0.467	0.467
Capr	me31B	7227.FBpp0074865	7227.FBpp0079565	0	0	0	0	0.186	0	0	0.39	0.483
Capr	Rox8	7227.FBpp0074865	7227.FBpp0083976	0	0	0	0	0.379	0	0	0.248	0.513
Cbs	Gs2	7227.FBpp0076937	7227.FBpp0073344	0.112	0	0	0	0.053	0	0	0.345	0.401
Cbs	mRpL12	7227.FBpp0076937	7227.FBpp0076238	0	0	0	0	0.042	0	0	0.467	0.467
Cbs	Crc	7227.FBpp0076937	7227.FBpp0081581	0	0	0	0	0	0	0	0.417	0.416
Cbs	SelR	7227.FBpp0076937	7227.FBpp0081772	0	0	0	0	0	0	0	0.755	0.755
Cbs	Sam-S	7227.FBpp0076937	7227.FBpp0088926	0.112	0	0	0	0.084	0	0	0.785	0.81
Cdc37	Hsc70-5	7227.FBpp0072660	7227.FBpp0086694	0	0	0	0	0.05	0.1	0	0.363	0.408
Cdc37	eIF5	7227.FBpp0072660	7227.FBpp0073947	0	0	0	0	0.123	0	0	0.41	0.46
Cdc37	Sam-S	7227.FBpp0072660	7227.FBpp0088926	0	0	0	0	0	0	0	0.623	0.623
Cdc37	Cdk1	7227.FBpp0072660	7227.FBpp0079641	0	0	0	0	0	0.69	0	0.413	0.81
Cdc37	Trap1	7227.FBpp0072660	7227.FBpp0085482	0	0	0	0	0.048	0.756	0	0.827	0.956
Cdc37	Hop	7227.FBpp0072660	7227.FBpp0077790	0	0	0	0	0.295	0.672	0	0.929	0.982
Cdk1	SkpA	7227.FBpp0079641	7227.FBpp0070118	0	0	0	0	0.096	0.1	0	0.582	0.631
Cdk1	Prosalpha4	7227.FBpp0079641	7227.FBpp0073989	0	0	0	0	0.113	0.069	0.9	0	0.91
Cdk1	POLD	7227.FBpp0079641	7227.FBpp0075277	0	0	0	0	0.223	0.25	0	0.279	0.543
Cdk1	Prosbeta2	7227.FBpp0079641	7227.FBpp0075382	0	0	0	0	0.094	0.069	0.9	0.064	0.91
Cdk1	Rpn10	7227.FBpp0079641	7227.FBpp0078024	0	0	0	0	0	0.049	0.9	0.08	0.904
Cdk1	smt3	7227.FBpp0079641	7227.FBpp0078984	0	0	0	0	0.267	0	0	0.67	0.748
Cdk1	me31B	7227.FBpp0079641	7227.FBpp0079565	0	0.003	0	0	0.827	0.165	0	0.107	0.859
Cdk1	His2A	7227.FBpp0079641	7227.FBpp0085249	0	0	0	0	0.049	0.114	0	0.511	0.552
Cdk1	lwr	7227.FBpp0079641	7227.FBpp0301731	0	0	0	0	0.214	0.138	0	0.425	0.577
Cdk1	Trap1	7227.FBpp0079641	7227.FBpp0085482	0	0	0	0	0.049	0.543	0	0.222	0.632
Cdk1	stai	7227.FBpp0079641	7227.FBpp0293447	0	0	0	0	0.759	0.138	0	0.271	0.835
Cdk1	endos	7227.FBpp0079641	7227.FBpp0305266	0	0	0	0	0.08	0.1	0	0.837	0.853
Cdk1	Set	7227.FBpp0079641	7227.FBpp0082521	0	0	0	0	0.885	0.1	0	0.094	0.898
Cdk1	Prosalpha5	7227.FBpp0079641	7227.FBpp0086066	0	0	0	0	0.119	0.069	0.9	0	0.91
Cdk1	Prosalpha7	7227.FBpp0079641	7227.FBpp0089041	0	0	0	0	0.12	0.069	0.9	0.064	0.913
Cdk1	Rpt5	7227.FBpp0079641	7227.FBpp0083843	0	0	0	0	0.055	0.157	0.9	0.052	0.914
Cdk1	Rpn8	7227.FBpp0079641	7227.FBpp0305141	0	0	0	0	0.057	0.334	0.9	0.084	0.934
Cdk1	Nup50	7227.FBpp0079641	7227.FBpp0087861	0	0	0	0	0.301	0	0.9	0.183	0.937
Cdk1	Nup98-96	7227.FBpp0079641	7227.FBpp0083851	0	0	0	0	0.089	0	0.9	0.577	0.958
Cdk1	Nup62	7227.FBpp0079641	7227.FBpp0086294	0	0	0	0	0.378	0	0.9	0.391	0.958
Cdk1	dUTPase	7227.FBpp0079641	7227.FBpp0079746	0	0	0	0	0.987	0.138	0	0.194	0.99
Cdk1	PCNA	7227.FBpp0079641	7227.FBpp0085619	0	0	0	0	0.992	0.357	0	0.341	0.996
Cdk1	aurA	7227.FBpp0079641	7227.FBpp0081957	0	0	0.442	0.701	0.991	0.634	0	0.945	0.997
Cp1	Prosbeta2	7227.FBpp0086719	7227.FBpp0075382	0	0	0	0	0.109	0	0.9	0.074	0.91
Cp1	Rpt5	7227.FBpp0086719	7227.FBpp0083843	0	0	0	0	0.148	0.164	0.9	0.048	0.923
Cp1	Prosalpha5	7227.FBpp0086719	7227.FBpp0086066	0	0	0	0	0.091	0	0.9	0.048	0.905
Cp1	Sh3beta	7227.FBpp0086719	7227.FBpp0291704	0	0	0	0	0.54	0	0	0.043	0.54
Cp1	Nup358	7227.FBpp0086719	7227.FBpp0293235	0	0	0	0	0	0	0.9	0	0.9
Cp1	Rpn8	7227.FBpp0086719	7227.FBpp0305141	0	0	0	0	0.107	0	0.9	0.042	0.906
Cp1	cathD	7227.FBpp0086719	7227.FBpp0087972	0	0	0	0	0.641	0.487	0.9	0.834	0.996
Crc	RpS6	7227.FBpp0081581	7227.FBpp0071087	0	0	0	0	0.088	0	0	0.622	0.641
Crc	Hsc70-3	7227.FBpp0081581	7227.FBpp0073445	0	0	0	0	0.882	0	0	0.928	0.991
Crc	Jafrac1	7227.FBpp0081581	7227.FBpp0073594	0	0	0	0	0.044	0	0	0.477	0.479
Crc	l(2)37Cc	7227.FBpp0081581	7227.FBpp0080707	0	0	0	0	0.099	0	0	0.575	0.601
Crc	sel	7227.FBpp0081581	7227.FBpp0087519	0	0	0	0	0.413	0	0	0.046	0.416
Crc	Hsc70-5	7227.FBpp0081581	7227.FBpp0086694	0	0	0	0	0.149	0	0	0.351	0.424
Crc	Prx5	7227.FBpp0081581	7227.FBpp0100079	0	0	0	0	0.051	0	0	0.42	0.426
Crc	Fkbp14	7227.FBpp0081581	7227.FBpp0297155	0	0	0	0	0.102	0.122	0	0.389	0.476
Crc	Tctp	7227.FBpp0081581	7227.FBpp0081820	0	0	0	0	0.081	0.218	0	0.339	0.484
Crc	wbl	7227.FBpp0081581	7227.FBpp0085698	0	0	0	0	0.101	0	0	0.449	0.484
Crc	Sod	7227.FBpp0081581	7227.FBpp0305736	0	0	0	0	0.047	0.121	0	0.498	0.542
Crc	Nacalpha	7227.FBpp0081581	7227.FBpp0086971	0	0	0	0	0.108	0.517	0	0	0.551
Crc	Trap1	7227.FBpp0081581	7227.FBpp0085482	0	0	0	0	0.202	0.282	0	0.518	0.699
Crc	Tpi	7227.FBpp0081581	7227.FBpp0084948	0	0	0	0	0.048	0	0	0.763	0.765
Crc	Manf	7227.FBpp0081581	7227.FBpp0082735	0	0	0	0	0.781	0	0	0.274	0.834
Crc	scf	7227.FBpp0081581	7227.FBpp0088881	0	0	0	0	0.413	0.739	0	0.194	0.866
Cyp1	RpS28b	7227.FBpp0074017	7227.FBpp0071295	0	0	0	0	0.561	0	0	0	0.561
Cyp1	RpL8	7227.FBpp0074017	7227.FBpp0072801	0	0	0	0	0.423	0	0	0.279	0.566
Cyp1	Ntf-2	7227.FBpp0074017	7227.FBpp0305904	0	0	0	0	0.123	0.284	0	0.124	0.402
Cyp1	Trap1	7227.FBpp0074017	7227.FBpp0085482	0.043	0	0	0	0.103	0.19	0	0.273	0.426
Cyp1	RpL9	7227.FBpp0074017	7227.FBpp0079752	0	0	0	0	0.397	0.051	0	0.092	0.435
Cyp1	Nup358	7227.FBpp0074017	7227.FBpp0293235	0	0	0	0	0.054	0.05	0	0.428	0.441
Cyp1	RpS4	7227.FBpp0074017	7227.FBpp0075618	0	0	0	0	0.266	0.053	0	0.271	0.449
Cyp1	RpL18A	7227.FBpp0074017	7227.FBpp0086103	0	0	0	0	0.417	0.053	0	0.092	0.455
Cyp1	Tctp	7227.FBpp0074017	7227.FBpp0081820	0	0	0	0	0.314	0	0	0.331	0.522
Cyp1	Hsc70-5	7227.FBpp0074017	7227.FBpp0086694	0.042	0.002	0	0	0.086	0.101	0	0.487	0.542
Cyp1	RpS19a	7227.FBpp0074017	7227.FBpp0074086	0	0	0	0	0.573	0	0	0	0.573
Cyp1	Eno	7227.FBpp0074017	7227.FBpp0077572	0	0	0	0	0.215	0.446	0	0.149	0.598
Cyp1	lwr	7227.FBpp0074017	7227.FBpp0301731	0	0	0	0	0.101	0.554	0	0.201	0.651
Cyp1	Sod	7227.FBpp0074017	7227.FBpp0305736	0.044	0	0	0	0.374	0.344	0	0.229	0.657
Cyp1	smt3	7227.FBpp0074017	7227.FBpp0078984	0	0	0	0	0.249	0.557	0	0.108	0.678
Cyp1	Fkbp14	7227.FBpp0074017	7227.FBpp0297155	0.045	0.386	0	0	0.056	0.1	0	0.629	0.782
Cyp1	RpLP2	7227.FBpp0074017	7227.FBpp0089424	0	0	0	0	0.88	0	0	0	0.88
Cyp1	FK506-bp2	7227.FBpp0074017	7227.FBpp0085703	0.045	0.498	0	0	0.588	0.467	0	0.792	0.974
Cyt-c1	UQCR-Q	7227.FBpp0076848	7227.FBpp0074984	0	0	0	0	0.784	0.997	0.9	0.679	0.999
Cyt-c1	mRpL12	7227.FBpp0076848	7227.FBpp0076238	0	0	0	0	0.601	0	0	0.068	0.612
Cyt-c1	ND-MLRQ	7227.FBpp0076848	7227.FBpp0303825	0	0	0	0	0.101	0.053	0.54	0	0.574
Cyt-c1	ND-ACP	7227.FBpp0076848	7227.FBpp0304248	0	0	0	0	0.677	0.611	0	0.077	0.874
Cyt-c1	Mdh2	7227.FBpp0076848	7227.FBpp0082985	0	0	0	0	0.945	0.046	0	0.169	0.953
Cyt-c1	l(1)G0230	7227.FBpp0076848	7227.FBpp0305117	0	0	0	0	0.98	0.163	0	0.297	0.987
Cyt-c1	UQCR-14L	7227.FBpp0076848	7227.FBpp0084648	0	0	0	0	0.618	0.576	0.9	0.541	0.991
DCP1	RpS28b	7227.FBpp0072132	7227.FBpp0071295	0	0	0	0	0.044	0.156	0	0.428	0.498
DCP1	Rox8	7227.FBpp0072132	7227.FBpp0083976	0	0	0	0	0.078	0.1	0	0.409	0.467
DCP1	stau	7227.FBpp0072132	7227.FBpp0085962	0	0	0	0	0	0	0	0.61	0.61
DCP1	Hrb27C	7227.FBpp0072132	7227.FBpp0297875	0	0	0	0	0.045	0	0.72	0.102	0.739
DCP1	Upf1	7227.FBpp0072132	7227.FBpp0073433	0	0	0	0	0.054	0.381	0	0.78	0.86
DCP1	Tm1	7227.FBpp0072132	7227.FBpp0088904	0	0	0	0	0	0	0.9	0	0.9
DCP1	mael	7227.FBpp0072132	7227.FBpp0088574	0	0	0	0	0.054	0	0.9	0.123	0.909
DCP1	me31B	7227.FBpp0072132	7227.FBpp0079565	0	0	0	0	0.11	0.713	0.9	0.945	0.998
EloB	SkpA	7227.FBpp0083354	7227.FBpp0070118	0	0	0	0	0.101	0	0.9	0.655	0.966
EloB	Prosalpha4	7227.FBpp0083354	7227.FBpp0073989	0	0	0	0	0.162	0	0.9	0.068	0.915
EloB	nonA	7227.FBpp0083354	7227.FBpp0074012	0	0	0	0	0	0	0	0.409	0.408
EloB	Prosbeta2	7227.FBpp0083354	7227.FBpp0075382	0	0	0	0	0.101	0	0.9	0.068	0.908
EloB	Uev1A	7227.FBpp0083354	7227.FBpp0076859	0	0	0	0	0.286	0	0.9	0.319	0.947
EloB	Rpn10	7227.FBpp0083354	7227.FBpp0078024	0	0	0	0	0.15	0	0.9	0.081	0.915
EloB	wech	7227.FBpp0083354	7227.FBpp0289359	0	0	0	0	0	0	0.9	0	0.9
EloB	Rpn8	7227.FBpp0083354	7227.FBpp0305141	0	0	0	0	0.135	0.049	0.9	0	0.91
EloB	Rpt5	7227.FBpp0083354	7227.FBpp0083843	0	0	0	0	0.095	0	0.9	0.128	0.914
EloB	Prosalpha7	7227.FBpp0083354	7227.FBpp0089041	0	0	0	0	0.201	0	0.9	0.068	0.919
EloB	TfIIS	7227.FBpp0083354	7227.FBpp0304751	0	0	0	0	0.047	0	0.9	0.303	0.927
EloB	Prosalpha5	7227.FBpp0083354	7227.FBpp0086066	0	0	0	0	0.201	0	0.9	0.581	0.963
Eno	T3dh	7227.FBpp0077572	7227.FBpp0071759	0.269	0	0	0	0.085	0	0	0.489	0.628
Eno	RpL23	7227.FBpp0077572	7227.FBpp0071808	0.279	0	0	0	0.075	0	0	0.191	0.413
Eno	Nurf-38	7227.FBpp0077572	7227.FBpp0072250	0.276	0.012	0	0	0.271	0.056	0	0.384	0.652
Eno	RpL8	7227.FBpp0077572	7227.FBpp0072801	0.244	0	0	0	0.313	0	0	0.124	0.505
Eno	Hsc70-3	7227.FBpp0077572	7227.FBpp0073445	0.047	0	0	0	0.144	0.1	0	0.747	0.79
Eno	Jafrac1	7227.FBpp0077572	7227.FBpp0073594	0.113	0	0	0	0.404	0	0	0.355	0.63
Eno	scu	7227.FBpp0077572	7227.FBpp0074285	0	0	0	0	0.713	0.187	0	0.136	0.781
Eno	RpS4	7227.FBpp0077572	7227.FBpp0075618	0	0	0	0	0.428	0	0	0.054	0.435
Eno	RpS9	7227.FBpp0077572	7227.FBpp0076152	0.245	0	0	0	0.16	0	0	0.267	0.495
Eno	mRpL12	7227.FBpp0077572	7227.FBpp0076238	0.111	0	0	0	0.098	0	0	0.449	0.519
Eno	Vha36-1	7227.FBpp0077572	7227.FBpp0086468	0	0	0	0	0.369	0	0	0.095	0.404
Eno	PCNA	7227.FBpp0077572	7227.FBpp0085619	0.245	0	0	0	0.096	0.126	0	0.147	0.423
Eno	RpS18	7227.FBpp0077572	7227.FBpp0085585	0.282	0	0	0	0.158	0	0	0.143	0.436
Eno	RpLP2	7227.FBpp0077572	7227.FBpp0089424	0	0	0	0	0.309	0	0	0.218	0.437
Eno	RpS13	7227.FBpp0077572	7227.FBpp0079328	0.055	0	0	0	0.255	0	0	0.274	0.444
Eno	Prx2540-1	7227.FBpp0077572	7227.FBpp0087356	0.113	0	0	0	0.104	0	0	0.363	0.449
Eno	Trap1	7227.FBpp0077572	7227.FBpp0085482	0.05	0	0	0	0.183	0.047	0	0.366	0.468
Eno	Roe1	7227.FBpp0077572	7227.FBpp0086795	0	0	0	0	0	0	0	0.476	0.476
Eno	Prx5	7227.FBpp0077572	7227.FBpp0100079	0	0	0	0	0.116	0	0	0.463	0.505
Eno	RpS2	7227.FBpp0077572	7227.FBpp0079500	0.244	0	0	0	0.32	0.045	0	0.128	0.514
Eno	FK506-bp2	7227.FBpp0077572	7227.FBpp0085703	0	0	0	0	0.047	0.468	0	0.135	0.524
Eno	Sam-S	7227.FBpp0077572	7227.FBpp0088926	0.118	0	0	0	0.129	0.046	0	0.454	0.546
Eno	Sod	7227.FBpp0077572	7227.FBpp0305736	0.046	0	0	0	0.374	0.189	0	0.175	0.548
Eno	wal	7227.FBpp0077572	7227.FBpp0087186	0	0	0	0	0.447	0	0	0.223	0.552
Eno	l(2)37Cc	7227.FBpp0077572	7227.FBpp0080707	0.044	0	0	0	0.208	0	0	0.486	0.577
Eno	ND-ACP	7227.FBpp0077572	7227.FBpp0304248	0	0	0	0	0.154	0	0	0.541	0.595
Eno	l(1)G0230	7227.FBpp0077572	7227.FBpp0305117	0.232	0	0	0	0.133	0	0	0.444	0.597
Eno	RpL9	7227.FBpp0077572	7227.FBpp0079752	0.28	0	0	0	0.161	0	0	0.409	0.611
Eno	Hsc70-5	7227.FBpp0077572	7227.FBpp0086694	0.047	0	0	0	0.365	0.166	0	0.411	0.663
Eno	Mdh2	7227.FBpp0077572	7227.FBpp0082985	0.13	0.015	0	0	0.866	0.145	0	0.719	0.968
Eno	Pgk	7227.FBpp0077572	7227.FBpp0303562	0.245	0	0.262	0	0.993	0.436	0	0.919	0.999
Eno	Tpi	7227.FBpp0077572	7227.FBpp0084948	0.282	0	0	0	0.996	0.41	0	0.925	0.999
FK506-bp2	RpS6	7227.FBpp0085703	7227.FBpp0071087	0	0	0	0	0.262	0	0	0.674	0.749
FK506-bp2	RpS28b	7227.FBpp0085703	7227.FBpp0071295	0	0	0	0	0.54	0	0	0	0.54
FK506-bp2	tsr	7227.FBpp0085703	7227.FBpp0072097	0	0	0	0	0.594	0	0	0.104	0.621
FK506-bp2	Nurf-38	7227.FBpp0085703	7227.FBpp0072250	0.045	0	0	0	0.575	0.069	0	0.061	0.598
FK506-bp2	RpS19a	7227.FBpp0085703	7227.FBpp0074086	0	0	0	0	0.423	0.048	0	0	0.427
FK506-bp2	scu	7227.FBpp0085703	7227.FBpp0074285	0	0	0	0	0.372	0.202	0	0	0.477
FK506-bp2	RpS10b	7227.FBpp0085703	7227.FBpp0074500	0	0	0	0	0.416	0.061	0	0	0.428
FK506-bp2	RpL14	7227.FBpp0085703	7227.FBpp0076359	0	0	0	0	0.562	0	0	0.187	0.628
FK506-bp2	Thor	7227.FBpp0085703	7227.FBpp0077213	0	0	0	0	0.048	0	0	0.755	0.757
FK506-bp2	elm	7227.FBpp0085703	7227.FBpp0078381	0	0	0	0	0.107	0.573	0	0.095	0.624
FK506-bp2	smt3	7227.FBpp0085703	7227.FBpp0078984	0	0	0	0	0.596	0.177	0	0.211	0.715
FK506-bp2	dUTPase	7227.FBpp0085703	7227.FBpp0079746	0	0	0	0	0.377	0.159	0	0	0.454
FK506-bp2	RpL24	7227.FBpp0085703	7227.FBpp0080102	0	0	0	0	0.499	0.05	0	0	0.503
FK506-bp2	Tctp	7227.FBpp0085703	7227.FBpp0081820	0	0	0	0	0.437	0	0	0.245	0.557
FK506-bp2	Sec13	7227.FBpp0085703	7227.FBpp0083801	0	0	0	0	0.099	0	0	0.369	0.408
FK506-bp2	RpS18	7227.FBpp0085703	7227.FBpp0085585	0	0	0	0	0.594	0	0	0	0.594
FK506-bp2	eIF-4B	7227.FBpp0085703	7227.FBpp0112403	0	0	0	0	0.053	0.131	0	0.36	0.427
FK506-bp2	Fkbp14	7227.FBpp0085703	7227.FBpp0297155	0	0	0.448	0.926	0.145	0.41	0	0.739	0.518
FK506-bp2	RpL18A	7227.FBpp0085703	7227.FBpp0086103	0	0	0	0	0.537	0.05	0	0	0.542
FK506-bp2	ND-ACP	7227.FBpp0085703	7227.FBpp0304248	0.095	0	0	0	0.21	0	0	0.412	0.543
FK506-bp2	RpLP2	7227.FBpp0085703	7227.FBpp0089424	0	0	0	0	0.635	0	0	0.052	0.639
FK506-bp2	Mlc-c	7227.FBpp0085703	7227.FBpp0300803	0	0	0	0	0.09	0.174	0	0.626	0.694
FK506-bp2	Sod	7227.FBpp0085703	7227.FBpp0305736	0	0	0	0	0.847	0.2	0	0.25	0.9
Fkbp14	Nurf-38	7227.FBpp0297155	7227.FBpp0072250	0.045	0	0	0	0.079	0.464	0	0.111	0.524
Fkbp14	Hsc70-3	7227.FBpp0297155	7227.FBpp0073445	0	0	0	0	0.102	0.159	0	0.475	0.569
Fkbp14	RpS30	7227.FBpp0297155	7227.FBpp0083376	0	0	0	0	0.046	0	0	0.407	0.41
Fkbp14	wbl	7227.FBpp0297155	7227.FBpp0085698	0	0	0	0	0.416	0	0	0.063	0.43
GLaz	Prx2540-1	7227.FBpp0086885	7227.FBpp0087356	0	0	0	0	0.047	0	0	0.402	0.406
Gs2	T3dh	7227.FBpp0073344	7227.FBpp0071759	0.245	0	0	0	0	0	0	0.307	0.454
Gs2	RpS7	7227.FBpp0073344	7227.FBpp0088441	0	0	0	0	0.057	0	0	0.412	0.421
Gs2	ND-ACP	7227.FBpp0073344	7227.FBpp0304248	0.079	0	0	0	0	0	0	0.401	0.424
Gs2	Sam-S	7227.FBpp0073344	7227.FBpp0088926	0.055	0	0	0	0.047	0	0	0.476	0.486
Gs2	Pgk	7227.FBpp0073344	7227.FBpp0303562	0.139	0	0	0	0.108	0	0	0.465	0.553
Gs2	Tpi	7227.FBpp0073344	7227.FBpp0084948	0	0	0	0	0.053	0	0	0.616	0.62
Gs2	ppl	7227.FBpp0073344	7227.FBpp0078066	0.043	0	0	0	0.057	0	0.8	0.187	0.833
HP1b	dUTPase	7227.FBpp0071221	7227.FBpp0079746	0	0	0	0	0.435	0	0	0.071	0.453
HP1b	Tctp	7227.FBpp0071221	7227.FBpp0081820	0	0	0	0	0.118	0.476	0	0	0.518
HP1b	His2A	7227.FBpp0071221	7227.FBpp0085249	0	0	0	0	0.05	0.271	0	0.482	0.609
His2A	Nap1	7227.FBpp0085249	7227.FBpp0072128	0	0	0	0	0	0.8	0	0.331	0.861
His2A	smt3	7227.FBpp0085249	7227.FBpp0078984	0	0	0	0	0.051	0	0	0.482	0.487
Hop	Hsc70-3	7227.FBpp0077790	7227.FBpp0073445	0.043	0	0	0	0.318	0.145	0	0.643	0.774
Hop	Prosalpha7	7227.FBpp0077790	7227.FBpp0089041	0	0	0	0	0.304	0.1	0	0.127	0.405
Hop	smt3	7227.FBpp0077790	7227.FBpp0078984	0	0	0	0	0.252	0.21	0	0.116	0.432
Hop	Rpn10	7227.FBpp0077790	7227.FBpp0078024	0	0	0	0	0.294	0.05	0	0.262	0.462
Hop	Rad23	7227.FBpp0077790	7227.FBpp0305835	0	0	0	0	0.145	0.145	0	0.367	0.497
Hop	Rpt5	7227.FBpp0077790	7227.FBpp0083843	0.041	0	0	0	0.442	0.153	0	0.088	0.531
Hop	nudC	7227.FBpp0077790	7227.FBpp0297079	0	0	0	0	0.489	0	0	0.218	0.584
Hop	stai	7227.FBpp0077790	7227.FBpp0293447	0	0	0	0	0	0.653	0	0.046	0.654
Hop	Trap1	7227.FBpp0077790	7227.FBpp0085482	0.056	0	0	0	0.282	0.517	0	0.315	0.745
Hop	Hsc70-5	7227.FBpp0077790	7227.FBpp0086694	0.043	0	0	0	0.617	0.145	0	0.525	0.831
Hrb27C	me31B	7227.FBpp0297875	7227.FBpp0079565	0	0	0	0	0.107	0	0.72	0.218	0.787
Hrb27C	rump	7227.FBpp0297875	7227.FBpp0081601	0	0	0	0	0.107	0.185	0	0.502	0.606
Hrb27C	sqd	7227.FBpp0297875	7227.FBpp0082320	0	0	0	0.709	0.877	0.476	0	0.82	0.948
Hrb27C	Rox8	7227.FBpp0297875	7227.FBpp0083976	0	0	0	0.569	0.331	0.185	0	0.366	0.514
Hrb27C	stau	7227.FBpp0297875	7227.FBpp0085962	0	0	0	0	0.06	0	0	0.56	0.568
Hrb27C	SmD3	7227.FBpp0297875	7227.FBpp0087094	0	0	0	0	0.047	0	0	0.429	0.432
Hrb27C	mael	7227.FBpp0297875	7227.FBpp0088574	0	0	0	0	0	0	0.72	0.162	0.755
Hrb27C	glo	7227.FBpp0297875	7227.FBpp0088856	0	0	0	0	0.098	0.062	0	0.485	0.526
Hrb27C	Tm1	7227.FBpp0297875	7227.FBpp0088904	0	0	0	0	0	0	0.72	0.162	0.755
Hsc70-3	RpS6	7227.FBpp0073445	7227.FBpp0071087	0	0	0	0	0.154	0.064	0	0.326	0.419
Hsc70-3	Nurf-38	7227.FBpp0073445	7227.FBpp0072250	0.052	0	0	0	0.076	0.05	0	0.382	0.416
Hsc70-3	Sod3	7227.FBpp0073445	7227.FBpp0110197	0	0	0	0	0	0.131	0	0.373	0.431
Hsc70-3	Prx3	7227.FBpp0073445	7227.FBpp0082927	0	0	0	0	0.056	0.071	0	0.409	0.436
Hsc70-3	Jafrac1	7227.FBpp0073445	7227.FBpp0073594	0	0	0	0	0.056	0.071	0	0.461	0.486
Hsc70-3	Sec13	7227.FBpp0073445	7227.FBpp0083801	0	0	0	0	0.095	0.049	0	0.465	0.499
Hsc70-3	cathD	7227.FBpp0073445	7227.FBpp0087972	0	0	0	0	0.048	0.13	0	0.445	0.5
Hsc70-3	RpLP2	7227.FBpp0073445	7227.FBpp0089424	0	0	0	0	0.091	0.053	0	0.468	0.502
Hsc70-3	dUTPase	7227.FBpp0073445	7227.FBpp0079746	0.042	0	0	0	0.053	0.065	0	0.503	0.522
Hsc70-3	Prosalpha5	7227.FBpp0073445	7227.FBpp0086066	0	0	0	0	0.095	0.072	0	0.544	0.583
Hsc70-3	Sam-S	7227.FBpp0073445	7227.FBpp0088926	0.11	0	0	0	0.209	0	0	0.457	0.584
Hsc70-3	wbl	7227.FBpp0073445	7227.FBpp0085698	0	0	0	0	0.053	0.321	0	0.407	0.585
Hsc70-3	chic	7227.FBpp0073445	7227.FBpp0089196	0	0	0	0	0.049	0.071	0	0.583	0.6
Hsc70-3	RpS2	7227.FBpp0073445	7227.FBpp0079500	0.081	0	0	0	0.146	0.06	0	0.532	0.609
Hsc70-3	jdp	7227.FBpp0073445	7227.FBpp0085043	0.057	0	0.339	0	0	0.148	0	0.421	0.651
Hsc70-3	Sod	7227.FBpp0073445	7227.FBpp0305736	0	0	0	0	0	0.131	0	0.639	0.673
Hsc70-3	Pgk	7227.FBpp0073445	7227.FBpp0303562	0.048	0	0	0	0.144	0.12	0	0.627	0.696
Hsc70-3	Tpi	7227.FBpp0073445	7227.FBpp0084948	0.057	0	0	0	0.102	0.046	0	0.812	0.828
Hsc70-3	Roe1	7227.FBpp0073445	7227.FBpp0086795	0.113	0	0	0	0.296	0.338	0	0.701	0.86
Hsc70-3	Nup50	7227.FBpp0073445	7227.FBpp0087861	0	0	0	0	0	0	0.9	0	0.9
Hsc70-3	Nup62	7227.FBpp0073445	7227.FBpp0086294	0	0	0	0	0	0.05	0.9	0.074	0.904
Hsc70-3	Nup98-96	7227.FBpp0073445	7227.FBpp0083851	0	0	0	0	0	0.1	0.9	0	0.906
Hsc70-3	Trap1	7227.FBpp0073445	7227.FBpp0085482	0	0	0	0	0.617	0.275	0	0.746	0.923
Hsc70-3	Hsc70-5	7227.FBpp0073445	7227.FBpp0086694	0	0	0.447	0.932	0.313	0	0.9	0.917	0.934
Hsc70-3	Manf	7227.FBpp0073445	7227.FBpp0082735	0	0	0	0	0.941	0	0	0.726	0.983
Hsc70-5	RpL23	7227.FBpp0086694	7227.FBpp0071808	0.108	0	0	0	0.057	0.1	0	0.307	0.405
Hsc70-5	RpL8	7227.FBpp0086694	7227.FBpp0072801	0.05	0	0	0	0.092	0.058	0	0.399	0.446
Hsc70-5	Tim8	7227.FBpp0086694	7227.FBpp0073338	0	0	0	0	0.134	0	0	0.493	0.542
Hsc70-5	RpS4	7227.FBpp0086694	7227.FBpp0075618	0	0	0	0	0.189	0.086	0	0.279	0.418
Hsc70-5	RpS13	7227.FBpp0086694	7227.FBpp0079328	0.056	0	0	0	0.42	0.046	0	0.188	0.519
Hsc70-5	RpS2	7227.FBpp0086694	7227.FBpp0079500	0.081	0	0	0	0.282	0.06	0	0.299	0.507
Hsc70-5	l(2)37Cc	7227.FBpp0086694	7227.FBpp0080707	0.046	0	0	0	0.527	0.136	0	0.66	0.849
Hsc70-5	Nup98-96	7227.FBpp0086694	7227.FBpp0083851	0	0	0	0	0	0.1	0.9	0.2	0.921
Hsc70-5	Tpi	7227.FBpp0086694	7227.FBpp0084948	0.057	0	0	0	0.161	0.046	0	0.758	0.792
Hsc70-5	jdp	7227.FBpp0086694	7227.FBpp0085043	0.057	0	0.337	0	0.047	0.148	0	0.394	0.636
Hsc70-5	RpL6	7227.FBpp0086694	7227.FBpp0085166	0	0	0	0	0.145	0.047	0	0.431	0.495
Hsc70-5	Trap1	7227.FBpp0086694	7227.FBpp0085482	0	0	0	0	0.614	0.275	0	0.755	0.925
Hsc70-5	Nup62	7227.FBpp0086694	7227.FBpp0086294	0	0	0	0	0.054	0.047	0.9	0.187	0.916
Hsc70-5	cathD	7227.FBpp0086694	7227.FBpp0087972	0	0	0	0	0.056	0.053	0	0.382	0.4
Hsc70-5	Prx2540-1	7227.FBpp0086694	7227.FBpp0087356	0	0	0	0	0.076	0.071	0	0.391	0.432
Hsc70-5	Prosalpha7	7227.FBpp0086694	7227.FBpp0089041	0	0	0	0	0.202	0.072	0	0.313	0.447
Hsc70-5	l(1)G0230	7227.FBpp0086694	7227.FBpp0305117	0.042	0	0	0	0	0	0	0.457	0.457
Hsc70-5	Sod	7227.FBpp0086694	7227.FBpp0305736	0	0	0	0	0.052	0.274	0	0.491	0.619
Hsc70-5	Sam-S	7227.FBpp0086694	7227.FBpp0088926	0.11	0	0	0	0.147	0	0	0.556	0.633
Hsc70-5	bor	7227.FBpp0086694	7227.FBpp0297140	0	0	0	0	0.663	0	0	0.287	0.75
Hsc70-5	Pgk	7227.FBpp0086694	7227.FBpp0303562	0.048	0	0	0	0.579	0.12	0	0.421	0.768
Hsc70-5	Nup50	7227.FBpp0086694	7227.FBpp0087861	0	0	0	0	0.05	0	0.9	0	0.9
Hsc70-5	Roe1	7227.FBpp0086694	7227.FBpp0086795	0.113	0	0	0	0.548	0.844	0	0.875	0.991
Jafrac1	SelR	7227.FBpp0073594	7227.FBpp0081772	0.076	0	0	0	0	0	0	0.386	0.408
Jafrac1	l(2)37Cc	7227.FBpp0073594	7227.FBpp0080707	0.046	0	0	0	0.155	0	0	0.371	0.449
Jafrac1	Prx6005	7227.FBpp0073594	7227.FBpp0077368	0	0	0	0.798	0.093	0.341	0	0.719	0.465
Jafrac1	RpS7	7227.FBpp0073594	7227.FBpp0088441	0	0	0	0	0.085	0	0	0.52	0.543
Jafrac1	Mdh2	7227.FBpp0073594	7227.FBpp0082985	0.054	0	0	0	0.337	0.058	0	0.32	0.545
Jafrac1	Pgk	7227.FBpp0073594	7227.FBpp0303562	0.056	0	0	0	0.212	0.163	0	0.382	0.564
Jafrac1	Tpi	7227.FBpp0073594	7227.FBpp0084948	0.049	0	0	0	0.271	0.1	0	0.517	0.658
Jafrac1	Sod3	7227.FBpp0073594	7227.FBpp0110197	0	0	0	0	0.183	0.336	0	0.529	0.722
Jafrac1	Prx5	7227.FBpp0073594	7227.FBpp0100079	0	0	0	0	0.164	0.557	0	0.852	0.94
Jafrac1	Sod	7227.FBpp0073594	7227.FBpp0305736	0	0	0	0	0.505	0.336	0	0.904	0.965
Kap-alpha1	Nup98-96	7227.FBpp0074650	7227.FBpp0083851	0	0	0	0	0.085	0.164	0	0.368	0.475
Kap-alpha1	Nup358	7227.FBpp0074650	7227.FBpp0293235	0	0	0	0	0.164	0.374	0	0.444	0.684
Kap-alpha1	RanBP3	7227.FBpp0074650	7227.FBpp0083859	0	0	0	0	0.056	0.714	0	0.153	0.751
Lsp2	Rfabg	7227.FBpp0088363	7227.FBpp0088252	0	0	0	0	0.11	0.228	0	0.365	0.526
Manf	RpL28	7227.FBpp0082735	7227.FBpp0072957	0	0	0	0	0	0	0	0.569	0.569
Manf	sel	7227.FBpp0082735	7227.FBpp0087519	0	0	0	0	0.991	0	0	0	0.991
Mdh2	UQCR-Q	7227.FBpp0082985	7227.FBpp0074984	0	0	0	0	0.54	0	0	0.095	0.566
Mdh2	Sod	7227.FBpp0082985	7227.FBpp0305736	0	0	0	0	0.334	0.118	0	0.377	0.602
Mdh2	wal	7227.FBpp0082985	7227.FBpp0087186	0.121	0	0	0	0.497	0.071	0	0.224	0.638
Mdh2	ND-ACP	7227.FBpp0082985	7227.FBpp0304248	0.075	0	0	0	0.367	0.338	0	0.314	0.698
Mdh2	l(1)G0230	7227.FBpp0082985	7227.FBpp0305117	0.161	0	0	0	0.796	0	0	0.124	0.837
Mdh2	Pgk	7227.FBpp0082985	7227.FBpp0303562	0.098	0	0	0	0.5	0.149	0	0.693	0.866
Mdh2	Tpi	7227.FBpp0082985	7227.FBpp0084948	0.083	0	0	0	0.548	0.1	0	0.792	0.912
Mes-4	POLD	7227.FBpp0084636	7227.FBpp0075277	0	0	0	0	0.466	0.138	0	0.047	0.523
Mes-4	Uev1A	7227.FBpp0084636	7227.FBpp0076859	0	0	0	0	0	0	0.9	0	0.9
Mes-4	Nup98-96	7227.FBpp0084636	7227.FBpp0083851	0	0	0	0	0.194	0	0	0.369	0.47
Mlc-c	Tctp	7227.FBpp0300803	7227.FBpp0081820	0	0	0	0	0.129	0	0	0.558	0.599
Mlc-c	RpL18A	7227.FBpp0300803	7227.FBpp0086103	0	0	0	0	0.091	0	0	0.388	0.419
Mlc-c	wal	7227.FBpp0300803	7227.FBpp0087186	0	0	0	0	0.072	0	0	0.412	0.431
Mlc-c	Tm1	7227.FBpp0300803	7227.FBpp0088904	0	0	0	0	0.046	0.652	0	0.171	0.701
Mlc-c	RpLP2	7227.FBpp0300803	7227.FBpp0089424	0	0	0	0	0.11	0	0	0.39	0.434
Mlc-c	Sh3beta	7227.FBpp0300803	7227.FBpp0291704	0	0	0	0	0.22	0	0	0.482	0.578
ND-ACP	RpS16	7227.FBpp0304248	7227.FBpp0071766	0	0	0	0	0.217	0.262	0	0.203	0.499
ND-ACP	Nurf-38	7227.FBpp0304248	7227.FBpp0072250	0	0	0	0	0.236	0	0	0.427	0.544
ND-ACP	RpL8	7227.FBpp0304248	7227.FBpp0072801	0	0	0	0	0.15	0.316	0	0.275	0.542
ND-ACP	Tim8	7227.FBpp0304248	7227.FBpp0073338	0	0	0	0	0.418	0	0	0	0.418
ND-ACP	UQCR-Q	7227.FBpp0304248	7227.FBpp0074984	0	0	0	0	0.933	0.761	0	0.215	0.986
ND-ACP	RpS9	7227.FBpp0304248	7227.FBpp0076152	0	0	0	0	0.219	0	0	0.294	0.425
ND-ACP	mRpL12	7227.FBpp0304248	7227.FBpp0076238	0	0	0	0	0.492	0	0	0.19	0.57
ND-ACP	RpS21	7227.FBpp0304248	7227.FBpp0077309	0	0.636	0	0	0.115	0	0	0.205	0.721
ND-ACP	ppl	7227.FBpp0304248	7227.FBpp0078066	0.044	0	0	0	0.217	0	0.9	0.73	0.977
ND-ACP	dUTPase	7227.FBpp0304248	7227.FBpp0079746	0.056	0	0	0	0.124	0	0	0.38	0.442
ND-ACP	eIF-1A	7227.FBpp0304248	7227.FBpp0082994	0.261	0	0	0	0.097	0	0	0.272	0.471
ND-ACP	UQCR-14L	7227.FBpp0304248	7227.FBpp0084648	0	0	0	0	0.325	0.341	0	0.093	0.561
ND-ACP	Tpi	7227.FBpp0304248	7227.FBpp0084948	0.048	0	0	0	0.118	0	0	0.782	0.801
ND-ACP	Roe1	7227.FBpp0304248	7227.FBpp0086795	0	0	0	0	0.096	0	0	0.489	0.518
ND-ACP	wal	7227.FBpp0304248	7227.FBpp0087186	0.265	0	0	0	0.287	0.401	0	0.322	0.758
ND-ACP	Sam-S	7227.FBpp0304248	7227.FBpp0088926	0.206	0	0	0	0.054	0	0	0.725	0.775
ND-ACP	Prx5	7227.FBpp0304248	7227.FBpp0100079	0	0	0	0	0.602	0	0	0	0.602
ND-ACP	bor	7227.FBpp0304248	7227.FBpp0297140	0	0	0	0	0.047	0	0	0.733	0.734
ND-ACP	Pgk	7227.FBpp0304248	7227.FBpp0303562	0	0	0	0	0.134	0	0	0.433	0.488
ND-ACP	RpL26	7227.FBpp0304248	7227.FBpp0305858	0	0	0	0	0.238	0.341	0	0.094	0.505
ND-ACP	Sod	7227.FBpp0304248	7227.FBpp0305736	0	0	0	0	0.604	0	0	0.089	0.623
ND-ACP	l(1)G0230	7227.FBpp0304248	7227.FBpp0305117	0.048	0	0	0	0.978	0	0	0.275	0.983
ND-MLRQ	RpS28b	7227.FBpp0303825	7227.FBpp0071295	0	0	0	0	0.744	0	0	0	0.744
ND-MLRQ	UQCR-Q	7227.FBpp0303825	7227.FBpp0074984	0	0	0	0	0.63	0.056	0.54	0.071	0.83
ND-MLRQ	UQCR-14L	7227.FBpp0303825	7227.FBpp0084648	0	0	0	0	0.145	0.053	0.54	0.072	0.608
ND-MLRQ	RpLP2	7227.FBpp0303825	7227.FBpp0089424	0	0	0	0	0.41	0	0	0	0.41
ND-MLRQ	Sod	7227.FBpp0303825	7227.FBpp0305736	0	0	0	0	0.421	0	0	0	0.421
Nacalpha	RpS6	7227.FBpp0086971	7227.FBpp0071087	0	0	0	0	0.773	0	0	0.064	0.778
Nacalpha	RpS28b	7227.FBpp0086971	7227.FBpp0071295	0	0	0	0	0.573	0	0	0	0.573
Nacalpha	RpS16	7227.FBpp0086971	7227.FBpp0071766	0	0	0	0	0.777	0.104	0	0	0.792
Nacalpha	RpL23	7227.FBpp0086971	7227.FBpp0071808	0	0	0	0	0.775	0.061	0	0	0.78
Nacalpha	Nap1	7227.FBpp0086971	7227.FBpp0072128	0	0	0	0	0.441	0	0	0	0.441
Nacalpha	Nurf-38	7227.FBpp0086971	7227.FBpp0072250	0	0	0	0	0.565	0	0	0	0.565
Nacalpha	RpL8	7227.FBpp0086971	7227.FBpp0072801	0	0	0	0	0.962	0	0	0	0.962
Nacalpha	RpL28	7227.FBpp0086971	7227.FBpp0072957	0	0	0	0	0.458	0	0	0.068	0.474
Nacalpha	RpS19a	7227.FBpp0086971	7227.FBpp0074086	0	0	0	0	0.771	0	0	0	0.771
Nacalpha	RpS10b	7227.FBpp0086971	7227.FBpp0074500	0	0	0	0	0.912	0.121	0	0.216	0.934
Nacalpha	RpS12	7227.FBpp0086971	7227.FBpp0075612	0	0	0	0	0.595	0.049	0	0	0.598
Nacalpha	RpS4	7227.FBpp0086971	7227.FBpp0075618	0	0	0	0	0.806	0.05	0	0.069	0.814
Nacalpha	RpS9	7227.FBpp0086971	7227.FBpp0076152	0	0	0	0	0.74	0	0	0.05	0.742
Nacalpha	RpL14	7227.FBpp0086971	7227.FBpp0076359	0	0	0	0	0.93	0.048	0	0	0.931
Nacalpha	RpS21	7227.FBpp0086971	7227.FBpp0077309	0	0	0	0	0.474	0.128	0	0	0.522
Nacalpha	RpS13	7227.FBpp0086971	7227.FBpp0079328	0	0	0	0	0.675	0.1	0	0.1	0.714
Nacalpha	RpS2	7227.FBpp0086971	7227.FBpp0079500	0	0	0	0	0.723	0	0	0	0.723
Nacalpha	RpL9	7227.FBpp0086971	7227.FBpp0079752	0	0	0	0	0.82	0	0	0.19	0.847
Nacalpha	RpL24	7227.FBpp0086971	7227.FBpp0080102	0	0	0	0	0.898	0.049	0	0.081	0.904
Nacalpha	RpS30	7227.FBpp0086971	7227.FBpp0083376	0	0	0	0	0.723	0	0	0.048	0.725
Nacalpha	RpL6	7227.FBpp0086971	7227.FBpp0085166	0	0	0	0	0.866	0.046	0	0	0.867
Nacalpha	RpS18	7227.FBpp0086971	7227.FBpp0085585	0	0	0	0	0.85	0	0	0	0.85
Nacalpha	PCNA	7227.FBpp0086971	7227.FBpp0085619	0	0	0	0	0.095	0.335	0	0.136	0.435
Nacalpha	RpL18A	7227.FBpp0086971	7227.FBpp0086103	0	0	0	0	0.885	0	0	0.071	0.888
Nacalpha	scf	7227.FBpp0086971	7227.FBpp0088881	0	0	0	0	0.074	0.465	0	0	0.484
Nacalpha	RpS7	7227.FBpp0086971	7227.FBpp0088441	0	0	0	0	0.658	0.1	0	0.047	0.681
Nacalpha	RpLP1	7227.FBpp0086971	7227.FBpp0304265	0	0	0	0	0.78	0	0	0.046	0.781
Nacalpha	RpL26	7227.FBpp0086971	7227.FBpp0305858	0	0	0	0	0.808	0	0	0	0.808
Nacalpha	RpLP2	7227.FBpp0086971	7227.FBpp0089424	0	0	0	0	0.955	0	0	0.095	0.957
Nap1	RpS6	7227.FBpp0072128	7227.FBpp0071087	0	0	0	0	0.24	0.542	0	0.172	0.687
Nap1	RpS28b	7227.FBpp0072128	7227.FBpp0071295	0	0	0	0	0.406	0	0	0	0.406
Nap1	RpL9	7227.FBpp0072128	7227.FBpp0079752	0	0	0	0	0.328	0.161	0	0	0.412
Nap1	RpL6	7227.FBpp0072128	7227.FBpp0085166	0	0	0	0	0.473	0.071	0	0	0.489
Nap1	Set	7227.FBpp0072128	7227.FBpp0082521	0	0	0	0.651	0.323	0.321	0	0.615	0.621
Non2	rump	7227.FBpp0072839	7227.FBpp0081601	0	0	0	0	0.361	0.1	0	0	0.4
Non2	RpS18	7227.FBpp0072839	7227.FBpp0085585	0	0	0	0	0.105	0	0	0.458	0.494
Non2	Set	7227.FBpp0072839	7227.FBpp0082521	0	0	0	0	0.523	0	0	0	0.523
Ntf-2	tsr	7227.FBpp0305904	7227.FBpp0072097	0	0	0	0	0.241	0	0	0.279	0.429
Ntf-2	smt3	7227.FBpp0305904	7227.FBpp0078984	0	0	0	0	0.335	0.124	0	0.188	0.486
Ntf-2	RpS2	7227.FBpp0305904	7227.FBpp0079500	0	0	0	0	0.134	0	0	0.449	0.502
Ntf-2	Sec13	7227.FBpp0305904	7227.FBpp0083801	0	0	0	0	0.099	0	0	0.47	0.502
Ntf-2	Nup98-96	7227.FBpp0305904	7227.FBpp0083851	0	0	0	0	0.051	0.238	0	0.746	0.8
Ntf-2	Nup62	7227.FBpp0305904	7227.FBpp0086294	0	0	0	0	0.044	0.383	0	0.841	0.898
Ntf-2	Nup358	7227.FBpp0305904	7227.FBpp0293235	0	0	0	0	0.161	0.147	0	0.736	0.794
Nup358	Prosbeta2	7227.FBpp0293235	7227.FBpp0075382	0	0	0	0	0.074	0	0.9	0.069	0.906
Nup358	smt3	7227.FBpp0293235	7227.FBpp0078984	0	0	0	0	0.147	0.798	0.8	0.957	0.998
Nup358	Sec13	7227.FBpp0293235	7227.FBpp0083801	0	0	0	0	0.075	0	0	0.736	0.745
Nup358	Rpt5	7227.FBpp0293235	7227.FBpp0083843	0	0	0	0	0.102	0	0.9	0	0.906
Nup358	Nup98-96	7227.FBpp0293235	7227.FBpp0083851	0	0	0	0	0.407	0.319	0	0.97	0.986
Nup358	RanBP3	7227.FBpp0293235	7227.FBpp0083859	0	0	0	0	0.05	0.107	0	0.741	0.761
Nup358	Prosalpha5	7227.FBpp0293235	7227.FBpp0086066	0	0	0	0	0.056	0	0.9	0	0.901
Nup358	Nup62	7227.FBpp0293235	7227.FBpp0086294	0	0	0	0	0.131	0.386	0	0.948	0.97
Nup358	Nup50	7227.FBpp0293235	7227.FBpp0087861	0	0	0	0	0.208	0.101	0	0.681	0.753
Nup358	cathD	7227.FBpp0293235	7227.FBpp0087972	0	0	0	0	0	0	0.9	0	0.9
Nup358	Pxd	7227.FBpp0293235	7227.FBpp0088343	0	0	0	0	0	0	0.9	0	0.9
Nup358	Rpn8	7227.FBpp0293235	7227.FBpp0305141	0	0	0	0	0.056	0.125	0.9	0.104	0.916
Nup358	lwr	7227.FBpp0293235	7227.FBpp0301731	0	0	0	0	0.091	0.872	0.8	0.933	0.998
Nup50	smt3	7227.FBpp0087861	7227.FBpp0078984	0	0	0	0	0.095	0	0.9	0.246	0.925
Nup50	dUTPase	7227.FBpp0087861	7227.FBpp0079746	0	0	0	0	0.597	0	0	0	0.597
Nup50	Sec13	7227.FBpp0087861	7227.FBpp0083801	0	0	0	0	0.051	0	0	0.825	0.827
Nup50	Nup98-96	7227.FBpp0087861	7227.FBpp0083851	0	0	0	0	0.113	0.135	0.9	0.864	0.988
Nup50	RanBP3	7227.FBpp0087861	7227.FBpp0083859	0	0	0	0	0.05	0	0	0.447	0.452
Nup50	Nup62	7227.FBpp0087861	7227.FBpp0086294	0	0	0	0	0.254	0	0.9	0.91	0.992
Nup50	lwr	7227.FBpp0087861	7227.FBpp0301731	0	0	0	0	0.096	0	0.9	0.162	0.917
Nup62	smt3	7227.FBpp0086294	7227.FBpp0078984	0	0	0	0	0.246	0	0.9	0.447	0.954
Nup62	dUTPase	7227.FBpp0086294	7227.FBpp0079746	0	0	0	0	0.495	0	0	0	0.495
Nup62	Set	7227.FBpp0086294	7227.FBpp0082521	0	0	0	0	0.444	0	0	0	0.444
Nup62	Sec13	7227.FBpp0086294	7227.FBpp0083801	0	0	0	0	0.056	0.135	0	0.91	0.92
Nup62	Nup98-96	7227.FBpp0086294	7227.FBpp0083851	0	0	0	0	0.133	0.65	0.9	0.985	0.999
Nup62	RanBP3	7227.FBpp0086294	7227.FBpp0083859	0	0	0	0	0.096	0	0	0.681	0.699
Nup62	PCNA	7227.FBpp0086294	7227.FBpp0085619	0	0	0	0	0.434	0	0	0	0.434
Nup62	lwr	7227.FBpp0086294	7227.FBpp0301731	0	0	0	0	0.11	0	0.9	0.571	0.958
Nup98-96	smt3	7227.FBpp0083851	7227.FBpp0078984	0	0	0	0	0.047	0.056	0.9	0.377	0.936
Nup98-96	Sec13	7227.FBpp0083851	7227.FBpp0083801	0	0	0	0	0.053	0.865	0.8	0.974	0.999
Nup98-96	SmD3	7227.FBpp0083851	7227.FBpp0087094	0	0	0	0	0.091	0	0	0.418	0.448
Nup98-96	lwr	7227.FBpp0083851	7227.FBpp0301731	0	0	0	0	0.054	0.193	0.9	0.28	0.937
Nurf-38	wal	7227.FBpp0072250	7227.FBpp0087186	0.117	0	0	0	0.4	0	0	0.085	0.473
Nurf-38	lwr	7227.FBpp0072250	7227.FBpp0301731	0	0	0	0	0.057	0.046	0	0.476	0.487
Nurf-38	scu	7227.FBpp0072250	7227.FBpp0074285	0	0	0	0	0.533	0	0	0.046	0.535
Nurf-38	Sod	7227.FBpp0072250	7227.FBpp0305736	0	0	0	0	0.373	0	0	0.299	0.542
Nurf-38	mRpL12	7227.FBpp0072250	7227.FBpp0076238	0	0	0	0	0.267	0	0	0.415	0.553
Nurf-38	Tpi	7227.FBpp0072250	7227.FBpp0084948	0	0	0	0	0.165	0	0	0.519	0.582
Nurf-38	Pgk	7227.FBpp0072250	7227.FBpp0303562	0.041	0	0	0	0.211	0	0	0.495	0.584
Nurf-38	Vha36-1	7227.FBpp0072250	7227.FBpp0086468	0	0	0	0	0.117	0	0.65	0	0.677
Nurf-38	Sam-S	7227.FBpp0072250	7227.FBpp0088926	0.215	0	0	0	0.078	0	0	0.605	0.689
Nurf-38	l(1)G0230	7227.FBpp0072250	7227.FBpp0305117	0	0	0	0	0.199	0	0.65	0.046	0.709
PCNA	POLD	7227.FBpp0085619	7227.FBpp0075277	0.047	0	0	0	0.517	0.731	0.9	0.742	0.996
PCNA	Uev1A	7227.FBpp0085619	7227.FBpp0076859	0	0	0	0	0.091	0.243	0	0.615	0.712
PCNA	smt3	7227.FBpp0085619	7227.FBpp0078984	0	0	0	0	0.481	0.418	0	0.24	0.75
PCNA	me31B	7227.FBpp0085619	7227.FBpp0079565	0	0	0	0	0.461	0.047	0	0	0.464
PCNA	dUTPase	7227.FBpp0085619	7227.FBpp0079746	0.221	0	0	0	0.992	0	0	0.231	0.995
PCNA	aurA	7227.FBpp0085619	7227.FBpp0081957	0	0	0	0	0.747	0	0	0	0.747
PCNA	Set	7227.FBpp0085619	7227.FBpp0082521	0	0	0	0	0.884	0	0	0.272	0.912
PCNA	Rad23	7227.FBpp0085619	7227.FBpp0305835	0	0	0	0	0.188	0.334	0	0.07	0.453
PCNA	Sod	7227.FBpp0085619	7227.FBpp0305736	0	0	0	0	0	0	0	0.889	0.889
PCNA	lwr	7227.FBpp0085619	7227.FBpp0301731	0	0	0	0	0.242	0.724	0	0.551	0.898
PCNA	TfIIS	7227.FBpp0085619	7227.FBpp0304751	0.127	0	0	0	0.131	0	0.9	0	0.917
PDCD-5	Prosalpha7	7227.FBpp0075238	7227.FBpp0089041	0	0	0.2	0	0.317	0	0	0	0.43
PDCD-5	Prosalpha5	7227.FBpp0075238	7227.FBpp0086066	0	0	0.277	0	0.257	0	0	0.071	0.457
PDCD-5	viaf	7227.FBpp0075238	7227.FBpp0075794	0	0	0	0	0.142	0	0	0.399	0.462
POLD	dUTPase	7227.FBpp0075277	7227.FBpp0079746	0.112	0	0	0	0.425	0.137	0	0.212	0.606
Pcd	SmD3	7227.FBpp0084824	7227.FBpp0087094	0	0	0	0	0.042	0	0	0.56	0.56
Pgk	T3dh	7227.FBpp0303562	7227.FBpp0071759	0.18	0	0	0	0.097	0	0	0.381	0.501
Pgk	RpL23	7227.FBpp0303562	7227.FBpp0071808	0	0	0	0	0.116	0	0	0.381	0.429
Pgk	RpL8	7227.FBpp0303562	7227.FBpp0072801	0	0	0	0	0.145	0	0	0.433	0.495
Pgk	scu	7227.FBpp0303562	7227.FBpp0074285	0	0	0	0	0.409	0.176	0	0.271	0.613
Pgk	mRpL12	7227.FBpp0303562	7227.FBpp0076238	0	0	0	0	0.118	0	0	0.381	0.43
Pgk	RpS13	7227.FBpp0303562	7227.FBpp0079328	0.113	0	0	0	0.265	0	0	0.457	0.615
Pgk	RpS2	7227.FBpp0303562	7227.FBpp0079500	0	0	0	0	0.308	0	0	0.314	0.505
Pgk	RpL9	7227.FBpp0303562	7227.FBpp0079752	0	0	0	0	0.171	0	0	0.381	0.464
Pgk	Tpi	7227.FBpp0303562	7227.FBpp0084948	0.245	0.863	0.249	0	0.981	0.384	0	0.93	0.999
Pgk	Trap1	7227.FBpp0303562	7227.FBpp0085482	0	0	0	0	0.182	0.047	0	0.46	0.542
Pgk	RpS18	7227.FBpp0303562	7227.FBpp0085585	0	0	0	0	0.257	0	0	0.381	0.52
Pgk	Roe1	7227.FBpp0303562	7227.FBpp0086795	0.05	0	0	0	0.059	0	0	0.454	0.469
Pgk	Sam-S	7227.FBpp0303562	7227.FBpp0088926	0.245	0	0	0	0.095	0.047	0	0.56	0.675
Pgk	chic	7227.FBpp0303562	7227.FBpp0089196	0	0	0	0	0.056	0.2	0	0.342	0.46
Pgk	l(1)G0230	7227.FBpp0303562	7227.FBpp0305117	0.161	0	0	0	0.247	0	0	0.191	0.444
Prosalpha4	SkpA	7227.FBpp0073989	7227.FBpp0070118	0	0	0	0	0.216	0.105	0.9	0.066	0.925
Prosalpha4	RpL8	7227.FBpp0073989	7227.FBpp0072801	0.042	0	0.299	0	0.173	0.049	0	0.185	0.491
Prosalpha4	RpS13	7227.FBpp0073989	7227.FBpp0079328	0	0	0.29	0	0.159	0	0	0.135	0.438
Prosalpha4	RpL9	7227.FBpp0073989	7227.FBpp0079752	0	0	0.373	0	0.2	0.049	0	0	0.481
Prosalpha4	RpL26	7227.FBpp0073989	7227.FBpp0305858	0	0	0.295	0	0.165	0	0	0.272	0.534
Prosalpha4	nudC	7227.FBpp0073989	7227.FBpp0297079	0	0	0	0	0.676	0.049	0	0	0.679
Prosalpha4	sqd	7227.FBpp0073989	7227.FBpp0082320	0	0	0	0	0.045	0	0.9	0	0.9
Prosalpha4	Sod	7227.FBpp0073989	7227.FBpp0305736	0	0	0	0	0.913	0	0	0.048	0.913
Prosalpha4	Rpn13	7227.FBpp0073989	7227.FBpp0112985	0	0	0	0	0.345	0.66	0.9	0.153	0.978
Prosalpha4	Rpn10	7227.FBpp0073989	7227.FBpp0078024	0	0	0	0	0.623	0.732	0.9	0.408	0.993
Prosalpha4	Prosbeta2	7227.FBpp0073989	7227.FBpp0075382	0	0	0	0	0.74	0.66	0.9	0.317	0.993
Prosalpha4	Rpt5	7227.FBpp0073989	7227.FBpp0083843	0.054	0	0	0	0.738	0.757	0.9	0.495	0.996
Prosalpha4	Rpn8	7227.FBpp0073989	7227.FBpp0305141	0	0	0	0	0.741	0.776	0.9	0.541	0.996
Prosalpha4	Prosalpha7	7227.FBpp0073989	7227.FBpp0089041	0	0	0.346	0.773	0.968	0.779	0.9	0.739	0.999
Prosalpha4	Prosalpha5	7227.FBpp0073989	7227.FBpp0086066	0	0	0.403	0.825	0.99	0.783	0.9	0.6	0.999
Prosalpha5	SkpA	7227.FBpp0086066	7227.FBpp0070118	0	0	0	0	0.249	0.16	0.9	0.12	0.937
Prosalpha5	RpS16	7227.FBpp0086066	7227.FBpp0071766	0	0	0	0	0.546	0.067	0	0.046	0.561
Prosalpha5	Prosbeta2	7227.FBpp0086066	7227.FBpp0075382	0	0	0.34	0.603	0.966	0.786	0.9	0.742	0.999
Prosalpha5	Uev1A	7227.FBpp0086066	7227.FBpp0076859	0	0	0	0	0.36	0.049	0	0.163	0.446
Prosalpha5	Rpn10	7227.FBpp0086066	7227.FBpp0078024	0	0	0	0	0.914	0.88	0.9	0.678	0.999
Prosalpha5	RpS2	7227.FBpp0086066	7227.FBpp0079500	0	0	0	0	0.443	0	0	0.124	0.491
Prosalpha5	RpL9	7227.FBpp0086066	7227.FBpp0079752	0	0	0.348	0	0.303	0.049	0	0	0.53
Prosalpha5	l(2)37Cc	7227.FBpp0086066	7227.FBpp0080707	0	0	0	0	0.1	0	0	0.483	0.514
Prosalpha5	sqd	7227.FBpp0086066	7227.FBpp0082320	0	0	0	0	0.051	0	0.9	0	0.901
Prosalpha5	Rpt5	7227.FBpp0086066	7227.FBpp0083843	0.054	0	0	0	0.892	0.891	0.9	0.761	0.999
Prosalpha5	RpL6	7227.FBpp0086066	7227.FBpp0085166	0	0	0	0	0.307	0	0	0.221	0.437
Prosalpha5	chic	7227.FBpp0086066	7227.FBpp0089196	0	0	0	0	0.084	0	0	0.438	0.464
Prosalpha5	nudC	7227.FBpp0086066	7227.FBpp0297079	0	0	0	0	0.491	0.049	0	0	0.496
Prosalpha5	SmD3	7227.FBpp0086066	7227.FBpp0087094	0	0	0	0	0.277	0	0	0.553	0.663
Prosalpha5	Pxd	7227.FBpp0086066	7227.FBpp0088343	0	0	0	0	0	0	0.9	0	0.9
Prosalpha5	Sod	7227.FBpp0086066	7227.FBpp0305736	0	0	0	0	0.895	0	0	0.289	0.922
Prosalpha5	cathD	7227.FBpp0086066	7227.FBpp0087972	0	0	0	0	0.348	0	0.9	0.163	0.94
Prosalpha5	Rpn13	7227.FBpp0086066	7227.FBpp0112985	0	0	0	0	0.646	0.795	0.9	0.044	0.992
Prosalpha5	Prosalpha7	7227.FBpp0086066	7227.FBpp0089041	0	0	0.346	0.75	0.988	0.913	0.9	0.943	0.999
Prosalpha5	Rpn8	7227.FBpp0086066	7227.FBpp0305141	0	0	0	0	0.881	0.904	0.9	0.719	0.999
Prosalpha7	SkpA	7227.FBpp0089041	7227.FBpp0070118	0	0	0	0	0.325	0.103	0.9	0.129	0.94
Prosalpha7	RpS6	7227.FBpp0089041	7227.FBpp0071087	0	0	0	0	0.239	0	0	0.301	0.445
Prosalpha7	RpS16	7227.FBpp0089041	7227.FBpp0071766	0	0	0	0	0.74	0.067	0	0.05	0.749
Prosalpha7	Prosbeta2	7227.FBpp0089041	7227.FBpp0075382	0	0	0	0	0.866	0.81	0.9	0.769	0.999
Prosalpha7	RpS12	7227.FBpp0089041	7227.FBpp0075612	0	0	0	0	0.185	0.049	0	0.29	0.401
Prosalpha7	RpL14	7227.FBpp0089041	7227.FBpp0076359	0	0	0	0	0.318	0.048	0	0.216	0.447
Prosalpha7	Uev1A	7227.FBpp0089041	7227.FBpp0076859	0	0	0	0	0.501	0.049	0	0.183	0.579
Prosalpha7	Rpn10	7227.FBpp0089041	7227.FBpp0078024	0	0	0	0	0.926	0.877	0.9	0.783	0.999
Prosalpha7	RpS2	7227.FBpp0089041	7227.FBpp0079500	0	0	0	0	0.462	0	0	0	0.462
Prosalpha7	dUTPase	7227.FBpp0089041	7227.FBpp0079746	0	0	0	0	0.377	0.24	0	0	0.506
Prosalpha7	RpL9	7227.FBpp0089041	7227.FBpp0079752	0	0	0.353	0	0.39	0.049	0	0	0.592
Prosalpha7	sqd	7227.FBpp0089041	7227.FBpp0082320	0	0	0	0	0.051	0	0.9	0	0.901
Prosalpha7	Rpt5	7227.FBpp0089041	7227.FBpp0083843	0.054	0	0	0	0.735	0.889	0.9	0.746	0.999
Prosalpha7	RpL6	7227.FBpp0089041	7227.FBpp0085166	0	0	0	0	0.351	0	0	0.217	0.47
Prosalpha7	wal	7227.FBpp0089041	7227.FBpp0087186	0	0	0	0	0.169	0	0	0.392	0.473
Prosalpha7	Rad23	7227.FBpp0089041	7227.FBpp0305835	0	0	0	0	0.284	0.189	0	0.066	0.41
Prosalpha7	Sod	7227.FBpp0089041	7227.FBpp0305736	0	0	0	0	0.488	0	0	0.088	0.513
Prosalpha7	nudC	7227.FBpp0089041	7227.FBpp0297079	0	0	0	0	0.512	0.049	0	0	0.516
Prosalpha7	Rpn13	7227.FBpp0089041	7227.FBpp0112985	0	0	0	0	0.659	0.782	0.9	0.116	0.992
Prosalpha7	Rpn8	7227.FBpp0089041	7227.FBpp0305141	0	0	0	0	0.869	0.915	0.9	0.4	0.999
Prosbeta2	SkpA	7227.FBpp0075382	7227.FBpp0070118	0	0	0	0	0.141	0.103	0.9	0.117	0.922
Prosbeta2	tsr	7227.FBpp0075382	7227.FBpp0072097	0	0	0	0	0.575	0	0	0	0.575
Prosbeta2	Sec13	7227.FBpp0075382	7227.FBpp0083801	0	0	0	0	0.114	0.048	0	0.405	0.454
Prosbeta2	Rad23	7227.FBpp0075382	7227.FBpp0305835	0	0	0	0	0.417	0.276	0	0.082	0.579
Prosbeta2	sqd	7227.FBpp0075382	7227.FBpp0082320	0	0	0	0	0.045	0	0.9	0	0.9
Prosbeta2	Pxd	7227.FBpp0075382	7227.FBpp0088343	0	0	0	0	0	0	0.9	0	0.9
Prosbeta2	cathD	7227.FBpp0075382	7227.FBpp0087972	0	0	0	0	0.359	0	0.9	0	0.933
Prosbeta2	Rpn13	7227.FBpp0075382	7227.FBpp0112985	0	0	0	0	0.415	0.675	0.9	0.137	0.981
Prosbeta2	Rpn10	7227.FBpp0075382	7227.FBpp0078024	0	0	0	0	0.717	0.732	0.9	0.358	0.994
Prosbeta2	Rpn8	7227.FBpp0075382	7227.FBpp0305141	0	0	0	0	0.679	0.785	0.9	0.518	0.996
Prosbeta2	Rpt5	7227.FBpp0075382	7227.FBpp0083843	0.054	0	0	0	0.837	0.771	0.9	0.464	0.997
Prx2540-1	Prx6005	7227.FBpp0087356	7227.FBpp0077368	0	0	0.449	0.939	0	0	0.8	0.823	0.814
Prx2540-1	l(2)37Cc	7227.FBpp0087356	7227.FBpp0080707	0.046	0	0	0	0.107	0	0	0.453	0.493
Prx2540-1	Prx3	7227.FBpp0087356	7227.FBpp0082927	0	0	0	0.758	0.093	0.275	0	0.57	0.405
Prx2540-1	Sod	7227.FBpp0087356	7227.FBpp0305736	0	0	0	0	0.103	0.181	0	0.254	0.404
Prx2540-1	Prx5	7227.FBpp0087356	7227.FBpp0100079	0	0	0	0	0.103	0.335	0	0.482	0.664
Prx3	Prx6005	7227.FBpp0082927	7227.FBpp0077368	0	0	0	0.709	0.14	0.341	0	0.749	0.536
Prx3	Tpi	7227.FBpp0082927	7227.FBpp0084948	0.049	0	0	0	0.182	0.1	0	0.386	0.512
Prx3	Sod3	7227.FBpp0082927	7227.FBpp0110197	0	0	0	0	0.183	0.336	0	0.421	0.659
Prx3	Sod	7227.FBpp0082927	7227.FBpp0305736	0	0	0	0	0.685	0.336	0	0.667	0.924
Prx3	Prx5	7227.FBpp0082927	7227.FBpp0100079	0	0	0	0	0.288	0.757	0	0.924	0.985
Prx5	UQCR-Q	7227.FBpp0100079	7227.FBpp0074984	0	0	0	0	0.576	0	0	0	0.576
Prx5	Prx6005	7227.FBpp0100079	7227.FBpp0077368	0	0	0	0	0.103	0.335	0	0.692	0.8
Prx5	SelR	7227.FBpp0100079	7227.FBpp0081772	0	0	0	0	0.09	0	0	0.421	0.45
Prx5	Tpi	7227.FBpp0100079	7227.FBpp0084948	0	0	0	0	0.19	0	0	0.559	0.627
Prx5	Trap1	7227.FBpp0100079	7227.FBpp0085482	0	0	0	0	0.053	0.271	0	0.226	0.418
Prx5	Sod3	7227.FBpp0100079	7227.FBpp0110197	0.049	0	0	0	0.077	0.151	0	0.522	0.596
Prx5	Sod	7227.FBpp0100079	7227.FBpp0305736	0.049	0	0	0	0.43	0.151	0	0.681	0.834
Prx6005	Tpi	7227.FBpp0077368	7227.FBpp0084948	0.049	0	0	0	0.151	0.139	0	0.555	0.649
Prx6005	Sod3	7227.FBpp0077368	7227.FBpp0110197	0	0	0	0	0.103	0.181	0	0.623	0.699
Prx6005	Sod	7227.FBpp0077368	7227.FBpp0305736	0	0	0	0	0.164	0.181	0	0.608	0.708
Pxd	Rpt5	7227.FBpp0088343	7227.FBpp0083843	0	0	0	0	0	0	0.9	0	0.9
Pxd	Rpn8	7227.FBpp0088343	7227.FBpp0305141	0	0	0	0	0	0.05	0.9	0	0.9
Rab1	cpa	7227.FBpp0083503	7227.FBpp0071461	0	0	0	0	0.165	0.048	0.9	0.043	0.913
Rab1	Sec13	7227.FBpp0083503	7227.FBpp0083801	0	0	0	0	0.043	0.049	0.9	0.464	0.944
Rad23	RpS6	7227.FBpp0305835	7227.FBpp0071087	0	0	0	0	0.265	0.345	0	0.07	0.513
Rad23	RpS28b	7227.FBpp0305835	7227.FBpp0071295	0	0	0	0	0.196	0.334	0	0.05	0.446
Rad23	RpS16	7227.FBpp0305835	7227.FBpp0071766	0	0	0	0	0.191	0.32	0	0	0.426
Rad23	RpL23	7227.FBpp0305835	7227.FBpp0071808	0	0	0	0	0.208	0.345	0	0.043	0.46
Rad23	tsr	7227.FBpp0305835	7227.FBpp0072097	0	0	0	0	0.442	0.125	0	0.071	0.507
Rad23	RpL8	7227.FBpp0305835	7227.FBpp0072801	0	0	0	0	0.184	0.334	0	0.071	0.451
Rad23	RpL28	7227.FBpp0305835	7227.FBpp0072957	0	0	0	0	0.162	0.339	0	0	0.422
Rad23	RpS19a	7227.FBpp0305835	7227.FBpp0074086	0	0	0	0	0.215	0.334	0	0.077	0.475
Rad23	RpS10b	7227.FBpp0305835	7227.FBpp0074500	0	0	0	0	0.208	0.334	0	0.049	0.454
Rad23	RpS4	7227.FBpp0305835	7227.FBpp0075618	0	0	0	0	0.304	0.345	0	0	0.524
Rad23	RpS9	7227.FBpp0305835	7227.FBpp0076152	0	0	0	0	0.146	0.334	0	0.047	0.41
Rad23	RpL14	7227.FBpp0305835	7227.FBpp0076359	0	0	0	0	0.159	0.32	0	0.051	0.409
Rad23	Uev1A	7227.FBpp0305835	7227.FBpp0076859	0	0	0	0	0.118	0.346	0.9	0.132	0.943
Rad23	RpS21	7227.FBpp0305835	7227.FBpp0077309	0	0	0	0	0.257	0.345	0	0	0.492
Rad23	Rpn10	7227.FBpp0305835	7227.FBpp0078024	0	0	0	0	0.155	0.878	0	0.955	0.995
Rad23	smt3	7227.FBpp0305835	7227.FBpp0078984	0	0	0	0	0.199	0.162	0.9	0.735	0.979
Rad23	RpS13	7227.FBpp0305835	7227.FBpp0079328	0	0	0	0	0.164	0.334	0	0.046	0.422
Rad23	RpS2	7227.FBpp0305835	7227.FBpp0079500	0	0	0	0	0.186	0.334	0	0.07	0.451
Rad23	me31B	7227.FBpp0305835	7227.FBpp0079565	0	0	0	0	0.689	0.1	0	0.047	0.709
Rad23	RpL9	7227.FBpp0305835	7227.FBpp0079752	0	0	0	0	0.268	0.345	0	0.137	0.55
Rad23	RpL24	7227.FBpp0305835	7227.FBpp0080102	0	0	0	0	0.16	0.334	0	0	0.416
Rad23	RpS30	7227.FBpp0305835	7227.FBpp0083376	0	0	0	0	0.183	0.345	0	0.068	0.457
Rad23	Rpt5	7227.FBpp0305835	7227.FBpp0083843	0	0	0	0	0.159	0.273	0	0.792	0.862
Rad23	RpL6	7227.FBpp0305835	7227.FBpp0085166	0	0	0	0	0.159	0.32	0	0.051	0.409
Rad23	RpS18	7227.FBpp0305835	7227.FBpp0085585	0	0	0	0	0.266	0.345	0	0.048	0.502
Rad23	RpL18A	7227.FBpp0305835	7227.FBpp0086103	0	0	0	0	0.233	0.345	0	0.138	0.529
Rad23	RpS7	7227.FBpp0305835	7227.FBpp0088441	0	0	0	0	0.258	0.346	0	0.095	0.522
Rad23	eIF-4B	7227.FBpp0305835	7227.FBpp0112403	0	0	0	0	0.408	0.054	0	0	0.416
Rad23	Rpn13	7227.FBpp0305835	7227.FBpp0112985	0	0	0	0	0.145	0.334	0	0.879	0.925
Rad23	lwr	7227.FBpp0305835	7227.FBpp0301731	0	0	0	0	0.187	0.189	0.9	0.276	0.945
Rad23	Rpn8	7227.FBpp0305835	7227.FBpp0305141	0	0	0	0	0.076	0.341	0	0.391	0.597
Rad23	RpL26	7227.FBpp0305835	7227.FBpp0305858	0	0	0	0	0.187	0.334	0	0.052	0.442
Rfabg	dpp	7227.FBpp0088252	7227.FBpp0077451	0	0	0	0	0	0	0.9	0.1	0.906
Rfabg	Stam	7227.FBpp0088252	7227.FBpp0079732	0	0	0	0	0	0	0.9	0	0.9
Rfabg	Tret1-2	7227.FBpp0088252	7227.FBpp0087180	0	0	0	0	0.074	0	0.9	0	0.903
Rfabg	scf	7227.FBpp0088252	7227.FBpp0088881	0	0	0	0	0	0	0.9	0	0.9
Roe1	Tim8	7227.FBpp0086795	7227.FBpp0073338	0	0	0	0	0.281	0.049	0.54	0.654	0.876
Roe1	RpS9	7227.FBpp0086795	7227.FBpp0076152	0.144	0	0	0	0.163	0	0	0.245	0.412
Roe1	mRpL12	7227.FBpp0086795	7227.FBpp0076238	0.212	0	0	0	0.621	0	0	0.536	0.849
Roe1	l(2)37Cc	7227.FBpp0086795	7227.FBpp0080707	0.079	0	0	0	0.591	0	0	0.457	0.777
Roe1	SelR	7227.FBpp0086795	7227.FBpp0081772	0.274	0	0	0	0	0.134	0	0.525	0.675
Roe1	eIF-1A	7227.FBpp0086795	7227.FBpp0082994	0	0	0	0	0.204	0	0	0.485	0.572
Roe1	Tpi	7227.FBpp0086795	7227.FBpp0084948	0.05	0	0	0	0.086	0	0	0.486	0.514
Roe1	Trap1	7227.FBpp0086795	7227.FBpp0085482	0	0	0	0	0.405	0	0	0.673	0.797
Roe1	RpS18	7227.FBpp0086795	7227.FBpp0085585	0.054	0	0	0	0.157	0.046	0	0.411	0.491
Roe1	bor	7227.FBpp0086795	7227.FBpp0297140	0	0	0	0	0.29	0	0	0.413	0.565
Roe1	Sam-S	7227.FBpp0086795	7227.FBpp0088926	0.235	0	0	0	0	0.05	0	0.452	0.566
Rox8	caz	7227.FBpp0083976	7227.FBpp0073996	0	0	0	0	0.056	0.052	0	0.414	0.429
Rox8	me31B	7227.FBpp0083976	7227.FBpp0079565	0.048	0	0	0	0.146	0.133	0	0.581	0.665
Rox8	rump	7227.FBpp0083976	7227.FBpp0081601	0	0	0	0	0.313	0.134	0	0.383	0.601
Rox8	sqd	7227.FBpp0083976	7227.FBpp0082320	0	0	0	0.587	0.261	0.185	0	0.369	0.46
Rox8	TBPH	7227.FBpp0083976	7227.FBpp0088568	0	0	0	0	0.096	0.101	0	0.496	0.554
Rox8	stau	7227.FBpp0083976	7227.FBpp0085962	0	0	0	0	0.073	0.048	0	0.574	0.591
Rox8	eIF-4B	7227.FBpp0083976	7227.FBpp0112403	0	0	0	0	0.096	0.183	0	0.498	0.597
Rox8	Sod3	7227.FBpp0083976	7227.FBpp0110197	0	0	0	0	0	0.631	0	0	0.631
Rox8	SmD3	7227.FBpp0083976	7227.FBpp0087094	0	0	0	0	0.057	0.263	0.54	0.059	0.658
RpL14	RpS6	7227.FBpp0076359	7227.FBpp0071087	0	0	0	0	0.993	0.972	0.9	0.768	0.999
RpL14	RpS28b	7227.FBpp0076359	7227.FBpp0071295	0	0	0	0	0.999	0.95	0.9	0.655	0.999
RpL14	cpa	7227.FBpp0076359	7227.FBpp0071461	0	0	0	0	0	0	0	0.535	0.535
RpL14	RpS16	7227.FBpp0076359	7227.FBpp0071766	0.13	0	0	0	0.996	0.973	0.9	0.772	0.999
RpL14	RpL23	7227.FBpp0076359	7227.FBpp0071808	0.213	0	0	0	0.997	0.973	0.9	0.238	0.999
RpL14	RpL8	7227.FBpp0076359	7227.FBpp0072801	0.168	0	0	0	0.996	0.973	0.9	0.857	0.999
RpL14	RpL28	7227.FBpp0076359	7227.FBpp0072957	0	0	0	0	0.992	0.962	0.9	0.731	0.999
RpL14	Upf1	7227.FBpp0076359	7227.FBpp0073433	0	0	0	0	0.103	0.049	0.9	0	0.907
RpL14	eIF5	7227.FBpp0076359	7227.FBpp0073947	0	0	0	0	0.128	0.048	0.9	0.047	0.91
RpL14	RpS19a	7227.FBpp0076359	7227.FBpp0074086	0	0	0	0	0.993	0.95	0.9	0.736	0.999
RpL14	RpS10b	7227.FBpp0076359	7227.FBpp0074500	0	0	0	0	0.989	0.755	0.9	0.69	0.999
RpL14	RpS12	7227.FBpp0076359	7227.FBpp0075612	0.057	0	0	0	0.995	0.973	0.9	0.223	0.999
RpL14	RpS4	7227.FBpp0076359	7227.FBpp0075618	0.198	0	0	0	0.993	0.973	0.9	0.252	0.999
RpL14	RpS9	7227.FBpp0076359	7227.FBpp0076152	0.168	0	0	0	0.994	0.973	0.9	0.771	0.999
RpL14	mRpL12	7227.FBpp0076359	7227.FBpp0076238	0	0	0	0	0.278	0.1	0	0.258	0.476
RpL14	vig	7227.FBpp0076359	7227.FBpp0080277	0	0	0	0	0.098	0.393	0	0	0.429
RpL14	Sod	7227.FBpp0076359	7227.FBpp0305736	0	0	0	0	0.54	0	0	0	0.54
RpL14	Tctp	7227.FBpp0076359	7227.FBpp0081820	0	0	0	0	0.862	0	0	0	0.862
RpL14	eIF-4B	7227.FBpp0076359	7227.FBpp0112403	0	0	0	0	0.099	0.064	0.9	0.083	0.912
RpL14	eIF-1A	7227.FBpp0076359	7227.FBpp0082994	0.213	0	0	0	0.634	0	0.9	0	0.968
RpL14	RpS21	7227.FBpp0076359	7227.FBpp0077309	0	0	0	0	0.998	0.972	0.9	0.768	0.999
RpL14	RpL24	7227.FBpp0076359	7227.FBpp0080102	0	0	0	0	0.997	0.973	0.9	0.724	0.999
RpL14	RpLP1	7227.FBpp0076359	7227.FBpp0304265	0	0	0	0	0.988	0.863	0.9	0.716	0.999
RpL14	RpS2	7227.FBpp0076359	7227.FBpp0079500	0.168	0	0	0	0.998	0.972	0.9	0.802	0.999
RpL14	RpLP2	7227.FBpp0076359	7227.FBpp0089424	0	0	0	0	0.999	0.862	0.9	0.799	0.999
RpL14	RpL6	7227.FBpp0076359	7227.FBpp0085166	0	0	0	0	0.994	0.867	0.9	0.923	0.999
RpL14	RpS7	7227.FBpp0076359	7227.FBpp0088441	0	0	0	0	0.995	0.877	0.9	0.279	0.999
RpL14	RpL9	7227.FBpp0076359	7227.FBpp0079752	0.213	0	0	0	0.996	0.972	0.9	0.917	0.999
RpL14	RpL18A	7227.FBpp0076359	7227.FBpp0086103	0	0	0	0	0.996	0.971	0.9	0.756	0.999
RpL14	RpL26	7227.FBpp0076359	7227.FBpp0305858	0.168	0	0	0	0.996	0.972	0.9	0.746	0.999
RpL14	RpS18	7227.FBpp0076359	7227.FBpp0085585	0.213	0	0	0	0.994	0.973	0.9	0.873	0.999
RpL14	RpS13	7227.FBpp0076359	7227.FBpp0079328	0	0	0	0	0.998	0.973	0.9	0.888	0.999
RpL14	RpS30	7227.FBpp0076359	7227.FBpp0083376	0	0	0	0	0.998	0.971	0.9	0.581	0.999
RpL18A	RpS6	7227.FBpp0086103	7227.FBpp0071087	0	0	0	0	0.995	0.973	0.9	0.462	0.999
RpL18A	RpS28b	7227.FBpp0086103	7227.FBpp0071295	0	0	0	0	0.999	0.973	0.9	0.162	0.999
RpL18A	RpS16	7227.FBpp0086103	7227.FBpp0071766	0	0	0	0	0.996	0.973	0.9	0.539	0.999
RpL18A	RpL23	7227.FBpp0086103	7227.FBpp0071808	0	0	0	0	0.998	0.973	0.9	0.331	0.999
RpL18A	RpL8	7227.FBpp0086103	7227.FBpp0072801	0	0	0	0	0.999	0.973	0.9	0.096	0.999
RpL18A	RpL28	7227.FBpp0086103	7227.FBpp0072957	0	0	0	0	0.993	0.949	0.9	0.452	0.999
RpL18A	Tim8	7227.FBpp0086103	7227.FBpp0073338	0	0	0	0	0.121	0	0	0.383	0.435
RpL18A	Upf1	7227.FBpp0086103	7227.FBpp0073433	0	0	0	0	0.097	0	0.9	0	0.905
RpL18A	eIF5	7227.FBpp0086103	7227.FBpp0073947	0	0	0	0	0.308	0	0.9	0.05	0.928
RpL18A	RpS19a	7227.FBpp0086103	7227.FBpp0074086	0.245	0	0	0	0.996	0.951	0.9	0.453	0.999
RpL18A	RpS10b	7227.FBpp0086103	7227.FBpp0074500	0	0	0	0	0.996	0.769	0.9	0.377	0.999
RpL18A	RpS12	7227.FBpp0086103	7227.FBpp0075612	0	0	0	0	0.997	0.973	0.9	0.432	0.999
RpL18A	RpS4	7227.FBpp0086103	7227.FBpp0075618	0	0	0	0	0.996	0.973	0.9	0.151	0.999
RpL18A	RpS9	7227.FBpp0086103	7227.FBpp0076152	0	0	0	0	0.998	0.973	0.9	0.21	0.999
RpL18A	RpS21	7227.FBpp0086103	7227.FBpp0077309	0	0	0	0	0.996	0.973	0.9	0.116	0.999
RpL18A	RpS13	7227.FBpp0086103	7227.FBpp0079328	0	0	0	0	0.999	0.973	0.9	0.725	0.999
RpL18A	RpS2	7227.FBpp0086103	7227.FBpp0079500	0	0	0	0	0.996	0.973	0.9	0.714	0.999
RpL18A	RpL9	7227.FBpp0086103	7227.FBpp0079752	0	0	0	0	0.993	0.973	0.9	0.815	0.999
RpL18A	RpL24	7227.FBpp0086103	7227.FBpp0080102	0	0	0	0	0.994	0.973	0.9	0.414	0.999
RpL18A	vig	7227.FBpp0086103	7227.FBpp0080277	0	0	0	0	0.145	0.728	0	0	0.757
RpL18A	Tctp	7227.FBpp0086103	7227.FBpp0081820	0	0	0	0	0.973	0	0	0.071	0.973
RpL18A	eIF-1A	7227.FBpp0086103	7227.FBpp0082994	0	0	0	0	0.236	0	0.9	0.109	0.925
RpL18A	RpS30	7227.FBpp0086103	7227.FBpp0083376	0	0	0	0	0.992	0.971	0.9	0.176	0.999
RpL18A	RpL6	7227.FBpp0086103	7227.FBpp0085166	0	0	0	0	0.996	0.877	0.9	0.687	0.999
RpL18A	RpS18	7227.FBpp0086103	7227.FBpp0085585	0	0	0	0	0.996	0.973	0.9	0.33	0.999
RpL18A	eIF-4B	7227.FBpp0086103	7227.FBpp0112403	0	0	0	0	0.172	0.1	0.9	0.072	0.921
RpL18A	RpS7	7227.FBpp0086103	7227.FBpp0088441	0	0	0	0	0.998	0.88	0.9	0.579	0.999
RpL18A	RpLP1	7227.FBpp0086103	7227.FBpp0304265	0.236	0	0	0	0.998	0.88	0.9	0.235	0.999
RpL18A	RpL26	7227.FBpp0086103	7227.FBpp0305858	0	0	0	0	0.996	0.973	0.9	0.081	0.999
RpL18A	RpLP2	7227.FBpp0086103	7227.FBpp0089424	0.236	0	0	0	0.999	0.867	0.9	0.671	0.999
RpL23	RpS6	7227.FBpp0071808	7227.FBpp0071087	0	0	0	0	0.991	0.973	0.9	0.34	0.999
RpL23	RpS28b	7227.FBpp0071808	7227.FBpp0071295	0	0	0	0	0.999	0.999	0.9	0.122	0.999
RpL23	RpS16	7227.FBpp0071808	7227.FBpp0071766	0.213	0	0	0	0.998	0.973	0.9	0.295	0.999
RpL23	U2A	7227.FBpp0071808	7227.FBpp0088015	0	0	0	0	0.249	0.26	0	0.052	0.427
RpL23	Rpn10	7227.FBpp0071808	7227.FBpp0078024	0	0	0	0	0.056	0.425	0	0	0.433
RpL23	l(1)G0230	7227.FBpp0071808	7227.FBpp0305117	0.044	0	0	0	0.419	0	0	0.41	0.644
RpL23	Sam-S	7227.FBpp0071808	7227.FBpp0088926	0	0	0	0	0	0	0	0.725	0.725
RpL23	vig	7227.FBpp0071808	7227.FBpp0080277	0	0	0	0	0.184	0.728	0	0	0.768
RpL23	Tctp	7227.FBpp0071808	7227.FBpp0081820	0	0	0	0	0.893	0	0	0	0.893
RpL23	Upf1	7227.FBpp0071808	7227.FBpp0073433	0.042	0	0	0	0.058	0	0.9	0	0.901
RpL23	eIF5	7227.FBpp0071808	7227.FBpp0073947	0	0	0	0	0.161	0	0.9	0	0.912
RpL23	eIF-4B	7227.FBpp0071808	7227.FBpp0112403	0	0	0	0	0.315	0	0.9	0	0.928
RpL23	mRpL12	7227.FBpp0071808	7227.FBpp0076238	0.282	0	0	0	0.745	0.729	0	0.501	0.972
RpL23	eIF-1A	7227.FBpp0071808	7227.FBpp0082994	0.282	0	0	0	0.557	0	0.9	0.278	0.974
RpL23	RpL6	7227.FBpp0071808	7227.FBpp0085166	0.213	0	0	0	0.997	0.879	0.9	0.721	0.999
RpL23	RpS9	7227.FBpp0071808	7227.FBpp0076152	0.245	0	0	0	0.995	0.998	0.9	0.894	0.999
RpL23	RpS7	7227.FBpp0071808	7227.FBpp0088441	0	0	0	0	0.993	0.88	0.9	0.566	0.999
RpL23	RpL9	7227.FBpp0071808	7227.FBpp0079752	0.282	0	0.209	0	0.997	0.973	0.9	0.572	0.999
RpL23	RpS19a	7227.FBpp0071808	7227.FBpp0074086	0	0	0	0	0.981	0.951	0.9	0.695	0.999
RpL23	RpS12	7227.FBpp0071808	7227.FBpp0075612	0.17	0	0	0	0.996	0.999	0.9	0.093	0.999
RpL23	RpS21	7227.FBpp0071808	7227.FBpp0077309	0	0	0	0	0.995	0.973	0.9	0.124	0.999
RpL23	RpL24	7227.FBpp0071808	7227.FBpp0080102	0	0	0	0	0.997	0.973	0.9	0.468	0.999
RpL23	RpLP1	7227.FBpp0071808	7227.FBpp0304265	0	0	0	0	0.995	0.88	0.9	0.526	0.999
RpL23	RpL26	7227.FBpp0071808	7227.FBpp0305858	0.245	0	0	0	0.998	0.973	0.9	0.856	0.999
RpL23	RpS2	7227.FBpp0071808	7227.FBpp0079500	0.245	0	0	0	0.995	0.973	0.9	0.793	0.999
RpL23	RpS4	7227.FBpp0071808	7227.FBpp0075618	0.282	0	0	0	0.995	0.973	0.9	0.093	0.999
RpL23	RpL28	7227.FBpp0071808	7227.FBpp0072957	0	0	0	0	0.991	0.963	0.9	0.18	0.999
RpL23	RpL8	7227.FBpp0071808	7227.FBpp0072801	0.245	0	0.261	0	0.999	0.973	0.9	0.537	0.999
RpL23	RpS18	7227.FBpp0071808	7227.FBpp0085585	0.282	0	0	0	0.994	0.973	0.9	0.815	0.999
RpL23	RpS13	7227.FBpp0071808	7227.FBpp0079328	0.043	0	0	0	0.995	0.973	0.9	0.855	0.999
RpL23	RpLP2	7227.FBpp0071808	7227.FBpp0089424	0	0	0	0	0.999	0.868	0.9	0.194	0.999
RpL23	RpS10b	7227.FBpp0071808	7227.FBpp0074500	0	0	0	0	0.955	0.769	0.9	0.412	0.999
RpL23	RpS30	7227.FBpp0071808	7227.FBpp0083376	0	0	0	0	0.994	0.973	0.9	0.095	0.999
RpL24	RpS6	7227.FBpp0080102	7227.FBpp0071087	0.245	0	0	0	0.995	0.983	0.9	0.679	0.999
RpL24	RpS28b	7227.FBpp0080102	7227.FBpp0071295	0.201	0	0	0	0.999	0.973	0.9	0.299	0.999
RpL24	RpS16	7227.FBpp0080102	7227.FBpp0071766	0	0	0	0	0.998	0.973	0.9	0.125	0.999
RpL24	RpL8	7227.FBpp0080102	7227.FBpp0072801	0	0	0	0	0.997	0.973	0.9	0.676	0.999
RpL24	RpL28	7227.FBpp0080102	7227.FBpp0072957	0	0	0	0	0.992	0.948	0.9	0.574	0.999
RpL24	Upf1	7227.FBpp0080102	7227.FBpp0073433	0	0	0	0	0.056	0	0.9	0	0.901
RpL24	eIF5	7227.FBpp0080102	7227.FBpp0073947	0	0	0	0	0.186	0	0.9	0	0.915
RpL24	RpS19a	7227.FBpp0080102	7227.FBpp0074086	0	0	0	0	0.995	0.951	0.9	0.475	0.999
RpL24	RpS10b	7227.FBpp0080102	7227.FBpp0074500	0	0	0	0	0.989	0.769	0.9	0.506	0.999
RpL24	RpS12	7227.FBpp0080102	7227.FBpp0075612	0.127	0	0	0	0.995	0.973	0.9	0.548	0.999
RpL24	RpS4	7227.FBpp0080102	7227.FBpp0075618	0	0	0	0	0.996	0.973	0.9	0.449	0.999
RpL24	RpS9	7227.FBpp0080102	7227.FBpp0076152	0	0	0	0	0.998	0.973	0.9	0.657	0.999
RpL24	pen	7227.FBpp0080102	7227.FBpp0076918	0	0	0	0	0.471	0.058	0	0	0.48
RpL24	RpS21	7227.FBpp0080102	7227.FBpp0077309	0	0	0	0	0.998	0.973	0.9	0.733	0.999
RpL24	RpS13	7227.FBpp0080102	7227.FBpp0079328	0	0	0	0	0.998	0.973	0.9	0.696	0.999
RpL24	RpS2	7227.FBpp0080102	7227.FBpp0079500	0	0	0	0	0.995	0.973	0.9	0.403	0.999
RpL24	RpL9	7227.FBpp0080102	7227.FBpp0079752	0	0	0	0	0.997	0.973	0.9	0.748	0.999
RpL24	vig	7227.FBpp0080102	7227.FBpp0080277	0	0	0	0	0.145	0.602	0	0	0.645
RpL24	eIF-4B	7227.FBpp0080102	7227.FBpp0112403	0	0	0	0	0.185	0	0.9	0.048	0.915
RpL24	eIF-1A	7227.FBpp0080102	7227.FBpp0082994	0	0	0	0	0.23	0	0.9	0	0.919
RpL24	Tctp	7227.FBpp0080102	7227.FBpp0081820	0	0	0	0	0.921	0	0	0.05	0.922
RpL24	RpL6	7227.FBpp0080102	7227.FBpp0085166	0	0	0	0	0.998	0.87	0.9	0.546	0.999
RpL24	RpS7	7227.FBpp0080102	7227.FBpp0088441	0	0	0	0	0.998	0.88	0.9	0.422	0.999
RpL24	RpLP1	7227.FBpp0080102	7227.FBpp0304265	0	0	0	0	0.988	0.88	0.9	0.175	0.999
RpL24	RpL26	7227.FBpp0080102	7227.FBpp0305858	0	0	0	0	0.992	0.973	0.9	0.514	0.999
RpL24	RpS18	7227.FBpp0080102	7227.FBpp0085585	0	0	0	0	0.996	0.973	0.9	0.455	0.999
RpL24	RpLP2	7227.FBpp0080102	7227.FBpp0089424	0	0	0	0	0.999	0.868	0.9	0.373	0.999
RpL24	RpS30	7227.FBpp0080102	7227.FBpp0083376	0	0	0	0	0.998	0.973	0.9	0.569	0.999
RpL26	RpS6	7227.FBpp0305858	7227.FBpp0071087	0	0	0	0	0.995	0.973	0.9	0.852	0.999
RpL26	RpS28b	7227.FBpp0305858	7227.FBpp0071295	0	0	0	0	0.999	0.973	0.9	0.713	0.999
RpL26	RpS16	7227.FBpp0305858	7227.FBpp0071766	0.168	0	0	0	0.996	0.973	0.9	0.713	0.999
RpL26	RpL8	7227.FBpp0305858	7227.FBpp0072801	0.201	0	0.334	0	0.999	0.973	0.9	0.718	0.999
RpL26	RpL28	7227.FBpp0305858	7227.FBpp0072957	0	0	0	0	0.993	0.971	0.9	0.759	0.999
RpL26	Upf1	7227.FBpp0305858	7227.FBpp0073433	0.041	0	0	0	0.077	0	0.9	0.265	0.926
RpL26	eIF5	7227.FBpp0305858	7227.FBpp0073947	0	0	0	0	0.1	0	0.9	0	0.906
RpL26	RpS19a	7227.FBpp0305858	7227.FBpp0074086	0	0	0	0	0.999	0.951	0.9	0.889	0.999
RpL26	RpS10b	7227.FBpp0305858	7227.FBpp0074500	0	0	0	0	0.996	0.769	0.9	0.895	0.999
RpL26	RpS12	7227.FBpp0305858	7227.FBpp0075612	0.118	0	0	0	0.996	0.973	0.9	0.126	0.999
RpL26	RpS4	7227.FBpp0305858	7227.FBpp0075618	0.245	0	0.213	0	0.992	0.973	0.9	0.409	0.999
RpL26	RpS9	7227.FBpp0305858	7227.FBpp0076152	0.201	0	0	0	0.997	0.973	0.9	0.866	0.999
RpL26	mRpL12	7227.FBpp0305858	7227.FBpp0076238	0.245	0	0	0	0.627	0.657	0	0.381	0.932
RpL26	RpS21	7227.FBpp0305858	7227.FBpp0077309	0	0	0	0	0.995	0.973	0.9	0.415	0.999
RpL26	RpS13	7227.FBpp0305858	7227.FBpp0079328	0.042	0	0.261	0	0.997	0.973	0.9	0.677	0.999
RpL26	RpS2	7227.FBpp0305858	7227.FBpp0079500	0.201	0	0.258	0	0.983	0.973	0.9	0.845	0.999
RpL26	RpL9	7227.FBpp0305858	7227.FBpp0079752	0.245	0	0.293	0	0.995	0.973	0.9	0.536	0.999
RpL26	vig	7227.FBpp0305858	7227.FBpp0080277	0	0	0	0	0.09	0.598	0	0.093	0.639
RpL26	Tctp	7227.FBpp0305858	7227.FBpp0081820	0	0	0	0	0.876	0	0	0.046	0.877
RpL26	eIF-1A	7227.FBpp0305858	7227.FBpp0082994	0.245	0	0	0	0.612	0	0.9	0.297	0.976
RpL26	RpS30	7227.FBpp0305858	7227.FBpp0083376	0	0	0	0	0.998	0.973	0.9	0.716	0.999
RpL26	RpL6	7227.FBpp0305858	7227.FBpp0085166	0.168	0	0	0	0.997	0.872	0.9	0.869	0.999
RpL26	RpS18	7227.FBpp0305858	7227.FBpp0085585	0.245	0	0	0	0.999	0.973	0.9	0.725	0.999
RpL26	RpS7	7227.FBpp0305858	7227.FBpp0088441	0	0	0	0	0.996	0.88	0.9	0.554	0.999
RpL26	RpLP2	7227.FBpp0305858	7227.FBpp0089424	0	0	0	0	0.999	0.866	0.9	0.771	0.999
RpL26	eIF-4B	7227.FBpp0305858	7227.FBpp0112403	0	0	0	0	0.053	0.185	0.9	0.072	0.918
RpL26	RpLP1	7227.FBpp0305858	7227.FBpp0304265	0	0	0	0	0.982	0.88	0.9	0.583	0.999
RpL28	RpS6	7227.FBpp0072957	7227.FBpp0071087	0	0	0	0	0.991	0.97	0.9	0.729	0.999
RpL28	RpS28b	7227.FBpp0072957	7227.FBpp0071295	0	0	0	0	0.992	0.949	0.9	0.643	0.999
RpL28	RpS16	7227.FBpp0072957	7227.FBpp0071766	0	0	0	0	0.992	0.971	0.9	0.722	0.999
RpL28	RpL8	7227.FBpp0072957	7227.FBpp0072801	0	0	0	0	0.991	0.971	0.9	0.782	0.999
RpL28	eIF-1A	7227.FBpp0072957	7227.FBpp0082994	0	0	0	0	0.083	0	0.9	0	0.904
RpL28	eIF5	7227.FBpp0072957	7227.FBpp0073947	0	0	0	0	0.117	0	0.9	0	0.907
RpL28	Upf1	7227.FBpp0072957	7227.FBpp0073433	0	0	0	0	0.106	0	0.9	0.047	0.907
RpL28	eIF-4B	7227.FBpp0072957	7227.FBpp0112403	0	0	0	0	0.144	0.05	0.9	0	0.911
RpL28	Tctp	7227.FBpp0072957	7227.FBpp0081820	0	0	0	0	0.988	0	0	0	0.988
RpL28	RpLP2	7227.FBpp0072957	7227.FBpp0089424	0	0	0	0	0.89	0.732	0.9	0.469	0.998
RpL28	RpS10b	7227.FBpp0072957	7227.FBpp0074500	0	0	0	0	0.87	0.753	0.9	0.457	0.998
RpL28	RpL6	7227.FBpp0072957	7227.FBpp0085166	0	0	0	0	0.991	0.578	0.9	0.68	0.999
RpL28	RpS9	7227.FBpp0072957	7227.FBpp0076152	0	0	0	0	0.991	0.966	0.9	0.815	0.999
RpL28	RpS7	7227.FBpp0072957	7227.FBpp0088441	0	0	0	0	0.992	0.812	0.9	0.197	0.999
RpL28	RpL9	7227.FBpp0072957	7227.FBpp0079752	0	0	0	0	0.993	0.971	0.9	0.611	0.999
RpL28	RpS19a	7227.FBpp0072957	7227.FBpp0074086	0	0	0	0	0.901	0.945	0.9	0.378	0.999
RpL28	RpS12	7227.FBpp0072957	7227.FBpp0075612	0	0	0	0	0.991	0.953	0.9	0.095	0.999
RpL28	RpS21	7227.FBpp0072957	7227.FBpp0077309	0	0	0	0	0.991	0.968	0.9	0.759	0.999
RpL28	RpLP1	7227.FBpp0072957	7227.FBpp0304265	0	0	0	0	0.992	0.804	0.9	0.754	0.999
RpL28	RpS2	7227.FBpp0072957	7227.FBpp0079500	0	0	0	0	0.99	0.971	0.9	0.375	0.999
RpL28	RpS4	7227.FBpp0072957	7227.FBpp0075618	0	0	0	0	0.992	0.971	0.9	0.639	0.999
RpL28	RpS18	7227.FBpp0072957	7227.FBpp0085585	0	0	0	0	0.992	0.948	0.9	0.517	0.999
RpL28	RpS13	7227.FBpp0072957	7227.FBpp0079328	0	0	0	0	0.992	0.971	0.9	0.49	0.999
RpL28	RpS30	7227.FBpp0072957	7227.FBpp0083376	0	0	0	0	0.993	0.971	0.9	0.36	0.999
RpL6	RpS6	7227.FBpp0085166	7227.FBpp0071087	0	0	0	0	0.995	0.871	0.9	0.757	0.999
RpL6	RpS28b	7227.FBpp0085166	7227.FBpp0071295	0	0	0	0	0.996	0.869	0.9	0.187	0.999
RpL6	RpS16	7227.FBpp0085166	7227.FBpp0071766	0.13	0	0	0	0.998	0.878	0.9	0.926	0.999
RpL6	RpL8	7227.FBpp0085166	7227.FBpp0072801	0.168	0	0	0	0.999	0.879	0.9	0.884	0.999
RpL6	Upf1	7227.FBpp0085166	7227.FBpp0073433	0	0	0	0	0.113	0.07	0.9	0	0.91
RpL6	eIF5	7227.FBpp0085166	7227.FBpp0073947	0	0	0	0	0.172	0.05	0.9	0.071	0.917
RpL6	RpS19a	7227.FBpp0085166	7227.FBpp0074086	0	0	0	0	0.993	0.764	0.9	0.741	0.999
RpL6	RpS10b	7227.FBpp0085166	7227.FBpp0074500	0	0	0	0	0.938	0.756	0.9	0.834	0.999
RpL6	RpS12	7227.FBpp0085166	7227.FBpp0075612	0.057	0	0	0	0.992	0.877	0.9	0.131	0.999
RpL6	RpS4	7227.FBpp0085166	7227.FBpp0075618	0.198	0	0	0	0.997	0.867	0.9	0.519	0.999
RpL6	RpS9	7227.FBpp0085166	7227.FBpp0076152	0.168	0	0	0	0.996	0.878	0.9	0.695	0.999
RpL6	RpS21	7227.FBpp0085166	7227.FBpp0077309	0	0	0	0	0.991	0.873	0.9	0.482	0.999
RpL6	RpS13	7227.FBpp0085166	7227.FBpp0079328	0	0	0	0	0.995	0.873	0.9	0.903	0.999
RpL6	RpS2	7227.FBpp0085166	7227.FBpp0079500	0.168	0	0	0	0.998	0.871	0.9	0.92	0.999
RpL6	RpL9	7227.FBpp0085166	7227.FBpp0079752	0.213	0	0	0	0.997	0.873	0.9	0.888	0.999
RpL6	vig	7227.FBpp0085166	7227.FBpp0080277	0	0	0	0	0.166	0.512	0	0	0.575
RpL6	Tctp	7227.FBpp0085166	7227.FBpp0081820	0	0	0	0	0.886	0	0	0.095	0.893
RpL6	eIF-1A	7227.FBpp0085166	7227.FBpp0082994	0.213	0	0	0	0.207	0	0.9	0	0.932
RpL6	RpS30	7227.FBpp0085166	7227.FBpp0083376	0	0	0	0	0.984	0.867	0.9	0.846	0.999
RpL6	eIF-4B	7227.FBpp0085166	7227.FBpp0112403	0	0	0	0	0.296	0.07	0.9	0.077	0.931
RpL6	RpLP1	7227.FBpp0085166	7227.FBpp0304265	0	0	0	0	0.933	0.866	0.9	0.698	0.999
RpL6	RpLP2	7227.FBpp0085166	7227.FBpp0089424	0	0	0	0	0.999	0.866	0.9	0.694	0.999
RpL6	RpS7	7227.FBpp0085166	7227.FBpp0088441	0	0	0	0	0.995	0.869	0.9	0.849	0.999
RpL6	RpS18	7227.FBpp0085166	7227.FBpp0085585	0.213	0	0	0	0.998	0.879	0.9	0.863	0.999
RpL8	RpS6	7227.FBpp0072801	7227.FBpp0071087	0	0	0	0	0.995	0.973	0.9	0.404	0.999
RpL8	RpS28b	7227.FBpp0072801	7227.FBpp0071295	0	0	0	0	0.984	0.973	0.9	0.558	0.999
RpL8	RpS16	7227.FBpp0072801	7227.FBpp0071766	0.168	0	0	0	0.999	0.973	0.9	0.892	0.999
RpL8	l(1)G0230	7227.FBpp0072801	7227.FBpp0305117	0.043	0	0	0	0.263	0	0	0.28	0.448
RpL8	vig	7227.FBpp0072801	7227.FBpp0080277	0	0	0	0	0.186	0.728	0	0.051	0.771
RpL8	Tctp	7227.FBpp0072801	7227.FBpp0081820	0	0	0	0	0.832	0.229	0	0.117	0.875
RpL8	Upf1	7227.FBpp0072801	7227.FBpp0073433	0	0	0	0	0.096	0	0.9	0	0.905
RpL8	eIF-4B	7227.FBpp0072801	7227.FBpp0112403	0	0	0	0	0.108	0.1	0.9	0.112	0.919
RpL8	mRpL12	7227.FBpp0072801	7227.FBpp0076238	0.245	0	0	0	0.617	0.657	0	0.381	0.93
RpL8	eIF5	7227.FBpp0072801	7227.FBpp0073947	0	0	0	0	0.084	0	0.9	0.405	0.94
RpL8	eIF-1A	7227.FBpp0072801	7227.FBpp0082994	0.245	0	0	0	0.243	0.046	0.9	0.313	0.955
RpL8	RpS12	7227.FBpp0072801	7227.FBpp0075612	0.126	0	0	0	0.994	0.973	0.9	0.415	0.999
RpL8	RpS21	7227.FBpp0072801	7227.FBpp0077309	0	0	0	0	0.993	0.973	0.9	0.649	0.999
RpL8	RpLP1	7227.FBpp0072801	7227.FBpp0304265	0	0	0	0	0.984	0.88	0.9	0.524	0.999
RpL8	RpS2	7227.FBpp0072801	7227.FBpp0079500	0.201	0	0.245	0	0.999	0.973	0.9	0.756	0.999
RpL8	RpS4	7227.FBpp0072801	7227.FBpp0075618	0.245	0	0	0	0.999	0.973	0.9	0.623	0.999
RpL8	RpLP2	7227.FBpp0072801	7227.FBpp0089424	0	0	0	0	0.999	0.868	0.9	0.116	0.999
RpL8	RpS10b	7227.FBpp0072801	7227.FBpp0074500	0	0	0	0	0.996	0.769	0.9	0.406	0.999
RpL8	RpS9	7227.FBpp0072801	7227.FBpp0076152	0.201	0	0	0	0.992	0.973	0.9	0.736	0.999
RpL8	RpS7	7227.FBpp0072801	7227.FBpp0088441	0	0	0	0	0.998	0.88	0.9	0.75	0.999
RpL8	RpL9	7227.FBpp0072801	7227.FBpp0079752	0.245	0	0.309	0	0.999	0.973	0.9	0.781	0.999
RpL8	RpS19a	7227.FBpp0072801	7227.FBpp0074086	0	0	0	0	0.999	0.951	0.9	0.278	0.999
RpL8	RpS18	7227.FBpp0072801	7227.FBpp0085585	0.245	0	0	0	0.996	0.973	0.9	0.924	0.999
RpL8	RpS13	7227.FBpp0072801	7227.FBpp0079328	0.042	0	0.251	0	0.998	0.973	0.9	0.885	0.999
RpL8	RpS30	7227.FBpp0072801	7227.FBpp0083376	0	0	0	0	0.995	0.973	0.9	0.216	0.999
RpL9	RpS6	7227.FBpp0079752	7227.FBpp0071087	0	0	0	0	0.995	0.973	0.9	0.764	0.999
RpL9	RpS28b	7227.FBpp0079752	7227.FBpp0071295	0	0	0	0	0.999	0.973	0.9	0.55	0.999
RpL9	RpS16	7227.FBpp0079752	7227.FBpp0071766	0.213	0	0	0	0.996	0.973	0.9	0.74	0.999
RpL9	tsr	7227.FBpp0079752	7227.FBpp0072097	0	0	0	0	0.41	0	0	0	0.41
RpL9	Upf1	7227.FBpp0079752	7227.FBpp0073433	0.042	0	0	0	0.103	0.05	0.9	0	0.907
RpL9	eIF5	7227.FBpp0079752	7227.FBpp0073947	0	0	0	0	0.169	0	0.9	0.096	0.918
RpL9	RpS19a	7227.FBpp0079752	7227.FBpp0074086	0	0	0	0	0.995	0.951	0.9	0.396	0.999
RpL9	RpS10b	7227.FBpp0079752	7227.FBpp0074500	0	0	0	0	0.989	0.769	0.9	0.698	0.999
RpL9	RpS12	7227.FBpp0079752	7227.FBpp0075612	0.114	0	0	0	0.995	0.973	0.9	0.209	0.999
RpL9	RpS4	7227.FBpp0079752	7227.FBpp0075618	0.282	0	0.277	0	0.997	0.973	0.9	0.351	0.999
RpL9	RpS9	7227.FBpp0079752	7227.FBpp0076152	0.245	0	0	0	0.992	0.973	0.9	0.422	0.999
RpL9	mRpL12	7227.FBpp0079752	7227.FBpp0076238	0.282	0	0	0	0.747	0.729	0	0.489	0.971
RpL9	RpS21	7227.FBpp0079752	7227.FBpp0077309	0	0	0	0	0.995	0.973	0.9	0.647	0.999
RpL9	Rpn10	7227.FBpp0079752	7227.FBpp0078024	0	0	0	0	0.157	0.579	0	0	0.629
RpL9	RpS13	7227.FBpp0079752	7227.FBpp0079328	0.043	0	0.289	0	0.995	0.973	0.9	0.909	0.999
RpL9	RpS2	7227.FBpp0079752	7227.FBpp0079500	0.245	0	0.266	0	0.997	0.973	0.9	0.395	0.999
RpL9	vig	7227.FBpp0079752	7227.FBpp0080277	0	0	0	0	0.102	0.664	0	0	0.685
RpL9	eIF-4B	7227.FBpp0079752	7227.FBpp0112403	0	0	0	0	0.191	0.253	0.9	0.046	0.934
RpL9	eIF-1A	7227.FBpp0079752	7227.FBpp0082994	0.282	0	0	0	0.301	0	0.9	0.067	0.946
RpL9	Tctp	7227.FBpp0079752	7227.FBpp0081820	0	0	0	0	0.96	0.051	0	0	0.96
RpL9	RpLP1	7227.FBpp0079752	7227.FBpp0304265	0	0	0	0	0.983	0.878	0.9	0.57	0.999
RpL9	RpLP2	7227.FBpp0079752	7227.FBpp0089424	0	0	0	0	0.999	0.867	0.9	0.732	0.999
RpL9	RpS7	7227.FBpp0079752	7227.FBpp0088441	0	0	0	0	0.998	0.88	0.9	0.67	0.999
RpL9	RpS18	7227.FBpp0079752	7227.FBpp0085585	0.282	0	0	0	0.996	0.973	0.9	0.701	0.999
RpL9	RpS30	7227.FBpp0079752	7227.FBpp0083376	0	0	0	0	0.998	0.972	0.9	0.348	0.999
RpLP1	RpS6	7227.FBpp0304265	7227.FBpp0071087	0	0	0	0	0.991	0.88	0.9	0.69	0.999
RpLP1	RpS28b	7227.FBpp0304265	7227.FBpp0071295	0	0	0	0	0.994	0.88	0.9	0.414	0.999
RpLP1	RpS16	7227.FBpp0304265	7227.FBpp0071766	0	0	0	0	0.998	0.88	0.9	0.331	0.999
RpLP1	Upf1	7227.FBpp0304265	7227.FBpp0073433	0	0	0	0	0.065	0	0.9	0.046	0.903
RpLP1	eIF5	7227.FBpp0304265	7227.FBpp0073947	0	0	0	0	0.097	0	0.9	0.071	0.908
RpLP1	RpS19a	7227.FBpp0304265	7227.FBpp0074086	0.192	0	0	0	0.975	0.779	0.9	0.679	0.999
RpLP1	RpS10b	7227.FBpp0304265	7227.FBpp0074500	0	0	0	0	0.979	0.779	0.9	0.362	0.999
RpLP1	RpS12	7227.FBpp0304265	7227.FBpp0075612	0	0	0	0	0.991	0.88	0.9	0.387	0.999
RpLP1	RpS4	7227.FBpp0304265	7227.FBpp0075618	0	0	0	0	0.998	0.88	0.9	0.158	0.999
RpLP1	RpS9	7227.FBpp0304265	7227.FBpp0076152	0	0	0	0	0.949	0.88	0.9	0.864	0.999
RpLP1	RpS21	7227.FBpp0304265	7227.FBpp0077309	0	0	0	0	0.996	0.88	0.9	0.837	0.999
RpLP1	RpS13	7227.FBpp0304265	7227.FBpp0079328	0	0	0	0	0.996	0.88	0.9	0.644	0.999
RpLP1	RpS2	7227.FBpp0304265	7227.FBpp0079500	0	0	0	0	0.952	0.877	0.9	0.701	0.999
RpLP1	vig	7227.FBpp0304265	7227.FBpp0080277	0	0	0	0	0.145	0.602	0	0	0.645
RpLP1	Tctp	7227.FBpp0304265	7227.FBpp0081820	0	0	0	0	0.914	0.049	0	0.151	0.925
RpLP1	eIF-1A	7227.FBpp0304265	7227.FBpp0082994	0.044	0	0	0	0.192	0.051	0.9	0.243	0.934
RpLP1	RpS30	7227.FBpp0304265	7227.FBpp0083376	0	0	0	0	0.996	0.768	0.9	0.664	0.999
RpLP1	RpS18	7227.FBpp0304265	7227.FBpp0085585	0	0	0	0	0.998	0.88	0.9	0.655	0.999
RpLP1	RpS7	7227.FBpp0304265	7227.FBpp0088441	0	0	0	0	0.995	0.88	0.9	0.14	0.999
RpLP1	RpLP2	7227.FBpp0304265	7227.FBpp0089424	0	0	0.247	0	0.997	0.945	0.9	0.968	0.999
RpLP1	eIF-4B	7227.FBpp0304265	7227.FBpp0112403	0	0	0	0	0.053	0.1	0.9	0.069	0.91
RpLP2	RpS6	7227.FBpp0089424	7227.FBpp0071087	0	0	0	0	0.926	0.867	0.9	0.292	0.999
RpLP2	RpS28b	7227.FBpp0089424	7227.FBpp0071295	0	0	0	0	0.999	0.757	0.9	0.633	0.999
RpLP2	RpS16	7227.FBpp0089424	7227.FBpp0071766	0	0	0	0	0.999	0.868	0.9	0.242	0.999
RpLP2	tsr	7227.FBpp0089424	7227.FBpp0072097	0	0	0	0	0.371	0	0	0.179	0.461
RpLP2	Upf1	7227.FBpp0089424	7227.FBpp0073433	0	0	0	0	0.105	0	0.9	0	0.906
RpLP2	eIF5	7227.FBpp0089424	7227.FBpp0073947	0	0	0	0	0.097	0	0.9	0.224	0.923
RpLP2	RpS19a	7227.FBpp0089424	7227.FBpp0074086	0.192	0	0	0	0.999	0.757	0.9	0.758	0.999
RpLP2	RpS10b	7227.FBpp0089424	7227.FBpp0074500	0	0	0	0	0.999	0.742	0.9	0.233	0.999
RpLP2	RpS12	7227.FBpp0089424	7227.FBpp0075612	0	0	0	0	0.999	0.85	0.9	0.409	0.999
RpLP2	RpS4	7227.FBpp0089424	7227.FBpp0075618	0	0	0	0	0.999	0.867	0.9	0.159	0.999
RpLP2	RpS9	7227.FBpp0089424	7227.FBpp0076152	0	0	0	0	0.996	0.868	0.9	0.493	0.999
RpLP2	RpS21	7227.FBpp0089424	7227.FBpp0077309	0	0	0	0	0.988	0.868	0.9	0.668	0.999
RpLP2	RpS13	7227.FBpp0089424	7227.FBpp0079328	0	0	0	0	0.999	0.868	0.9	0.149	0.999
RpLP2	RpS2	7227.FBpp0089424	7227.FBpp0079500	0	0	0	0	0.999	0.868	0.9	0.427	0.999
RpLP2	vig	7227.FBpp0089424	7227.FBpp0080277	0	0	0	0	0.076	0.576	0	0	0.591
RpLP2	Tctp	7227.FBpp0089424	7227.FBpp0081820	0	0	0	0	0.988	0.048	0	0.209	0.99
RpLP2	eIF-1A	7227.FBpp0089424	7227.FBpp0082994	0.044	0	0	0	0.215	0.049	0.9	0.06	0.92
RpLP2	RpS30	7227.FBpp0089424	7227.FBpp0083376	0	0	0	0	0.995	0.517	0.9	0.428	0.999
RpLP2	RpS18	7227.FBpp0089424	7227.FBpp0085585	0	0	0	0	0.999	0.868	0.9	0.559	0.999
RpLP2	RpS7	7227.FBpp0089424	7227.FBpp0088441	0	0	0	0	0.953	0.867	0.9	0.081	0.999
RpLP2	Sod	7227.FBpp0089424	7227.FBpp0305736	0	0	0	0	0.377	0	0	0.08	0.403
RpLP2	l(1)G0230	7227.FBpp0089424	7227.FBpp0305117	0	0	0	0	0.392	0	0	0.095	0.426
RpLP2	eIF-4B	7227.FBpp0089424	7227.FBpp0112403	0	0	0	0	0.053	0.131	0.9	0.083	0.914
RpS10b	RpS6	7227.FBpp0074500	7227.FBpp0071087	0	0	0	0	0.939	0.769	0.9	0.782	0.999
RpS10b	RpS28b	7227.FBpp0074500	7227.FBpp0071295	0	0	0	0	0.999	0.766	0.9	0.656	0.999
RpS10b	RpS16	7227.FBpp0074500	7227.FBpp0071766	0	0	0	0	0.984	0.769	0.9	0.795	0.999
RpS10b	Upf1	7227.FBpp0074500	7227.FBpp0073433	0	0	0	0	0.053	0.183	0.9	0	0.915
RpS10b	eIF5	7227.FBpp0074500	7227.FBpp0073947	0	0	0	0	0.112	0.078	0.9	0.052	0.911
RpS10b	RpS19a	7227.FBpp0074500	7227.FBpp0074086	0	0	0	0	0.994	0.831	0.9	0.885	0.999
RpS10b	vig	7227.FBpp0074500	7227.FBpp0080277	0	0	0	0	0.152	0.356	0	0	0.43
RpS10b	smt3	7227.FBpp0074500	7227.FBpp0078984	0	0	0	0	0.151	0.441	0	0.051	0.51
RpS10b	mRpL12	7227.FBpp0074500	7227.FBpp0076238	0	0	0	0	0.175	0	0	0.555	0.617
RpS10b	Tctp	7227.FBpp0074500	7227.FBpp0081820	0	0	0	0	0.814	0	0	0.064	0.818
RpS10b	eIF-4B	7227.FBpp0074500	7227.FBpp0112403	0	0	0	0	0.189	0.49	0.9	0.085	0.957
RpS10b	eIF-1A	7227.FBpp0074500	7227.FBpp0082994	0	0	0	0	0.549	0.779	0.9	0	0.989
RpS10b	RpS12	7227.FBpp0074500	7227.FBpp0075612	0	0	0	0	0.907	0.769	0.9	0.396	0.998
RpS10b	RpS21	7227.FBpp0074500	7227.FBpp0077309	0	0	0	0	0.925	0.769	0.9	0.133	0.998
RpS10b	RpS2	7227.FBpp0074500	7227.FBpp0079500	0	0	0	0	0.987	0.769	0.9	0.844	0.999
RpS10b	RpS4	7227.FBpp0074500	7227.FBpp0075618	0	0	0	0	0.984	0.769	0.9	0.485	0.999
RpS10b	RpS9	7227.FBpp0074500	7227.FBpp0076152	0	0	0	0	0.985	0.769	0.9	0.65	0.999
RpS10b	RpS7	7227.FBpp0074500	7227.FBpp0088441	0	0	0	0	0.938	0.779	0.9	0.503	0.999
RpS10b	RpS18	7227.FBpp0074500	7227.FBpp0085585	0	0	0	0	0.996	0.769	0.9	0.721	0.999
RpS10b	RpS13	7227.FBpp0074500	7227.FBpp0079328	0	0	0	0	0.979	0.769	0.9	0.558	0.999
RpS10b	RpS30	7227.FBpp0074500	7227.FBpp0083376	0	0	0	0	0.981	0.754	0.9	0.699	0.999
RpS12	RpS6	7227.FBpp0075612	7227.FBpp0071087	0.19	0	0	0	0.992	0.973	0.9	0.416	0.999
RpS12	RpS28b	7227.FBpp0075612	7227.FBpp0071295	0.127	0	0	0	0.999	0.973	0.9	0.205	0.999
RpS12	RpS16	7227.FBpp0075612	7227.FBpp0071766	0.113	0	0	0	0.995	0.973	0.9	0.095	0.999
RpS12	Upf1	7227.FBpp0075612	7227.FBpp0073433	0.042	0	0	0	0.102	0.1	0.9	0.048	0.912
RpS12	eIF5	7227.FBpp0075612	7227.FBpp0073947	0	0	0	0	0.058	0.07	0.9	0.042	0.904
RpS12	RpS19a	7227.FBpp0075612	7227.FBpp0074086	0	0	0	0	0.97	0.951	0.9	0.308	0.999
RpS12	pen	7227.FBpp0075612	7227.FBpp0076918	0	0	0	0	0.209	0.276	0	0.05	0.408
RpS12	mRpL12	7227.FBpp0075612	7227.FBpp0076238	0.182	0	0	0	0.219	0.053	0	0.174	0.433
RpS12	vig	7227.FBpp0075612	7227.FBpp0080277	0	0	0	0	0.148	0.61	0	0	0.653
RpS12	eIF-4B	7227.FBpp0075612	7227.FBpp0112403	0	0	0	0	0.053	0.628	0.9	0.077	0.963
RpS12	eIF-1A	7227.FBpp0075612	7227.FBpp0082994	0.089	0	0	0	0.219	0.88	0.9	0.048	0.99
RpS12	Tctp	7227.FBpp0075612	7227.FBpp0081820	0	0	0	0	0.991	0	0	0.068	0.991
RpS12	RpS21	7227.FBpp0075612	7227.FBpp0077309	0	0	0	0	0.995	0.973	0.9	0.207	0.999
RpS12	RpS2	7227.FBpp0075612	7227.FBpp0079500	0.099	0	0	0	0.996	0.973	0.9	0.095	0.999
RpS12	RpS4	7227.FBpp0075612	7227.FBpp0075618	0	0	0	0	0.993	0.973	0.9	0.274	0.999
RpS12	RpS9	7227.FBpp0075612	7227.FBpp0076152	0.126	0	0	0	0.992	0.973	0.9	0.192	0.999
RpS12	RpS7	7227.FBpp0075612	7227.FBpp0088441	0	0	0	0	0.992	0.88	0.9	0.506	0.999
RpS12	RpS18	7227.FBpp0075612	7227.FBpp0085585	0.188	0	0	0	0.995	0.973	0.9	0.127	0.999
RpS12	RpS13	7227.FBpp0075612	7227.FBpp0079328	0.127	0	0	0	0.997	0.973	0.9	0.158	0.999
RpS12	RpS30	7227.FBpp0075612	7227.FBpp0083376	0	0	0	0	0.992	0.973	0.9	0.095	0.999
RpS13	RpS6	7227.FBpp0079328	7227.FBpp0071087	0.101	0	0	0	0.992	0.973	0.9	0.537	0.999
RpS13	RpS28b	7227.FBpp0079328	7227.FBpp0071295	0	0	0	0	0.999	0.973	0.9	0.646	0.999
RpS13	RpS16	7227.FBpp0079328	7227.FBpp0071766	0	0	0	0	0.997	0.973	0.9	0.742	0.999
RpS13	Upf1	7227.FBpp0079328	7227.FBpp0073433	0	0	0	0	0.103	0.1	0.9	0	0.912
RpS13	eIF5	7227.FBpp0079328	7227.FBpp0073947	0	0	0	0	0.103	0	0.9	0.555	0.956
RpS13	RpS19a	7227.FBpp0079328	7227.FBpp0074086	0.042	0	0	0	0.993	0.951	0.9	0.794	0.999
RpS13	RpS4	7227.FBpp0079328	7227.FBpp0075618	0	0	0	0	0.998	0.973	0.9	0.556	0.999
RpS13	viaf	7227.FBpp0079328	7227.FBpp0075794	0	0	0	0	0.049	0	0	0.616	0.619
RpS13	RpS9	7227.FBpp0079328	7227.FBpp0076152	0.057	0	0	0	0.995	0.973	0.9	0.892	0.999
RpS13	mRpL12	7227.FBpp0079328	7227.FBpp0076238	0.197	0	0	0	0.46	0.65	0	0.381	0.893
RpS13	RpS21	7227.FBpp0079328	7227.FBpp0077309	0	0	0	0	0.993	0.973	0.9	0.616	0.999
RpS13	l(1)G0230	7227.FBpp0079328	7227.FBpp0305117	0.134	0	0	0	0.13	0	0	0.456	0.554
RpS13	vig	7227.FBpp0079328	7227.FBpp0080277	0	0	0	0	0.157	0.681	0	0.053	0.723
RpS13	Sam-S	7227.FBpp0079328	7227.FBpp0088926	0.245	0	0	0	0.123	0	0	0.617	0.724
RpS13	Tpi	7227.FBpp0079328	7227.FBpp0084948	0.245	0	0	0	0.601	0	0	0.222	0.745
RpS13	eIF-4B	7227.FBpp0079328	7227.FBpp0112403	0	0	0	0	0.088	0.628	0.9	0.056	0.963
RpS13	Tctp	7227.FBpp0079328	7227.FBpp0081820	0	0	0	0	0.984	0	0	0.094	0.985
RpS13	eIF-1A	7227.FBpp0079328	7227.FBpp0082994	0.053	0	0	0	0.326	0.88	0.9	0.111	0.991
RpS13	RpS2	7227.FBpp0079328	7227.FBpp0079500	0.042	0	0	0	0.997	0.973	0.9	0.886	0.999
RpS13	RpS7	7227.FBpp0079328	7227.FBpp0088441	0	0	0	0	0.995	0.88	0.9	0.409	0.999
RpS13	RpS18	7227.FBpp0079328	7227.FBpp0085585	0.048	0	0	0	0.998	0.973	0.9	0.906	0.999
RpS13	RpS30	7227.FBpp0079328	7227.FBpp0083376	0	0	0	0	0.998	0.973	0.9	0.439	0.999
RpS16	RpS6	7227.FBpp0071766	7227.FBpp0071087	0	0	0	0	0.993	0.973	0.9	0.874	0.999
RpS16	RpS28b	7227.FBpp0071766	7227.FBpp0071295	0	0	0	0	0.999	0.973	0.9	0.452	0.999
RpS16	l(3)01239	7227.FBpp0071766	7227.FBpp0304954	0	0	0	0	0.414	0	0	0	0.414
RpS16	vig	7227.FBpp0071766	7227.FBpp0080277	0	0	0	0	0.083	0.729	0	0	0.74
RpS16	mRpL12	7227.FBpp0071766	7227.FBpp0076238	0.213	0	0	0	0.626	0.584	0	0.278	0.899
RpS16	Upf1	7227.FBpp0071766	7227.FBpp0073433	0.041	0	0	0	0.103	0	0.9	0.111	0.913
RpS16	eIF5	7227.FBpp0071766	7227.FBpp0073947	0	0	0	0	0.107	0.147	0.9	0.116	0.923
RpS16	Tctp	7227.FBpp0071766	7227.FBpp0081820	0	0	0	0	0.954	0.046	0	0.308	0.967
RpS16	eIF-4B	7227.FBpp0071766	7227.FBpp0112403	0	0	0	0	0.323	0.628	0.9	0.093	0.974
RpS16	eIF-1A	7227.FBpp0071766	7227.FBpp0082994	0.213	0	0	0	0.496	0.88	0.9	0.135	0.995
RpS16	RpS21	7227.FBpp0071766	7227.FBpp0077309	0	0	0	0	0.997	0.973	0.9	0.693	0.999
RpS16	RpS2	7227.FBpp0071766	7227.FBpp0079500	0.168	0	0	0	0.998	0.973	0.9	0.81	0.999
RpS16	RpS4	7227.FBpp0071766	7227.FBpp0075618	0	0	0	0	0.994	0.973	0.9	0.227	0.999
RpS16	RpS9	7227.FBpp0071766	7227.FBpp0076152	0.168	0	0	0	0.994	0.973	0.9	0.529	0.999
RpS16	RpS7	7227.FBpp0071766	7227.FBpp0088441	0	0	0	0	0.996	0.88	0.9	0.07	0.999
RpS16	RpS19a	7227.FBpp0071766	7227.FBpp0074086	0	0	0	0	0.996	0.951	0.9	0.755	0.999
RpS16	RpS18	7227.FBpp0071766	7227.FBpp0085585	0.213	0	0	0	0.999	0.973	0.9	0.824	0.999
RpS16	RpS30	7227.FBpp0071766	7227.FBpp0083376	0	0	0	0	0.993	0.973	0.9	0.12	0.999
RpS18	RpS6	7227.FBpp0085585	7227.FBpp0071087	0	0	0	0	0.995	0.973	0.9	0.784	0.999
RpS18	RpS28b	7227.FBpp0085585	7227.FBpp0071295	0	0	0	0	0.999	0.973	0.9	0.712	0.999
RpS18	Upf1	7227.FBpp0085585	7227.FBpp0073433	0.047	0	0	0	0.084	0	0.9	0	0.905
RpS18	eIF5	7227.FBpp0085585	7227.FBpp0073947	0	0	0	0	0.197	0	0.9	0.047	0.916
RpS18	RpS19a	7227.FBpp0085585	7227.FBpp0074086	0	0	0	0	0.999	0.951	0.9	0.721	0.999
RpS18	RpS4	7227.FBpp0085585	7227.FBpp0075618	0	0	0	0	0.998	0.973	0.9	0.721	0.999
RpS18	viaf	7227.FBpp0085585	7227.FBpp0075794	0	0	0	0	0.09	0	0	0.642	0.66
RpS18	RpS9	7227.FBpp0085585	7227.FBpp0076152	0.245	0	0	0	0.994	0.973	0.9	0.815	0.999
RpS18	mRpL12	7227.FBpp0085585	7227.FBpp0076238	0.282	0	0	0	0.685	0.726	0	0.489	0.964
RpS18	RpS21	7227.FBpp0085585	7227.FBpp0077309	0	0	0	0	0.998	0.973	0.9	0.44	0.999
RpS18	RpS2	7227.FBpp0085585	7227.FBpp0079500	0.245	0	0	0	0.997	0.973	0.9	0.908	0.999
RpS18	vig	7227.FBpp0085585	7227.FBpp0080277	0	0	0	0	0.177	0.733	0	0	0.77
RpS18	Tctp	7227.FBpp0085585	7227.FBpp0081820	0	0	0	0	0.942	0	0	0.208	0.952
RpS18	eIF-1A	7227.FBpp0085585	7227.FBpp0082994	0.282	0	0	0	0.822	0.88	0.9	0.413	0.998
RpS18	RpS30	7227.FBpp0085585	7227.FBpp0083376	0	0	0	0	0.995	0.973	0.9	0.857	0.999
RpS18	U2A	7227.FBpp0085585	7227.FBpp0088015	0	0	0	0	0.212	0.26	0	0.057	0.402
RpS18	Sod	7227.FBpp0085585	7227.FBpp0305736	0	0	0	0	0.541	0	0	0.08	0.56
RpS18	eIF-4B	7227.FBpp0085585	7227.FBpp0112403	0	0	0	0	0.053	0.628	0.9	0.102	0.964
RpS18	RpS7	7227.FBpp0085585	7227.FBpp0088441	0	0	0	0	0.998	0.88	0.9	0.176	0.999
RpS19a	RpS6	7227.FBpp0074086	7227.FBpp0071087	0	0	0	0	0.981	0.951	0.9	0.856	0.999
RpS19a	RpS28b	7227.FBpp0074086	7227.FBpp0071295	0	0	0	0	0.999	0.951	0.9	0.673	0.999
RpS19a	Upf1	7227.FBpp0074086	7227.FBpp0073433	0	0	0	0	0.086	0	0.9	0	0.904
RpS19a	eIF5	7227.FBpp0074086	7227.FBpp0073947	0	0	0	0	0.121	0.1	0.9	0.071	0.916
RpS19a	vig	7227.FBpp0074086	7227.FBpp0080277	0	0	0	0	0.175	0.577	0	0	0.636
RpS19a	Tctp	7227.FBpp0074086	7227.FBpp0081820	0	0	0	0	0.796	0	0	0.045	0.797
RpS19a	eIF-4B	7227.FBpp0074086	7227.FBpp0112403	0	0	0	0	0.097	0.055	0.9	0.046	0.907
RpS19a	eIF-1A	7227.FBpp0074086	7227.FBpp0082994	0	0	0	0	0.349	0.723	0.9	0	0.98
RpS19a	RpS9	7227.FBpp0074086	7227.FBpp0076152	0	0	0.3	0	0.986	0.951	0.9	0.707	0.999
RpS19a	RpS7	7227.FBpp0074086	7227.FBpp0088441	0	0	0	0	0.969	0.779	0.9	0.483	0.999
RpS19a	RpS21	7227.FBpp0074086	7227.FBpp0077309	0	0	0	0	0.982	0.951	0.9	0.532	0.999
RpS19a	RpS2	7227.FBpp0074086	7227.FBpp0079500	0	0	0	0	0.983	0.951	0.9	0.825	0.999
RpS19a	RpS4	7227.FBpp0074086	7227.FBpp0075618	0	0	0	0	0.985	0.951	0.9	0.526	0.999
RpS19a	RpS30	7227.FBpp0074086	7227.FBpp0083376	0	0	0	0	0.986	0.951	0.9	0.719	0.999
RpS2	RpS6	7227.FBpp0079500	7227.FBpp0071087	0	0	0	0	0.995	0.973	0.9	0.819	0.999
RpS2	RpS28b	7227.FBpp0079500	7227.FBpp0071295	0	0	0	0	0.999	0.973	0.9	0.694	0.999
RpS2	Upf1	7227.FBpp0079500	7227.FBpp0073433	0.042	0	0	0	0.109	0.048	0.9	0.095	0.913
RpS2	eIF5	7227.FBpp0079500	7227.FBpp0073947	0	0	0	0	0.126	0	0.9	0.214	0.925
RpS2	RpS4	7227.FBpp0079500	7227.FBpp0075618	0.245	0	0	0	0.998	0.973	0.9	0.677	0.999
RpS2	RpS9	7227.FBpp0079500	7227.FBpp0076152	0.201	0	0	0	0.997	0.973	0.9	0.85	0.999
RpS2	mRpL12	7227.FBpp0079500	7227.FBpp0076238	0.245	0	0	0	0.646	0.657	0	0.381	0.935
RpS2	RpS21	7227.FBpp0079500	7227.FBpp0077309	0	0	0	0	0.992	0.973	0.9	0.771	0.999
RpS2	l(1)G0230	7227.FBpp0079500	7227.FBpp0305117	0.047	0	0	0	0.438	0	0	0.152	0.506
RpS2	vig	7227.FBpp0079500	7227.FBpp0080277	0	0	0	0	0.098	0.528	0	0.047	0.558
RpS2	Tpi	7227.FBpp0079500	7227.FBpp0084948	0.045	0	0	0	0.584	0	0	0.095	0.609
RpS2	eIF-4B	7227.FBpp0079500	7227.FBpp0112403	0	0	0	0	0.191	0.277	0.9	0.075	0.938
RpS2	eIF-1A	7227.FBpp0079500	7227.FBpp0082994	0.245	0	0	0	0.352	0.87	0.9	0.124	0.993
RpS2	Tctp	7227.FBpp0079500	7227.FBpp0081820	0	0	0	0	0.995	0	0	0	0.995
RpS2	RpS7	7227.FBpp0079500	7227.FBpp0088441	0	0	0	0	0.995	0.88	0.9	0.196	0.999
RpS2	RpS30	7227.FBpp0079500	7227.FBpp0083376	0	0	0	0	0.995	0.973	0.9	0.829	0.999
RpS21	RpS6	7227.FBpp0077309	7227.FBpp0071087	0	0	0	0	0.991	0.973	0.9	0.624	0.999
RpS21	RpS28b	7227.FBpp0077309	7227.FBpp0071295	0	0	0	0	0.996	0.973	0.9	0.692	0.999
RpS21	Upf1	7227.FBpp0077309	7227.FBpp0073433	0	0	0	0	0.09	0	0.9	0.051	0.906
RpS21	eIF5	7227.FBpp0077309	7227.FBpp0073947	0	0	0	0	0.182	0	0.9	0.065	0.916
RpS21	UQCR-Q	7227.FBpp0077309	7227.FBpp0074984	0	0	0	0	0.439	0	0	0	0.439
RpS21	RpS4	7227.FBpp0077309	7227.FBpp0075618	0	0	0	0	0.991	0.973	0.9	0.253	0.999
RpS21	RpS9	7227.FBpp0077309	7227.FBpp0076152	0	0	0	0	0.995	0.973	0.9	0.447	0.999
RpS21	vig	7227.FBpp0077309	7227.FBpp0080277	0	0	0	0	0.125	0.733	0	0	0.756
RpS21	Tctp	7227.FBpp0077309	7227.FBpp0081820	0	0	0	0	0.828	0	0	0.276	0.87
RpS21	eIF-4B	7227.FBpp0077309	7227.FBpp0112403	0	0	0	0	0.053	0.05	0.9	0.069	0.905
RpS21	eIF-1A	7227.FBpp0077309	7227.FBpp0082994	0	0	0	0	0.169	0.538	0.9	0	0.958
RpS21	RpS7	7227.FBpp0077309	7227.FBpp0088441	0	0	0	0	0.992	0.88	0.9	0.125	0.999
RpS21	RpS30	7227.FBpp0077309	7227.FBpp0083376	0	0	0	0	0.995	0.973	0.9	0.488	0.999
RpS28b	RpS6	7227.FBpp0071295	7227.FBpp0071087	0.245	0	0	0	0.995	0.973	0.9	0.615	0.999
RpS28b	smt3	7227.FBpp0071295	7227.FBpp0078984	0	0	0	0	0.438	0	0	0	0.438
RpS28b	UQCR-Q	7227.FBpp0071295	7227.FBpp0074984	0	0	0	0	0.489	0	0	0	0.489
RpS28b	me31B	7227.FBpp0071295	7227.FBpp0079565	0	0	0	0	0.053	0.046	0	0.521	0.53
RpS28b	tsr	7227.FBpp0071295	7227.FBpp0072097	0	0	0	0	0.529	0	0	0.047	0.532
RpS28b	mRpL12	7227.FBpp0071295	7227.FBpp0076238	0	0	0	0	0.092	0	0	0.73	0.744
RpS28b	vig	7227.FBpp0071295	7227.FBpp0080277	0	0	0	0	0.15	0.728	0	0	0.758
RpS28b	eIF5	7227.FBpp0071295	7227.FBpp0073947	0	0	0	0	0.138	0	0.9	0.214	0.926
RpS28b	Upf1	7227.FBpp0071295	7227.FBpp0073433	0	0	0	0	0.097	0	0.9	0.319	0.933
RpS28b	Tctp	7227.FBpp0071295	7227.FBpp0081820	0	0	0	0	0.953	0	0	0	0.953
RpS28b	eIF-4B	7227.FBpp0071295	7227.FBpp0112403	0	0	0	0	0.051	0.628	0.9	0.089	0.963
RpS28b	eIF-1A	7227.FBpp0071295	7227.FBpp0082994	0	0	0	0	0.64	0.88	0.9	0	0.995
RpS28b	RpS9	7227.FBpp0071295	7227.FBpp0076152	0	0	0	0	0.995	0.998	0.9	0.503	0.999
RpS28b	RpS7	7227.FBpp0071295	7227.FBpp0088441	0	0	0	0	0.993	0.88	0.9	0.534	0.999
RpS28b	RpS4	7227.FBpp0071295	7227.FBpp0075618	0	0	0	0	0.999	0.973	0.9	0.446	0.999
RpS28b	RpS30	7227.FBpp0071295	7227.FBpp0083376	0	0	0	0	0.993	0.972	0.9	0.681	0.999
RpS30	RpS6	7227.FBpp0083376	7227.FBpp0071087	0	0	0	0	0.993	0.973	0.9	0.557	0.999
RpS30	Upf1	7227.FBpp0083376	7227.FBpp0073433	0	0	0	0	0.05	0	0.9	0	0.9
RpS30	eIF5	7227.FBpp0083376	7227.FBpp0073947	0	0	0	0	0.13	0.1	0.9	0.056	0.916
RpS30	RpS4	7227.FBpp0083376	7227.FBpp0075618	0	0	0	0	0.995	0.972	0.9	0.641	0.999
RpS30	RpS9	7227.FBpp0083376	7227.FBpp0076152	0	0	0	0	0.996	0.973	0.9	0.764	0.999
RpS30	Tctp	7227.FBpp0083376	7227.FBpp0081820	0	0	0	0	0.995	0	0	0	0.995
RpS30	eIF-1A	7227.FBpp0083376	7227.FBpp0082994	0	0	0	0	0.206	0.764	0.9	0	0.979
RpS30	eIF-4B	7227.FBpp0083376	7227.FBpp0112403	0	0	0	0	0.048	0	0.9	0	0.9
RpS30	RpS7	7227.FBpp0083376	7227.FBpp0088441	0	0	0	0	0.997	0.873	0.9	0.256	0.999
RpS4	RpS6	7227.FBpp0075618	7227.FBpp0071087	0	0	0	0	0.995	0.973	0.9	0.88	0.999
RpS4	Upf1	7227.FBpp0075618	7227.FBpp0073433	0	0	0	0	0.103	0	0.9	0.056	0.907
RpS4	eIF5	7227.FBpp0075618	7227.FBpp0073947	0	0	0	0	0.182	0.046	0.9	0	0.915
RpS4	l(3)03670	7227.FBpp0075618	7227.FBpp0085107	0	0	0	0	0.409	0	0	0	0.408
RpS4	vig	7227.FBpp0075618	7227.FBpp0080277	0	0	0	0	0.16	0.602	0	0.093	0.67
RpS4	eIF-4B	7227.FBpp0075618	7227.FBpp0112403	0	0	0	0	0.309	0.048	0.9	0	0.928
RpS4	Tctp	7227.FBpp0075618	7227.FBpp0081820	0	0	0	0	0.94	0	0	0.047	0.94
RpS4	eIF-1A	7227.FBpp0075618	7227.FBpp0082994	0	0	0	0	0.238	0.764	0.9	0.871	0.997
RpS4	RpS9	7227.FBpp0075618	7227.FBpp0076152	0	0	0	0	0.995	0.973	0.9	0.769	0.999
RpS4	RpS7	7227.FBpp0075618	7227.FBpp0088441	0	0	0	0	0.995	0.88	0.9	0.564	0.999
RpS6	Trap1	7227.FBpp0071087	7227.FBpp0085482	0	0	0	0	0.167	0.1	0	0.277	0.41
RpS6	vig	7227.FBpp0071087	7227.FBpp0080277	0	0	0	0	0.167	0.653	0	0	0.698
RpS6	tsr	7227.FBpp0071087	7227.FBpp0072097	0	0	0	0	0.725	0	0	0.198	0.771
RpS6	Thor	7227.FBpp0071087	7227.FBpp0077213	0	0	0	0	0	0	0	0.881	0.881
RpS6	eIF5	7227.FBpp0071087	7227.FBpp0073947	0	0	0	0	0.186	0.149	0.9	0.11	0.93
RpS6	Upf1	7227.FBpp0071087	7227.FBpp0073433	0	0	0	0	0.099	0.324	0.9	0.248	0.948
RpS6	Tctp	7227.FBpp0071087	7227.FBpp0081820	0	0	0	0	0.943	0	0	0.206	0.952
RpS6	eIF-1A	7227.FBpp0071087	7227.FBpp0082994	0.194	0	0	0	0.206	0.88	0.9	0	0.991
RpS6	eIF-4B	7227.FBpp0071087	7227.FBpp0112403	0	0	0	0	0.501	0.628	0.9	0.933	0.998
RpS6	RpS9	7227.FBpp0071087	7227.FBpp0076152	0	0	0	0	0.995	0.973	0.9	0.849	0.999
RpS6	RpS7	7227.FBpp0071087	7227.FBpp0088441	0	0	0	0	0.995	0.88	0.9	0.631	0.999
RpS7	Upf1	7227.FBpp0088441	7227.FBpp0073433	0	0	0	0	0.058	0	0.9	0.061	0.903
RpS7	eIF5	7227.FBpp0088441	7227.FBpp0073947	0	0	0	0	0.186	0.1	0.9	0.074	0.923
RpS7	RpS9	7227.FBpp0088441	7227.FBpp0076152	0	0	0	0	0.996	0.88	0.9	0.788	0.999
RpS7	vig	7227.FBpp0088441	7227.FBpp0080277	0	0	0	0	0.153	0.728	0	0	0.759
RpS7	Tctp	7227.FBpp0088441	7227.FBpp0081820	0	0	0	0	0.924	0	0	0.047	0.925
RpS7	eIF-1A	7227.FBpp0088441	7227.FBpp0082994	0	0	0	0	0.202	0.88	0.9	0	0.989
RpS7	Sip1	7227.FBpp0088441	7227.FBpp0086065	0	0	0	0	0	0.429	0	0	0.429
RpS7	eIF-4B	7227.FBpp0088441	7227.FBpp0112403	0	0	0	0	0.209	0.628	0.9	0	0.968
RpS9	Upf1	7227.FBpp0076152	7227.FBpp0073433	0.054	0	0	0	0.096	0.1	0.9	0.558	0.959
RpS9	eIF5	7227.FBpp0076152	7227.FBpp0073947	0	0	0	0	0.145	0.049	0.9	0.555	0.958
RpS9	Sam-S	7227.FBpp0076152	7227.FBpp0088926	0.112	0	0	0	0.108	0	0	0.311	0.407
RpS9	vig	7227.FBpp0076152	7227.FBpp0080277	0	0	0	0	0.056	0.733	0	0.052	0.74
RpS9	mRpL12	7227.FBpp0076152	7227.FBpp0076238	0.245	0	0	0	0.632	0.647	0	0.381	0.931
RpS9	Tctp	7227.FBpp0076152	7227.FBpp0081820	0	0	0	0	0.962	0	0	0	0.962
RpS9	eIF-4B	7227.FBpp0076152	7227.FBpp0112403	0	0	0	0	0.095	0.628	0.9	0	0.963
RpS9	eIF-1A	7227.FBpp0076152	7227.FBpp0082994	0.245	0	0	0	0.294	0.88	0.9	0.35	0.995
Rpn10	SkpA	7227.FBpp0078024	7227.FBpp0070118	0	0	0	0	0.088	0	0.9	0.271	0.927
Rpn10	Trap1	7227.FBpp0078024	7227.FBpp0085482	0	0	0	0	0.097	0.071	0	0.359	0.415
Rpn10	nudC	7227.FBpp0078024	7227.FBpp0297079	0	0	0	0	0.499	0	0	0.051	0.504
Rpn10	lwr	7227.FBpp0078024	7227.FBpp0301731	0	0	0	0	0.056	0.494	0	0.093	0.529
Rpn10	smt3	7227.FBpp0078024	7227.FBpp0078984	0	0	0	0	0.096	0.471	0	0.284	0.628
Rpn10	p47	7227.FBpp0078024	7227.FBpp0088069	0	0	0	0	0.593	0.269	0	0.063	0.697
Rpn10	sqd	7227.FBpp0078024	7227.FBpp0082320	0	0	0	0	0.05	0	0.9	0	0.9
Rpn10	Rpt5	7227.FBpp0078024	7227.FBpp0083843	0	0	0	0	0.912	0.868	0.9	0.978	0.999
Rpn10	Rpn8	7227.FBpp0078024	7227.FBpp0305141	0	0	0	0	0.928	0.871	0.9	0.942	0.999
Rpn10	Rpn13	7227.FBpp0078024	7227.FBpp0112985	0	0	0	0	0.771	0.75	0.9	0.972	0.999
Rpn13	Rpt5	7227.FBpp0112985	7227.FBpp0083843	0	0	0	0	0.662	0.822	0.9	0.903	0.999
Rpn13	Rpn8	7227.FBpp0112985	7227.FBpp0305141	0	0	0	0	0.496	0.872	0.9	0.889	0.999
Rpn8	SkpA	7227.FBpp0305141	7227.FBpp0070118	0	0	0	0	0.086	0.164	0.9	0.24	0.934
Rpn8	Usp47	7227.FBpp0305141	7227.FBpp0076802	0	0	0	0	0.049	0.046	0	0.727	0.731
Rpn8	sqd	7227.FBpp0305141	7227.FBpp0082320	0	0	0	0	0	0.047	0.9	0	0.9
Rpn8	Rpt5	7227.FBpp0305141	7227.FBpp0083843	0	0	0	0	0.94	0.902	0.9	0.963	0.999
Rpn8	cathD	7227.FBpp0305141	7227.FBpp0087972	0	0	0	0	0.113	0.049	0.9	0.072	0.911
Rpn8	nudC	7227.FBpp0305141	7227.FBpp0297079	0	0	0	0	0.444	0.049	0	0.064	0.462
Rpt5	SkpA	7227.FBpp0083843	7227.FBpp0070118	0	0	0	0	0.102	0	0.9	0.319	0.933
Rpt5	sqd	7227.FBpp0083843	7227.FBpp0082320	0	0	0	0	0.083	0	0.9	0	0.904
Rpt5	nudC	7227.FBpp0083843	7227.FBpp0297079	0	0	0	0	0.619	0	0	0	0.619
Rpt5	cathD	7227.FBpp0083843	7227.FBpp0087972	0	0	0	0	0.141	0	0.9	0	0.91
Sam-S	SelR	7227.FBpp0088926	7227.FBpp0081772	0.097	0	0	0	0	0.334	0	0.129	0.43
Sam-S	Tctp	7227.FBpp0088926	7227.FBpp0081820	0	0	0	0	0.101	0	0	0.554	0.582
Sam-S	Tpi	7227.FBpp0088926	7227.FBpp0084948	0.28	0	0.2	0	0.081	0	0	0.765	0.859
Sec13	shrb	7227.FBpp0083801	7227.FBpp0087704	0	0	0	0	0.051	0.05	0	0.414	0.425
SelR	scu	7227.FBpp0081772	7227.FBpp0074285	0	0	0	0	0	0	0	0.414	0.414
SelR	smt3	7227.FBpp0081772	7227.FBpp0078984	0	0	0	0	0	0	0	0.454	0.454
SelR	Sod	7227.FBpp0081772	7227.FBpp0305736	0.046	0	0	0	0.091	0	0	0.606	0.628
Set	scu	7227.FBpp0082521	7227.FBpp0074285	0	0	0	0	0	0	0	0.412	0.412
Set	smt3	7227.FBpp0082521	7227.FBpp0078984	0	0	0	0	0.699	0	0	0.046	0.701
Set	me31B	7227.FBpp0082521	7227.FBpp0079565	0	0	0	0	0.425	0	0	0.045	0.428
Set	dUTPase	7227.FBpp0082521	7227.FBpp0079746	0	0	0	0	0.915	0	0	0.197	0.929
Set	rump	7227.FBpp0082521	7227.FBpp0081601	0	0	0	0	0.436	0	0	0.042	0.436
Sh3beta	Tctp	7227.FBpp0291704	7227.FBpp0081820	0	0	0	0	0	0.138	0	0.356	0.421
Sh3beta	chic	7227.FBpp0291704	7227.FBpp0089196	0	0	0	0	0.365	0.122	0	0.045	0.421
SkpA	tsr	7227.FBpp0070118	7227.FBpp0072097	0	0	0	0	0.446	0	0	0.075	0.466
SkpA	smt3	7227.FBpp0070118	7227.FBpp0078984	0	0	0	0	0.238	0	0	0.412	0.533
SkpA	wech	7227.FBpp0070118	7227.FBpp0289359	0	0	0	0	0	0.052	0.9	0	0.901
SkpA	Uev1A	7227.FBpp0070118	7227.FBpp0076859	0	0	0	0	0.329	0	0.9	0.312	0.949
SmD3	caz	7227.FBpp0087094	7227.FBpp0073996	0	0	0	0	0.143	0.046	0.9	0	0.911
SmD3	smt3	7227.FBpp0087094	7227.FBpp0078984	0	0	0	0	0.215	0.441	0	0.323	0.677
SmD3	rump	7227.FBpp0087094	7227.FBpp0081601	0	0	0	0	0.738	0.263	0.9	0.146	0.981
SmD3	sqd	7227.FBpp0087094	7227.FBpp0082320	0	0	0	0	0.078	0	0.9	0.162	0.916
SmD3	eIF-1A	7227.FBpp0087094	7227.FBpp0082994	0	0	0	0	0.145	0	0	0.427	0.489
SmD3	glo	7227.FBpp0087094	7227.FBpp0088856	0	0	0	0	0.216	0.046	0	0.401	0.513
SmD3	TBPH	7227.FBpp0087094	7227.FBpp0088568	0	0	0	0	0.644	0.059	0	0	0.65
SmD3	mub	7227.FBpp0087094	7227.FBpp0293521	0	0.227	0	0	0.16	0	0.9	0.174	0.939
SmD3	U2A	7227.FBpp0087094	7227.FBpp0088015	0	0	0	0	0.204	0.888	0.9	0.884	0.998
Snx3	eIF-1A	7227.FBpp0082110	7227.FBpp0082994	0	0	0	0	0.055	0.429	0	0.046	0.44
Sod	caz	7227.FBpp0305736	7227.FBpp0073996	0	0	0	0	0	0.048	0	0.735	0.737
Sod	scu	7227.FBpp0305736	7227.FBpp0074285	0	0	0	0	0.915	0	0	0.183	0.927
Sod	smt3	7227.FBpp0305736	7227.FBpp0078984	0	0	0	0	0.099	0.218	0	0.303	0.466
Sod	Tctp	7227.FBpp0305736	7227.FBpp0081820	0	0	0	0	0.287	0	0	0.201	0.407
Sod	Tpi	7227.FBpp0305736	7227.FBpp0084948	0	0	0	0	0.152	0	0	0.467	0.529
Sod	robl	7227.FBpp0305736	7227.FBpp0086076	0	0	0	0	0.409	0	0	0.045	0.411
Sod	Vha36-1	7227.FBpp0305736	7227.FBpp0086468	0	0	0	0	0.41	0	0	0	0.41
Sod	wal	7227.FBpp0305736	7227.FBpp0087186	0	0	0	0	0.893	0	0	0.071	0.896
Sod	cathD	7227.FBpp0305736	7227.FBpp0087972	0	0	0	0	0.143	0	0	0.364	0.432
Sod	TBPH	7227.FBpp0305736	7227.FBpp0088568	0	0	0	0	0.047	0	0	0.905	0.905
Sod	Sod3	7227.FBpp0305736	7227.FBpp0110197	0	0	0.448	0.904	0	0	0.8	0.854	0.823
Sod	l(1)G0230	7227.FBpp0305736	7227.FBpp0305117	0.056	0	0	0	0.936	0	0	0.106	0.941
Sod3	caz	7227.FBpp0110197	7227.FBpp0073996	0	0	0	0	0	0.048	0	0.538	0.541
Stam	Vps60	7227.FBpp0079732	7227.FBpp0305334	0	0	0	0	0.053	0.069	0.72	0.511	0.863
Stam	Tret1-2	7227.FBpp0079732	7227.FBpp0087180	0	0	0	0	0	0	0.9	0	0.9
Stam	shrb	7227.FBpp0079732	7227.FBpp0087704	0	0	0	0	0.14	0	0.72	0.668	0.913
Stam	Vps28	7227.FBpp0079732	7227.FBpp0302051	0	0	0	0	0	0	0.9	0.846	0.984
T3dh	Tpi	7227.FBpp0071759	7227.FBpp0084948	0.042	0	0	0	0.053	0	0	0.489	0.495
TBPH	caz	7227.FBpp0088568	7227.FBpp0073996	0	0	0	0	0.181	0.523	0	0.679	0.864
TBPH	rump	7227.FBpp0088568	7227.FBpp0081601	0	0	0	0	0.728	0.068	0	0.096	0.75
TBPH	lwr	7227.FBpp0088568	7227.FBpp0301731	0	0	0	0	0.053	0.989	0	0.056	0.989
Tctp	tsr	7227.FBpp0081820	7227.FBpp0072097	0	0	0	0	0.413	0	0	0.16	0.486
Tctp	l(2)37Cc	7227.FBpp0081820	7227.FBpp0080707	0	0	0	0	0.087	0	0	0.378	0.408
Tctp	chic	7227.FBpp0081820	7227.FBpp0089196	0	0	0	0	0.115	0.26	0	0.48	0.63
Thor	stau	7227.FBpp0077213	7227.FBpp0085962	0	0	0	0	0	0.476	0	0.219	0.573
Thor	eIF-4B	7227.FBpp0077213	7227.FBpp0112403	0	0	0	0	0.047	0.07	0	0.788	0.796
Tim8	Tpi	7227.FBpp0073338	7227.FBpp0084948	0	0	0	0	0.05	0	0	0.401	0.406
Tim8	me31B	7227.FBpp0073338	7227.FBpp0079565	0	0	0	0	0	0.583	0	0	0.583
Tim8	mRpL12	7227.FBpp0073338	7227.FBpp0076238	0	0	0	0	0.734	0	0	0.095	0.749
Tm1	tsr	7227.FBpp0088904	7227.FBpp0072097	0	0	0	0	0.097	0.104	0	0.878	0.892
Tm1	me31B	7227.FBpp0088904	7227.FBpp0079565	0	0	0	0	0	0.1	0.9	0.069	0.908
Tm1	Tpi	7227.FBpp0088904	7227.FBpp0084948	0	0	0	0	0	0.1	0	0.419	0.455
Tm1	stau	7227.FBpp0088904	7227.FBpp0085962	0	0	0	0	0	0.476	0	0.482	0.716
Tm1	mael	7227.FBpp0088904	7227.FBpp0088574	0	0	0	0	0	0	0.9	0.07	0.903
Tm1	stai	7227.FBpp0088904	7227.FBpp0293447	0	0	0	0	0.05	0.128	0	0.39	0.451
Tm1	chic	7227.FBpp0088904	7227.FBpp0089196	0	0	0	0	0.057	0.05	0	0.835	0.84
Tpi	scu	7227.FBpp0084948	7227.FBpp0074285	0	0	0	0	0.256	0.046	0	0.249	0.421
Tpi	eIF-1A	7227.FBpp0084948	7227.FBpp0082994	0	0	0	0	0.053	0	0	0.457	0.463
Tpi	Trap1	7227.FBpp0084948	7227.FBpp0085482	0	0	0	0	0.076	0	0	0.457	0.476
Tpi	wal	7227.FBpp0084948	7227.FBpp0087186	0	0	0	0	0.141	0	0	0.521	0.571
Tpi	chic	7227.FBpp0084948	7227.FBpp0089196	0	0	0	0	0.056	0	0	0.627	0.633
Tpi	l(1)G0230	7227.FBpp0084948	7227.FBpp0305117	0.266	0	0	0	0.193	0	0	0.489	0.67
Trap1	mRpL12	7227.FBpp0085482	7227.FBpp0076238	0	0	0	0	0.061	0.05	0	0.566	0.579
Trap1	l(2)37Cc	7227.FBpp0085482	7227.FBpp0080707	0.043	0	0	0	0.127	0.133	0	0.416	0.52
Trap1	bor	7227.FBpp0085482	7227.FBpp0297140	0	0	0	0	0.193	0	0	0.427	0.517
U2A	caz	7227.FBpp0088015	7227.FBpp0073996	0	0	0	0	0.052	0.047	0.9	0	0.901
U2A	rump	7227.FBpp0088015	7227.FBpp0081601	0	0	0	0	0.112	0.135	0.9	0.235	0.933
U2A	sqd	7227.FBpp0088015	7227.FBpp0082320	0	0	0	0	0.065	0.05	0.9	0	0.903
U2A	eIF-1A	7227.FBpp0088015	7227.FBpp0082994	0	0	0	0	0.084	0.051	0	0.412	0.444
U2A	mub	7227.FBpp0088015	7227.FBpp0293521	0	0	0	0	0.088	0	0.9	0	0.904
UQCR-14L	UQCR-Q	7227.FBpp0084648	7227.FBpp0074984	0	0	0	0	0.727	0.7	0.9	0.699	0.997
UQCR-14L	l(1)G0230	7227.FBpp0084648	7227.FBpp0305117	0	0	0	0	0.615	0	0	0.51	0.803
UQCR-Q	janA	7227.FBpp0074984	7227.FBpp0084962	0	0	0	0	0.737	0	0	0	0.737
UQCR-Q	l(1)G0230	7227.FBpp0074984	7227.FBpp0305117	0	0	0	0	0.98	0	0	0.171	0.983
Uev1A	Vps28	7227.FBpp0076859	7227.FBpp0302051	0	0	0	0	0	0	0	0.55	0.55
Uev1A	wech	7227.FBpp0076859	7227.FBpp0289359	0	0	0	0	0	0.07	0.9	0.222	0.921
Uev1A	smt3	7227.FBpp0076859	7227.FBpp0078984	0	0	0	0	0.077	0.071	0.9	0.798	0.98
Uev1A	lwr	7227.FBpp0076859	7227.FBpp0301731	0	0	0	0	0.06	0.334	0.9	0.84	0.988
Upf1	lwr	7227.FBpp0073433	7227.FBpp0301731	0	0	0	0	0.041	0.255	0	0.239	0.408
Upf1	eIF-4B	7227.FBpp0073433	7227.FBpp0112403	0	0	0	0	0.047	0.193	0	0.422	0.516
Upf1	stau	7227.FBpp0073433	7227.FBpp0085962	0	0	0	0	0	0.134	0	0.779	0.8
Upf1	me31B	7227.FBpp0073433	7227.FBpp0079565	0.041	0	0	0	0.05	0.154	0	0.909	0.92
Vha36-1	VhaM8.9	7227.FBpp0086468	7227.FBpp0081458	0	0	0	0	0.447	0.246	0.72	0.172	0.89
Vha36-1	eIF-1A	7227.FBpp0086468	7227.FBpp0082994	0.05	0	0	0	0.42	0	0	0	0.425
Vha36-1	l(1)G0230	7227.FBpp0086468	7227.FBpp0305117	0.045	0	0	0	0.113	0	0.72	0.191	0.782
VhaM8.9	l(1)G0230	7227.FBpp0081458	7227.FBpp0305117	0	0	0	0	0.071	0	0.72	0.066	0.735
Vps28	shrb	7227.FBpp0302051	7227.FBpp0087704	0	0	0	0	0.058	0	0.9	0.981	0.998
Vps28	Vps60	7227.FBpp0302051	7227.FBpp0305334	0	0	0	0	0.107	0	0.9	0.958	0.996
Vps60	shrb	7227.FBpp0305334	7227.FBpp0087704	0	0	0	0.652	0.351	0.887	0.9	0.968	0.994
Vps60	stai	7227.FBpp0305334	7227.FBpp0293447	0	0	0	0	0	0.482	0	0	0.482
aurA	tsr	7227.FBpp0081957	7227.FBpp0072097	0	0	0	0	0.096	0	0	0.584	0.608
aurA	caz	7227.FBpp0081957	7227.FBpp0073996	0	0	0	0	0.052	0.564	0	0.052	0.573
aurA	dUTPase	7227.FBpp0081957	7227.FBpp0079746	0	0	0	0	0.776	0	0	0.065	0.781
aurA	stai	7227.FBpp0081957	7227.FBpp0293447	0	0	0	0	0.145	0	0	0.456	0.515
aurA	scf	7227.FBpp0081957	7227.FBpp0088881	0	0	0	0	0.046	0.697	0	0.071	0.708
boca	wbl	7227.FBpp0088027	7227.FBpp0085698	0	0	0	0	0	0	0	0.439	0.439
bor	scu	7227.FBpp0297140	7227.FBpp0074285	0	0	0	0	0.056	0	0	0.503	0.51
bor	mRpL12	7227.FBpp0297140	7227.FBpp0076238	0	0	0	0	0.154	0	0	0.452	0.516
bor	l(2)37Cc	7227.FBpp0297140	7227.FBpp0080707	0	0	0	0	0.755	0.1	0	0.717	0.932
caz	nonA	7227.FBpp0073996	7227.FBpp0074012	0	0	0	0	0.191	0.341	0	0.095	0.475
caz	sqd	7227.FBpp0073996	7227.FBpp0082320	0	0	0.298	0.597	0.101	0.048	0.9	0.064	0.917
caz	mub	7227.FBpp0073996	7227.FBpp0293521	0	0	0	0	0.056	0.05	0.9	0.275	0.926
caz	rump	7227.FBpp0073996	7227.FBpp0081601	0	0	0	0.565	0.213	0.052	0.9	0.556	0.937
chic	tsr	7227.FBpp0089196	7227.FBpp0072097	0	0	0	0	0.506	0.335	0	0.954	0.983
chic	smt3	7227.FBpp0089196	7227.FBpp0078984	0	0	0	0	0.57	0.137	0	0.353	0.739
cpa	l(2)37Cc	7227.FBpp0071461	7227.FBpp0080707	0	0	0	0	0.06	0.1	0	0.394	0.442
cpa	tsr	7227.FBpp0071461	7227.FBpp0072097	0	0	0	0	0.172	0.498	0	0.479	0.764
dUTPase	eIF5	7227.FBpp0079746	7227.FBpp0073947	0	0	0	0	0	0	0	0.482	0.482
dUTPase	smt3	7227.FBpp0079746	7227.FBpp0078984	0	0	0	0	0.406	0	0	0.052	0.413
dUTPase	me31B	7227.FBpp0079746	7227.FBpp0079565	0.048	0	0	0	0.439	0	0	0.045	0.446
dpp	lwr	7227.FBpp0077451	7227.FBpp0301731	0	0	0	0	0	0.476	0	0.111	0.514
dpp	scf	7227.FBpp0077451	7227.FBpp0088881	0	0	0	0	0	0	0.9	0	0.9
eIF-1A	eIF5	7227.FBpp0082994	7227.FBpp0073947	0.245	0	0	0	0.217	0.409	0.9	0.755	0.989
eIF-1A	mRpL12	7227.FBpp0082994	7227.FBpp0076238	0.282	0	0	0	0.096	0	0	0.458	0.617
eIF-1A	eIF-4B	7227.FBpp0082994	7227.FBpp0112403	0	0	0	0	0.102	0	0.9	0.672	0.967
eIF-4B	eIF5	7227.FBpp0112403	7227.FBpp0073947	0	0	0	0	0.674	0.048	0.9	0.868	0.995
eIF-4B	me31B	7227.FBpp0112403	7227.FBpp0079565	0	0	0	0	0.118	0.139	0	0.425	0.525
eIF-4B	sqd	7227.FBpp0112403	7227.FBpp0082320	0	0	0	0	0.377	0.073	0	0.082	0.424
eIF-4B	mub	7227.FBpp0112403	7227.FBpp0293521	0	0	0	0	0.729	0.271	0	0.29	0.848
glo	lark	7227.FBpp0088856	7227.FBpp0076555	0	0	0	0	0.161	0.187	0	0.193	0.401
glo	rump	7227.FBpp0088856	7227.FBpp0081601	0	0	0	0.554	0.714	0.201	0	0.519	0.815
janA	l(1)G0230	7227.FBpp0084962	7227.FBpp0305117	0	0	0	0	0.728	0	0	0	0.728
l(1)G0230	mRpL12	7227.FBpp0305117	7227.FBpp0076238	0.041	0	0	0	0.539	0	0	0.127	0.581
l(1)G0230	l(3)03670	7227.FBpp0305117	7227.FBpp0085107	0	0	0	0	0.563	0	0	0	0.563
l(2)37Cc	mRpL12	7227.FBpp0080707	7227.FBpp0076238	0	0	0	0	0.484	0	0	0.416	0.686
l(2)37Cc	scf	7227.FBpp0080707	7227.FBpp0088881	0	0	0	0	0.048	0	0	0.657	0.659
lwr	smt3	7227.FBpp0301731	7227.FBpp0078984	0	0	0	0	0.24	0.969	0.9	0.988	0.999
mael	nocte	7227.FBpp0088574	7227.FBpp0071395	0	0	0	0	0	0.437	0	0	0.437
mael	me31B	7227.FBpp0088574	7227.FBpp0079565	0	0	0	0	0.239	0.1	0.9	0.506	0.961
me31B	pen	7227.FBpp0079565	7227.FBpp0076918	0	0	0	0	0.233	0.183	0	0.194	0.451
me31B	shep	7227.FBpp0079565	7227.FBpp0301014	0	0	0	0	0.053	0.056	0	0.421	0.437
me31B	mub	7227.FBpp0079565	7227.FBpp0293521	0	0	0	0	0.06	0.102	0	0.458	0.502
me31B	stau	7227.FBpp0079565	7227.FBpp0085962	0	0	0	0	0	0.1	0	0.629	0.652
mub	pen	7227.FBpp0293521	7227.FBpp0076918	0	0	0	0	0.049	0	0	0.623	0.626
mub	rump	7227.FBpp0293521	7227.FBpp0081601	0	0	0	0	0.184	0.165	0.9	0.194	0.937
mub	sqd	7227.FBpp0293521	7227.FBpp0082320	0	0	0	0	0.052	0.069	0.9	0.067	0.906
nonA	rump	7227.FBpp0074012	7227.FBpp0081601	0	0	0	0	0.231	0.132	0	0.444	0.597
nudC	scf	7227.FBpp0297079	7227.FBpp0088881	0	0	0	0	0.053	0	0	0.491	0.497
rump	sqd	7227.FBpp0081601	7227.FBpp0082320	0	0	0	0	0.139	0.185	0.9	0.366	0.949
scu	wal	7227.FBpp0074285	7227.FBpp0087186	0	0	0	0	0.61	0	0	0	0.61
sel	wbl	7227.FBpp0087519	7227.FBpp0085698	0	0	0	0	0.108	0	0	0.381	0.425
smt3	tsr	7227.FBpp0078984	7227.FBpp0072097	0	0	0	0	0.542	0.441	0	0.1	0.749
